# Supplementary material for: Crystal structure of (1E,1′E)-1,1′-(pyridine-2,6-di­yl)bis­[N-(2,3,4,5,6-penta­fluoro­phen­yl)ethan-1-imine]
Source: Acta Crystallogr E Crystallogr Commun. 2017 Jun 2;73(Pt 7):954–6. doi: 10.1107/S2056989017008040 (PMC5499267; doi:10.1107/S2056989017008040)
Supplement: Supplementary file 1 [file e-73-00954-sup1.cif]

##############################################################################
#                                                                            #
# This CIF contains the data in a paper accepted for publication in          #
# Acta Crystallographica Section E. It conforms to the requirements of       #
# Notes for Authors for Acta Crystallographica Section E, and has been       #
# peer reviewed under the auspices of the IUCr Commission on Journals.       #
#                                                                            #
# Full details of the Crystallographic Information File format               #
# are given in the paper "The Crystallographic Information File (CIF):       #
# a New Standard Archive File for Crystallography" by S. R. Hall, F. H.      #
# Allen and I. D. Brown [Acta Cryst. (1991), A47, 655-685].                  #
#                                                                            #
# The current version of the core CIF dictionary is obtainable from          #
# ftp://ftp.iucr.org/pub/cif_core.dic.                                       #
#                                                                            #
# Software is freely available for graphical display of the structure(s)     #
# in this CIF. For information consult the CIF software page                 #
# http://www.iucr.org/resources/cif/software.                                #
#                                                                            #
# This file may be used for bona fide research purposes within the           #
# scientific community so long as proper attribution is given to the journal # 
# article from which it was obtained.                                        #
#                                                                            #
##############################################################################
data_I
_audit_creation_method     'SHELXL-2016/6'
_journal_date_recd_electronic     2017-05-23
_journal_date_accepted     2017-05-30
_journal_name_full     'Acta Crystallographica, Section E'
_journal_year     2017
_journal_volume     73
_journal_issue      7
_journal_page_first     954
_journal_page_last     956
_journal_paper_category     GO
_journal_paper_doi     10.1107/S2056989017008040
_journal_coeditor_code     SU5374
_publ_contact_author_name     'Dominic Babbini'
_publ_contact_author_address
;
Department of Chemistry and Physics,
Saint Mary's College,
Notre Dame, IN 46556,
USA
;
_publ_contact_author_email     'dbabbini@saintmarys.edu'
_publ_contact_author_fax     '+1 574 284 4000'
_publ_contact_author_phone     '+1 574 284 4536'
_publ_section_title
;\
Crystal structure of
(1<i>E</i>,1'<i>E</i>)-1,1'-(pyridine-2,6-diyl)bis[<i>N</i>-(2,3,4,5,6-\
pentafluorophenyl)ethan-1-imine]
;
loop_
    _publ_author_name
    _publ_author_footnote
    _publ_author_address
    'Boyle, Jenna' .
;
Department of Chemistry and Physics,
Saint Mary's College,
Notre Dame, IN 46556,
USA
;
    'Breakfield, Catherine' .
;
Department of Chemistry and Physics,
Saint Mary's College,
Notre Dame, IN 46556,
USA
;
    'Buck, Leah' .
;
Department of Chemistry and Physics,
Saint Mary's College,
Notre Dame, IN 46556,
USA
;
    'McMahon, Catherine' .
;
Department of Chemistry and Physics,
Saint Mary's College,
Notre Dame, IN 46556,
USA
;
    'Babbini, Dominic C.' .
;
Department of Chemistry and Physics,
Saint Mary's College,
Notre Dame, IN 46556,
USA
;
_publ_section_synopsis
;
The synthesis and crystal structure of a potentially redox non-innocent
pentafluorophenyl-substituted pyridine diimine ligand system are reported.
;
_chemical_name_systematic
;\
(1<i>E</i>,1'<i>E</i>)-1,1'-(Pyridine-2,6-diyl)bis[<i>N</i>-\
(2,3,4,5,6-pentafluorophenyl)ethan-1-imine]
;
_chemical_name_common     ?
_chemical_formula_moiety     'C21 H9 F10 N3'
_chemical_formula_sum     'C21 H9 F10 N3'
_chemical_formula_iupac     'C21 H9 F10 N3'
_chemical_formula_weight     493.31
_chemical_melting_point     ?
_shelx_space_group_comment
;
The symmetry employed for this shelxl refinement is uniquely defined
by the following loop, which should always be used as a source of
symmetry information in preference to the above space-group names.
They are only intended as comments.
;
_space_group_crystal_system     monoclinic
_space_group_name_H-M_alt     'P 21/m'
_space_group_name_Hall     '-P 2yb'
loop_
    _space_group_symop_operation_xyz
    'x, y, z'
    '-x, y+1/2, -z'
    '-x, -y, -z'
    'x, -y-1/2, z'
_cell_length_a     4.2713(6)
_cell_length_b     35.792(5)
_cell_length_c     5.9516(9)
_cell_angle_alpha     90
_cell_angle_beta     93.326(2)
_cell_angle_gamma     90
_cell_volume     908.3(2)
_cell_formula_units_Z     2
_cell_measurement_reflns_used     5126
_cell_measurement_theta_min     4.552
_cell_measurement_theta_max     56.526
_cell_measurement_temperature     120(2)
_exptl_crystal_description     block
_exptl_crystal_colour     colorless
_exptl_crystal_size_max     0.240
_exptl_crystal_size_mid     0.190
_exptl_crystal_size_min     0.144
_exptl_crystal_density_diffrn     1.804
_exptl_crystal_density_meas     ?
_exptl_crystal_density_method     ?
_exptl_crystal_F_000     492
_exptl_absorpt_coefficient_mu     0.181
_exptl_absorpt_correction_type     multi-scan
_exptl_absorpt_process_details
;
(SADABS; Krause <i>et al.</i>, 2015)
;
_shelx_estimated_absorpt_T_min     0.958
_shelx_estimated_absorpt_T_max     0.974
_exptl_absorpt_correction_T_min     0.6966
_exptl_absorpt_correction_T_max     0.7286
_exptl_special_details
;
All other reagents and solvents were purchased commercially
and used without further purification.
^1^H NMR was collected on a Varian 60
MHz NMR. Mass spectra were collected using direct injection on a
ThermoScientific TSQ-ESI Mass spectrometer.
;
_diffrn_ambient_temperature     120(2)
_diffrn_radiation_type     MoK\a
_diffrn_radiation_wavelength     0.71073
_diffrn_radiation_source     'sealed tube'
_diffrn_radiation_monochromator     'graphite'
_diffrn_measurement_device_type     'Bruker APEXII CCD'
_diffrn_measurement_method     '\f and \w scans'
_diffrn_detector_area_resol_mean     8.33
_diffrn_reflns_number     13884
_diffrn_reflns_av_R_equivalents     0.0253
_diffrn_reflns_theta_min     2.276
_diffrn_reflns_theta_max     28.263
_diffrn_reflns_theta_full     25.242
_diffrn_measured_fraction_theta_max     0.997
_diffrn_measured_fraction_theta_full     0.998
_diffrn_reflns_limit_h_min     -5
_diffrn_reflns_limit_h_max     5
_diffrn_reflns_limit_k_min     -47
_diffrn_reflns_limit_k_max     44
_diffrn_reflns_limit_l_min     -7
_diffrn_reflns_limit_l_max     7
_refine_special_details     ?
_reflns_number_total     2277
_reflns_number_gt     1989
_reflns_threshold_expression     'I > 2\s(I)'
_refine_ls_structure_factor_coef     Fsqd
_refine_ls_matrix_type     full
_refine_ls_R_factor_all     0.0397
_refine_ls_R_factor_gt     0.0335
_refine_ls_wR_factor_gt     0.0826
_refine_ls_wR_factor_ref     0.0875
_refine_ls_goodness_of_fit_ref     1.066
_refine_ls_restrained_S_all     1.066
_refine_ls_number_reflns     2277
_refine_ls_number_parameters     158
_refine_ls_number_restraints     0
_refine_ls_hydrogen_treatment     constr
_refine_ls_weighting_scheme     calc
_refine_ls_weighting_details
              'w=1/[\s^2^(Fo^2^)+(0.0377P)^2^+0.4768P] where P=(Fo^2^+2Fc^2^)/3'
_atom_sites_solution_hydrogens     geom
_atom_sites_solution_primary     direct
_atom_sites_solution_secondary     difmap
_refine_ls_shift/su_max     0.001
_refine_ls_shift/su_mean     0.000
_refine_diff_density_max     0.361
_refine_diff_density_min     -0.194
_refine_ls_extinction_method     none
_refine_ls_extinction_coef     .
loop_
    _atom_type_symbol
    _atom_type_description
    _atom_type_scat_dispersion_real
    _atom_type_scat_dispersion_imag
    _atom_type_scat_source
    'C' 'C' 0.0033 0.0016
                         'International Tables Vol C Tables 4.2.6.8 and 6.1.1.4'
    'H' 'H' 0.0000 0.0000
                         'International Tables Vol C Tables 4.2.6.8 and 6.1.1.4'
    'F' 'F' 0.0171 0.0103
                         'International Tables Vol C Tables 4.2.6.8 and 6.1.1.4'
    'N' 'N' 0.0061 0.0033
                         'International Tables Vol C Tables 4.2.6.8 and 6.1.1.4'
_computing_data_collection
;
APEX3 (Bruker, 2016)
;
_computing_cell_refinement
;
SAINT (Bruker, 2016)
;
_computing_data_reduction
;
SAINT (Bruker, 2016)
;
_computing_structure_solution
;
SHELXS97 (Sheldrick, 2008)
;
_computing_structure_refinement
;
SHELXL2016 (Sheldrick, 2015)
;
_computing_molecular_graphics
;
Mercury (Macrae <i>et al.</i>, 2008)
;
_computing_publication_material
;
SHELXL2016 (Sheldrick, 2015) and publCIF (Westrip, 2010)
;
loop_
    _atom_site_type_symbol
    _atom_site_label
    _atom_site_fract_x
    _atom_site_fract_y
    _atom_site_fract_z
    _atom_site_U_iso_or_equiv
    _atom_site_adp_type
    _atom_site_calc_flag
    _atom_site_occupancy
    _atom_site_disorder_assembly
    _atom_site_disorder_group
    F F1 0.42432(19) 0.38311(2) 0.12835(13) 0.02066(19) Uani d 1 . .
    F F2 0.2099(2) 0.45211(2) 0.02453(13) 0.0251(2) Uani d 1 . .
    F F3 -0.1849(2) 0.48751(2) 0.29875(14) 0.0261(2) Uani d 1 . .
    F F4 -0.3500(2) 0.45363(2) 0.68211(14) 0.0254(2) Uani d 1 . .
    F F5 -0.13051(19) 0.38487(2) 0.79035(13) 0.02134(19) Uani d 1 . .
    N N1 0.2566(4) 0.250000 0.4081(2) 0.0138(3) Uani d 1 . .
    N N2 0.2674(3) 0.34658(3) 0.52933(17) 0.0155(2) Uani d 1 . .
    C C1 0.6985(4) 0.250000 0.7721(3) 0.0178(4) Uani d 1 . .
    H H1 0.855045 0.250001 0.892210 0.021 Uiso calc 1 . .
    C C2 0.5833(3) 0.28342(3) 0.6836(2) 0.0160(3) Uani d 1 . .
    H H2 0.653646 0.306655 0.745044 0.019 Uiso calc 1 . .
    C C3 0.3612(3) 0.28213(3) 0.5019(2) 0.0139(2) Uani d 1 . .
    C C4 0.2187(3) 0.31743(3) 0.4075(2) 0.0138(2) Uani d 1 . .
    C C5 0.0259(3) 0.31505(4) 0.1893(2) 0.0179(3) Uani d 1 . .
    H H5A -0.093139 0.338255 0.165094 0.027 Uiso calc 1 . .
    H H5B -0.119674 0.293945 0.194596 0.027 Uiso calc 1 . .
    H H5C 0.164407 0.311399 0.065501 0.027 Uiso calc 1 . .
    C C6 0.1457(3) 0.38157(3) 0.4594(2) 0.0137(2) Uani d 1 . .
    C C7 0.2293(3) 0.39993(3) 0.2659(2) 0.0149(2) Uani d 1 . .
    C C8 0.1229(3) 0.43548(4) 0.2117(2) 0.0165(3) Uani d 1 . .
    C C9 -0.0740(3) 0.45357(3) 0.3516(2) 0.0175(3) Uani d 1 . .
    C C10 -0.1585(3) 0.43632(4) 0.5469(2) 0.0170(3) Uani d 1 . .
    C C11 -0.0465(3) 0.40098(3) 0.5999(2) 0.0150(2) Uani d 1 . .
loop_
    _atom_site_aniso_label
    _atom_site_aniso_U_11
    _atom_site_aniso_U_22
    _atom_site_aniso_U_33
    _atom_site_aniso_U_12
    _atom_site_aniso_U_13
    _atom_site_aniso_U_23
    F1 0.0216(4) 0.0202(4) 0.0210(4) 0.0031(3) 0.0075(3) -0.0019(3)
    F2 0.0339(5) 0.0204(4) 0.0213(4) -0.0026(3) 0.0040(3) 0.0081(3)
    F3 0.0326(5) 0.0118(4) 0.0330(5) 0.0066(3) -0.0043(4) 0.0023(3)
    F4 0.0243(4) 0.0242(4) 0.0284(4) 0.0077(3) 0.0070(3) -0.0070(3)
    F5 0.0270(4) 0.0210(4) 0.0164(4) -0.0022(3) 0.0053(3) 0.0018(3)
    N1 0.0163(7) 0.0099(7) 0.0152(7) 0.000 0.0013(5) 0.000
    N2 0.0183(5) 0.0106(5) 0.0173(5) 0.0005(4) -0.0009(4) 0.0007(4)
    C1 0.0199(9) 0.0156(8) 0.0174(8) 0.000 -0.0037(7) 0.000
    C2 0.0193(6) 0.0112(6) 0.0172(6) -0.0009(4) -0.0007(5) -0.0010(4)
    C3 0.0155(6) 0.0116(6) 0.0146(5) -0.0004(4) 0.0019(4) 0.0005(4)
    C4 0.0145(6) 0.0120(5) 0.0150(5) -0.0003(4) 0.0011(4) 0.0008(4)
    C5 0.0225(7) 0.0134(6) 0.0172(6) 0.0009(5) -0.0040(5) -0.0010(4)
    C6 0.0145(6) 0.0105(5) 0.0156(6) -0.0001(4) -0.0026(4) -0.0009(4)
    C7 0.0146(6) 0.0138(6) 0.0163(6) 0.0003(4) 0.0013(4) -0.0027(4)
    C8 0.0182(6) 0.0146(6) 0.0166(6) -0.0026(5) -0.0004(5) 0.0031(5)
    C9 0.0188(6) 0.0097(5) 0.0234(6) 0.0014(5) -0.0045(5) -0.0003(5)
    C10 0.0153(6) 0.0160(6) 0.0196(6) 0.0020(5) 0.0008(5) -0.0053(5)
    C11 0.0164(6) 0.0146(6) 0.0137(5) -0.0034(5) -0.0001(4) -0.0003(4)
_geom_special_details
;
 All esds (except the esd in the dihedral angle between two l.s. planes)
 are estimated using the full covariance matrix.  The cell esds are taken
 into account individually in the estimation of esds in distances, angles
 and torsion angles; correlations between esds in cell parameters are only
 used when they are defined by crystal symmetry.  An approximate (isotropic)
 treatment of cell esds is used for estimating esds involving l.s. planes.
;
loop_
    _geom_bond_atom_site_label_1
    _geom_bond_atom_site_label_2
    _geom_bond_site_symmetry_2
    _geom_bond_distance
    _geom_bond_publ_flag
    F1 C7 . 1.3439(14) ?
    F2 C8 . 1.3348(15) ?
    F3 C9 . 1.3347(14) ?
    F4 C10 . 1.3330(15) ?
    F5 C11 . 1.3391(14) ?
    N1 C3 4_565 1.3432(14) ?
    N1 C3 . 1.3432(14) ?
    N2 C4 . 1.2806(16) ?
    N2 C6 . 1.4098(15) ?
    C1 C2 . 1.3857(15) ?
    C1 C2 4_565 1.3858(15) ?
    C1 H1 . 0.9500 ?
    C2 C3 . 1.3976(17) ?
    C2 H2 . 0.9500 ?
    C3 C4 . 1.4974(16) ?
    C4 C5 . 1.4995(17) ?
    C5 H5A . 0.9800 ?
    C5 H5B . 0.9800 ?
    C5 H5C . 0.9800 ?
    C6 C7 . 1.3902(17) ?
    C6 C11 . 1.3913(17) ?
    C7 C8 . 1.3829(18) ?
    C8 C9 . 1.3787(19) ?
    C9 C10 . 1.3822(19) ?
    C10 C11 . 1.3824(18) ?
loop_
    _geom_angle_atom_site_label_1
    _geom_angle_atom_site_label_2
    _geom_angle_atom_site_label_3
    _geom_angle_site_symmetry_1
    _geom_angle_site_symmetry_3
    _geom_angle
    _geom_angle_publ_flag
    C3 N1 C3 4_565 . 117.76(15) ?
    C4 N2 C6 . . 120.78(10) ?
    C2 C1 C2 . 4_565 119.37(16) ?
    C2 C1 H1 . . 120.3 ?
    C2 C1 H1 4_565 . 120.3 ?
    C1 C2 C3 . . 118.40(12) ?
    C1 C2 H2 . . 120.8 ?
    C3 C2 H2 . . 120.8 ?
    N1 C3 C2 . . 122.98(11) ?
    N1 C3 C4 . . 116.64(11) ?
    C2 C3 C4 . . 120.35(11) ?
    N2 C4 C3 . . 115.20(11) ?
    N2 C4 C5 . . 126.84(11) ?
    C3 C4 C5 . . 117.90(10) ?
    C4 C5 H5A . . 109.5 ?
    C4 C5 H5B . . 109.5 ?
    H5A C5 H5B . . 109.5 ?
    C4 C5 H5C . . 109.5 ?
    H5A C5 H5C . . 109.5 ?
    H5B C5 H5C . . 109.5 ?
    C7 C6 C11 . . 116.79(11) ?
    C7 C6 N2 . . 123.82(11) ?
    C11 C6 N2 . . 119.10(11) ?
    F1 C7 C8 . . 118.50(11) ?
    F1 C7 C6 . . 119.40(11) ?
    C8 C7 C6 . . 122.09(12) ?
    F2 C8 C9 . . 120.24(11) ?
    F2 C8 C7 . . 120.09(12) ?
    C9 C8 C7 . . 119.67(12) ?
    F3 C9 C8 . . 120.38(12) ?
    F3 C9 C10 . . 119.88(12) ?
    C8 C9 C10 . . 119.74(11) ?
    F4 C10 C9 . . 119.96(11) ?
    F4 C10 C11 . . 120.23(12) ?
    C9 C10 C11 . . 119.80(12) ?
    F5 C11 C10 . . 118.76(11) ?
    F5 C11 C6 . . 119.36(11) ?
    C10 C11 C6 . . 121.87(12) ?
loop_
    _geom_torsion_atom_site_label_1
    _geom_torsion_atom_site_label_2
    _geom_torsion_atom_site_label_3
    _geom_torsion_atom_site_label_4
    _geom_torsion_site_symmetry_1
    _geom_torsion_site_symmetry_2
    _geom_torsion_site_symmetry_3
    _geom_torsion_site_symmetry_4
    _geom_torsion
    _geom_torsion_publ_flag
    C2 C1 C2 C3 4_565 . . . -2.2(3) ?
    C3 N1 C3 C2 4_565 . . . 3.3(2) ?
    C3 N1 C3 C4 4_565 . . . -174.53(9) ?
    C1 C2 C3 N1 . . . . -0.6(2) ?
    C1 C2 C3 C4 . . . . 177.14(13) ?
    C6 N2 C4 C3 . . . . -179.98(11) ?
    C6 N2 C4 C5 . . . . -2.7(2) ?
    N1 C3 C4 N2 . . . . 164.92(13) ?
    C2 C3 C4 N2 . . . . -12.97(18) ?
    N1 C3 C4 C5 . . . . -12.59(17) ?
    C2 C3 C4 C5 . . . . 169.52(12) ?
    C4 N2 C6 C7 . . . . -62.67(17) ?
    C4 N2 C6 C11 . . . . 123.67(13) ?
    C11 C6 C7 F1 . . . . 177.46(10) ?
    N2 C6 C7 F1 . . . . 3.67(18) ?
    C11 C6 C7 C8 . . . . -1.27(18) ?
    N2 C6 C7 C8 . . . . -175.06(11) ?
    F1 C7 C8 F2 . . . . 1.06(18) ?
    C6 C7 C8 F2 . . . . 179.80(11) ?
    F1 C7 C8 C9 . . . . -179.14(11) ?
    C6 C7 C8 C9 . . . . -0.40(19) ?
    F2 C8 C9 F3 . . . . 1.46(19) ?
    C7 C8 C9 F3 . . . . -178.34(11) ?
    F2 C8 C9 C10 . . . . -178.96(11) ?
    C7 C8 C9 C10 . . . . 1.24(19) ?
    F3 C9 C10 F4 . . . . -0.11(18) ?
    C8 C9 C10 F4 . . . . -179.69(11) ?
    F3 C9 C10 C11 . . . . 179.21(11) ?
    C8 C9 C10 C11 . . . . -0.38(19) ?
    F4 C10 C11 F5 . . . . -0.92(18) ?
    C9 C10 C11 F5 . . . . 179.76(11) ?
    F4 C10 C11 C6 . . . . 177.94(11) ?
    C9 C10 C11 C6 . . . . -1.38(19) ?
    C7 C6 C11 F5 . . . . -178.99(11) ?
    N2 C6 C11 F5 . . . . -4.89(17) ?
    C7 C6 C11 C10 . . . . 2.15(18) ?
    N2 C6 C11 C10 . . . . 176.25(11) ?
_shelx_hkl_file
;
  -1   0   0  238.85    3.18
   1   0   0  237.56    3.18
   1   0   0  239.21    3.11
   1   0   0  242.25    3.12
   1   0   0  246.69    3.23
  -2   0   0  192.73    2.74
  -2   0   0  194.85    2.84
   2   0   0  193.08    2.84
   2   0   0  191.01    2.73
   2   0   0  196.73    2.94
   2   0   0  192.15    2.73
  -3   0   0   30.69    0.80
  -3   0   0   31.65    0.90
   3   0   0   31.50    0.79
   3   0   0   30.81    0.80
   3   0   0   30.90    0.98
   3   0   0   30.79    0.89
  -4   0   0   13.64    0.87
  -4   0   0   13.36    0.68
   4   0   0   12.61    0.72
   4   0   0   13.07    0.61
  -5   0   0   10.74    0.72
   5   0   0    8.28    0.70
   5   0   1   -0.10    0.19
  -5   0  -1    0.44    0.30
   4   0   1    3.38    0.41
   4   0   1    3.29    0.41
   4   0   1    2.53    0.36
   4   0   1    2.63    0.39
  -4   0  -1    3.97    0.49
  -4   0  -1    4.06    0.46
  -4   0  -1    3.60    0.44
  -4   0  -1    2.97    0.35
   3   0   1   60.40    1.36
   3   0   1   62.09    1.34
   3   0   1   61.49    1.45
   3   0   1   62.22    1.38
  -3   0  -1   62.97    1.39
  -3   0  -1   62.17    1.35
   2   0   1  107.52    1.81
   2   0   1  110.32    1.86
   2   0   1  110.08    1.88
   2   0   1  109.61    1.83
   1   0   1  742.09    9.81
   1   0   1  710.26    9.49
   1   0   1  729.68    9.13
   1   0   1  709.36    9.89
  -1   0  -1  739.00    9.76
  -1   0  -1  722.68    9.97
   0   0   1  506.55    6.72
   0   0   1  503.28    6.74
   0   0   1  503.83    6.61
   0   0  -1  527.05    6.60
  -1   0   1  425.47    5.57
   1   0  -1  438.91    5.65
   1   0  -1  427.68    5.45
  -2   0   1    6.17    0.33
  -2   0   1    6.85    0.21
   2   0  -1    6.78    0.25
   2   0  -1    6.90    0.38
  -3   0   1   11.90    0.54
  -3   0   1   10.42    0.36
   3   0  -1   11.28    0.41
   3   0  -1   11.39    0.60
  -4   0   1    0.10    0.14
   4   0  -1   -0.03    0.12
  -5   0   1    0.43    0.27
   5   0  -1    0.33    0.30
   4   0   2    7.60    0.53
   4   0   2    6.82    0.53
   4   0   2    6.96    0.54
   4   0   2    7.32    0.52
  -4   0  -2    6.30    0.51
  -4   0  -2    7.62    0.58
  -4   0  -2    6.42    0.53
  -4   0  -2    5.89    0.48
   3   0   2   13.54    0.61
   3   0   2   12.75    0.64
   3   0   2   14.59    0.64
   3   0   2   13.24    0.61
  -3   0  -2   13.43    0.62
  -3   0  -2   13.19    0.65
  -3   0  -2   12.72    0.60
   2   0   2   85.52    1.64
   2   0   2   86.29    1.71
   2   0   2   84.17    1.61
   2   0   2   87.21    1.62
  -2   0  -2   85.98    1.65
  -2   0  -2   85.15    1.63
   1   0   2   12.08    0.46
   1   0   2   12.11    0.43
   1   0   2   12.04    0.44
  -1   0  -2   11.86    0.44
  -1   0  -2   12.06    0.42
   0   0   2   53.75    0.97
   0   0   2   54.04    1.02
   0   0  -2   54.11    1.02
   0   0  -2   54.41    0.98
  -1   0   2    7.17    0.20
  -1   0   2    7.32    0.34
   1   0  -2    7.02    0.25
   1   0  -2    6.94    0.35
  -2   0   2    2.80    0.30
   2   0  -2    2.65    0.32
   2   0  -2    2.66    0.16
  -3   0   2    9.59    0.52
   3   0  -2   10.10    0.36
   3   0  -2    9.33    0.57
  -4   0   2    1.71    0.33
   4   0  -2    1.28    0.33
  -5   0   2    2.59    0.44
   5   0  -2    2.87    0.51
   5   0   3    1.87    0.45
   5   0   3    1.76    0.43
  -5   0  -3    1.52    0.40
  -5   0  -3    2.02    0.49
   4   0   3   28.80    1.17
   4   0   3   30.87    1.13
   4   0   3   32.30    1.18
  -4   0  -3   31.92    1.17
  -4   0  -3   30.88    1.23
  -4   0  -3   31.60    1.18
   3   0   3    1.57    0.27
   3   0   3    0.60    0.20
   3   0   3    0.65    0.22
  -3   0  -3    0.88    0.24
  -3   0  -3    0.46    0.21
  -3   0  -3    0.58    0.19
   2   0   3   33.23    1.03
   2   0   3   33.14    0.99
   2   0   3   32.75    0.95
  -2   0  -3   34.10    0.99
  -2   0  -3   32.60    0.94
   1   0   3   22.89    0.72
   1   0   3   23.41    0.76
   1   0   3   23.86    0.72
  -1   0  -3   22.94    0.70
  -1   0  -3   23.31    0.73
   0   0   3    2.65    0.28
   0   0   3    2.89    0.23
   0   0  -3    2.94    0.23
   0   0  -3    1.87    0.23
  -1   0   3    0.53    0.14
  -1   0   3    0.43    0.09
   1   0  -3    0.31    0.12
   1   0  -3    0.34    0.09
  -2   0   3    5.82    0.40
   2   0  -3    5.88    0.27
   2   0  -3    6.78    0.46
  -3   0   3    0.20    0.16
   3   0  -3    0.11    0.13
  -4   0   3    3.58    0.46
   4   0  -3    3.06    0.48
  -5   0   3    6.50    0.70
   5   0  -3    5.68    0.77
   4   0   4    1.95    0.42
   4   0   4    2.45    0.43
   4   0   4    1.88    0.42
  -4   0  -4    2.19    0.46
  -4   0  -4    1.80    0.37
   3   0   4    0.25    0.21
   3   0   4   -0.01    0.13
   3   0   4    0.20    0.18
  -3   0  -4   -0.13    0.14
  -3   0  -4   -0.16    0.15
  -3   0  -4    0.03    0.19
   2   0   4   15.11    0.69
   2   0   4   14.50    0.73
   2   0   4   15.21    0.72
  -2   0  -4   14.67    0.67
  -2   0  -4   14.51    0.71
   1   0   4   53.20    1.36
   1   0   4   53.61    1.33
  -1   0  -4   54.71    1.31
  -1   0  -4   52.49    1.31
   0   0   4   39.45    1.02
   0   0   4   40.71    1.11
   0   0  -4   40.63    1.03
   0   0  -4   37.80    1.07
  -1   0   4    0.40    0.11
  -1   0   4    0.27    0.14
   1   0  -4    0.22    0.13
   1   0  -4    0.30    0.12
  -2   0   4  455.72    6.59
   2   0  -4  449.46    6.69
   2   0  -4  453.37    6.04
  -3   0   4   30.30    1.11
   3   0  -4   30.01    1.19
  -4   0   4    0.25    0.20
   4   0  -4    0.22    0.18
  -5   0   4    0.33    0.31
   5   0  -4    0.24    0.20
   4   0   5    9.99    0.75
  -4   0  -5    8.44    0.89
  -4   0  -5    7.09    0.77
   3   0   5    0.13    0.18
   3   0   5    0.05    0.25
  -3   0  -5   -0.06    0.14
  -3   0  -5   -0.13    0.21
   2   0   5   41.57    1.39
   2   0   5   40.67    1.31
  -2   0  -5   40.80    1.27
  -2   0  -5   42.78    1.37
   1   0   5   21.41    0.88
   1   0   5   19.98    0.86
  -1   0  -5   22.45    0.88
  -1   0  -5   21.21    0.87
   0   0   5    0.60    0.22
   0   0   5    0.60    0.21
   0   0  -5    0.42    0.18
   0   0  -5    0.30    0.18
  -1   0   5  202.63    3.14
  -1   0   5  195.87    3.50
   1   0  -5  201.63    3.57
   1   0  -5  200.28    3.22
  -2   0   5   83.03    2.01
   2   0  -5   85.34    2.11
  -3   0   5   18.33    0.93
   3   0  -5   17.96    0.99
  -4   0   5    2.74    0.52
   4   0  -5    2.29    0.52
   3   0   6   21.87    1.09
   3   0   6   19.92    1.14
  -3   0  -6   21.52    1.19
  -3   0  -6   20.79    1.12
   2   0   6    2.78    0.44
   2   0   6    3.86    0.56
  -2   0  -6    4.10    0.55
  -2   0  -6    4.17    0.59
   1   0   6   18.53    0.91
   1   0   6   19.78    0.95
  -1   0  -6   21.73    0.96
  -1   0  -6   19.63    0.96
  -1   0  -6   19.85    0.92
   0   0   6    7.63    0.58
   0   0   6    8.28    0.58
   0   0  -6    7.96    0.59
   0   0  -6    8.63    0.58
   0   0  -6    7.55    0.54
  -1   0   6    0.11    0.16
   1   0  -6    0.05    0.13
   1   0  -6    0.08    0.17
  -2   0   6   37.81    1.38
   2   0  -6   37.72    1.45
  -3   0   6    0.36    0.25
   3   0  -6    0.38    0.28
   2   0   7    5.94    0.75
   2   0   7    4.96    0.64
  -2   0  -7    5.00    0.64
  -2   0  -7    5.10    0.71
   1   0   7    2.04    0.43
   1   0   7    2.15    0.42
  -1   0  -7    2.31    0.45
  -1   0  -7    2.21    0.44
   0   0   7    0.18    0.21
   0   0   7    0.09    0.19
   0   0  -7   -0.48    0.17
   0   0  -7    0.04    0.20
   0   0  -7    0.13    0.23
  -1   0   7    4.30    0.59
   1   0  -7    4.98    0.64
  -2   0   7    1.03    0.34
   2   0  -7    1.40    0.40
   2  -1  -7    1.45    0.39
  -2   1   7    0.49    0.28
   1  -1  -7    3.33    0.53
  -1   1   7    3.33    0.53
   0  -1  -7    4.49    0.57
   0  -1  -7    4.18    0.57
   0  -1  -7    4.36    0.55
   0   1   7    4.97    0.62
   0   1   7    3.88    0.50
  -1  -1  -7   17.13    0.97
  -1  -1  -7   19.57    0.99
   1   1   7   17.56    0.98
   1   1   7   17.54    0.99
  -2  -1  -7   13.12    0.97
  -2  -1  -7   12.34    0.85
   2   1   7   13.99    0.94
   2   1   7   12.40    0.88
   3  -1  -6    0.32    0.24
  -3   1   6    0.09    0.22
   2  -1  -6    0.21    0.21
  -2   1   6    0.38    0.22
   1  -1  -6    0.90    0.25
   1  -1  -6    0.42    0.24
  -1   1   6    0.23    0.22
   0  -1  -6    0.08    0.18
   0  -1  -6    0.09    0.15
   0  -1  -6    0.23    0.16
   0   1   6   -0.06    0.17
   0   1   6   -0.06    0.15
  -1  -1  -6    0.10    0.21
  -1  -1  -6    0.20    0.16
  -1  -1  -6   -0.09    0.19
   1   1   6    0.04    0.15
   1   1   6    0.10    0.18
  -2  -1  -6    0.70    0.28
  -2  -1  -6    1.00    0.35
   2   1   6    0.94    0.30
   2   1   6    1.50    0.38
  -3  -1  -6    4.69    0.66
  -3  -1  -6    5.32    0.71
   3   1   6    5.90    0.69
   3   1   6    4.76    0.66
   4  -1  -5    0.83    0.37
  -4   1   5    1.50    0.38
   3  -1  -5   -0.25    0.18
  -3   1   5    0.33    0.23
   2  -1  -5    1.68    0.35
  -2   1   5    2.73    0.40
   1  -1  -5    1.53    0.26
   1  -1  -5    1.24    0.23
   1  -1  -5    1.45    0.29
  -1   1   5    1.54    0.30
  -1   1   5    1.33    0.23
   0  -1  -5    0.76    0.20
   0  -1  -5    1.14    0.25
   0   1   5    0.68    0.22
   0   1   5    1.31    0.25
  -1  -1  -5    0.25    0.18
  -1  -1  -5    0.58    0.20
   1   1   5    0.11    0.13
   1   1   5   -0.01    0.12
  -2  -1  -5    0.59    0.26
  -2  -1  -5    0.50    0.24
  -2  -1  -5    0.57    0.27
   2   1   5    0.90    0.25
   2   1   5    0.43    0.26
  -3  -1  -5    6.89    0.73
  -3  -1  -5    6.75    0.68
   3   1   5    5.11    0.65
   3   1   5    6.04    0.62
  -4  -1  -5    3.84    0.60
  -4  -1  -5    4.25    0.64
   4   1   5    3.91    0.55
   5  -1  -4    1.29    0.41
  -5   1   4    0.79    0.33
   4  -1  -4    4.57    0.61
  -4   1   4    3.53    0.53
   3  -1  -4    0.76    0.30
  -3   1   4    0.78    0.24
   2  -1  -4    7.79    0.55
   2  -1  -4    7.75    0.38
  -2   1   4    8.25    0.54
   1  -1  -4    0.93    0.22
   1  -1  -4    1.28    0.19
  -1   1   4    1.29    0.18
  -1   1   4    1.41    0.26
   0  -1  -4    4.69    0.35
   0  -1  -4    4.32    0.32
   0   1   4    4.40    0.32
   0   1   4    3.82    0.33
  -1  -1  -4    7.76    0.46
  -1  -1  -4    7.61    0.44
   1   1   4    7.39    0.48
   1   1   4    7.05    0.45
  -2  -1  -4    0.86    0.20
  -2  -1  -4    0.54    0.19
   2   1   4    0.95    0.23
   2   1   4    0.92    0.23
   2   1   4    1.25    0.28
  -3  -1  -4    0.80    0.26
  -3  -1  -4    0.65    0.24
  -3  -1  -4    1.18    0.28
   3   1   4    0.43    0.20
   3   1   4    0.67    0.25
   3   1   4    0.56    0.24
  -4  -1  -4    2.31    0.42
  -4  -1  -4    1.90    0.44
   4   1   4    2.48    0.41
   4   1   4    2.34    0.45
   4   1   4    2.30    0.44
   5  -1  -3    0.73    0.34
  -5   1   3    0.55    0.32
   4  -1  -3    0.61    0.25
  -4   1   3    0.76    0.26
   3  -1  -3    6.36    0.52
  -3   1   3    6.29    0.46
   2  -1  -3   95.00    1.98
   2  -1  -3   93.63    1.53
  -2   1   3   94.12    1.86
   1  -1  -3    0.45    0.15
   1  -1  -3    0.56    0.11
  -1   1   3    0.61    0.11
  -1   1   3    0.72    0.16
   0  -1  -3   46.14    1.04
   0  -1  -3   45.34    0.99
   0   1   3   44.26    1.05
   0   1   3   44.03    0.98
  -1  -1  -3   66.48    1.37
  -1  -1  -3   63.20    1.29
   1   1   3   62.95    1.35
   1   1   3   64.81    1.36
   1   1   3   64.96    1.40
  -2  -1  -3   12.61    0.55
  -2  -1  -3   11.54    0.56
   2   1   3   11.96    0.56
   2   1   3   12.82    0.58
   2   1   3   12.88    0.63
  -3  -1  -3   31.22    1.02
  -3  -1  -3   31.78    1.13
  -3  -1  -3   30.72    1.04
   3   1   3   32.67    1.05
   3   1   3   30.73    1.04
   3   1   3   31.03    1.11
  -4  -1  -3    2.89    0.45
  -4  -1  -3    2.80    0.47
   4   1   3    4.11    0.50
   4   1   3    3.08    0.44
   4   1   3    2.78    0.45
  -5  -1  -3   -0.12    0.30
   5   1   3    0.35    0.25
   5   1   3    0.17    0.26
   5  -1  -2    7.97    0.73
  -5   1   2    7.27    0.72
   4  -1  -2    0.76    0.26
  -4   1   2    0.90    0.26
   3  -1  -2   10.09    0.59
   3  -1  -2    9.39    0.36
  -3   1   2   10.27    0.53
   2  -1  -2  114.51    1.69
   2  -1  -2  115.00    2.11
  -2   1   2  110.26    1.97
   1  -1  -2  401.85    5.39
   1  -1  -2  399.59    5.11
  -1   1   2  399.78    4.97
  -1   1   2  384.56    5.31
   0  -1  -2   48.60    0.94
   0  -1  -2   49.60    0.92
   0   1   2   49.68    0.96
   0   1   2   48.24    0.91
  -1  -1  -2   95.73    1.63
  -1  -1  -2   96.43    1.58
   1   1   2   96.66    1.64
   1   1   2   95.19    1.63
   1   1   2   97.91    1.69
  -2  -1  -2   17.55    0.61
  -2  -1  -2   17.59    0.62
   2   1   2   18.15    0.66
   2   1   2   17.29    0.62
   2   1   2   18.42    0.63
  -3  -1  -2    7.64    0.46
  -3  -1  -2    7.80    0.47
  -3  -1  -2    7.94    0.50
   3   1   2    8.36    0.48
   3   1   2    7.93    0.47
   3   1   2    6.53    0.45
   3   1   2    7.63    0.47
  -4  -1  -2    1.19    0.28
  -4  -1  -2    0.88    0.28
  -4  -1  -2    1.08    0.29
  -4  -1  -2    1.20    0.29
   4   1   2    1.13    0.28
   4   1   2    1.09    0.26
   4   1   2    0.72    0.22
   4   1   2    0.78    0.24
   5  -1  -1    0.17    0.21
  -5   1   1    0.41    0.27
   4  -1  -1   17.06    0.85
  -4   1   1   17.38    0.77
   3  -1  -1   47.76    1.30
   3  -1  -1   47.50    0.97
  -3   1   1   46.40    1.16
  -3   1   1   48.64    0.90
   2  -1  -1    0.17    0.07
   2  -1  -1    0.23    0.11
  -2   1   1    0.19    0.09
  -2   1   1   -0.01    0.04
   1  -1  -1  214.22    2.81
   1  -1  -1  215.10    3.03
  -1   1   1  220.62    2.96
   0  -1  -1   12.27    0.29
   0  -1  -1   12.04    0.29
   0   1   1   12.09    0.30
   0   1   1   11.92    0.29
  -1  -1  -1    9.21    0.31
  -1  -1  -1    9.21    0.30
   1   1   1    9.04    0.31
   1   1   1    8.45    0.30
   1   1   1    8.87    0.29
   1   1   1    8.91    0.33
  -2  -1  -1    0.00    0.06
   2   1   1    0.00    0.08
   2   1   1   -0.02    0.07
   2   1   1    0.02    0.07
   2   1   1   -0.03    0.05
  -3  -1  -1   16.40    0.64
  -3  -1  -1   16.04    0.61
   3   1   1   14.94    0.62
   3   1   1   15.74    0.63
   3   1   1   15.59    0.65
   3   1   1   15.28    0.59
  -4  -1  -1    4.50    0.51
  -4  -1  -1    5.02    0.50
  -4  -1  -1    4.45    0.47
  -4  -1  -1    4.35    0.45
   4   1   1    4.47    0.38
   4   1   1    4.49    0.46
   4   1   1    4.42    0.50
   4   1   1    4.89    0.43
  -5  -1  -1    6.28    0.68
  -5  -1  -1    4.98    0.60
   5   1   1    6.14    0.68
   5  -1   0    3.17    0.51
  -5   1   0    3.49    0.55
   4  -1   0    4.17    0.35
   4  -1   0    5.03    0.57
  -4   1   0    5.40    0.44
   3  -1   0   34.97    0.86
   3  -1   0   35.02    0.95
   3  -1   0   35.52    0.87
   3  -1   0   34.75    1.04
  -3   1   0   34.45    0.94
  -3   1   0   35.25    0.87
   2  -1   0    5.71    0.29
   2  -1   0    5.63    0.26
   2  -1   0    5.74    0.33
   2  -1   0    5.85    0.27
  -2   1   0    5.71    0.29
   1  -1   0  169.25    2.28
   1  -1   0  165.72    2.24
   1  -1   0  172.54    2.37
   1  -1   0  170.31    2.26
  -1   1   0  166.26    2.28
  -1  -1   0  161.94    2.30
  -1  -1   0  170.81    2.25
   1   1   0  169.32    2.32
   1   1   0  169.53    2.22
   1   1   0  170.16    2.25
   1   1   0  166.32    2.31
  -2  -1   0    5.73    0.30
  -2  -1   0    5.21    0.26
   2   1   0    5.97    0.26
   2   1   0    6.14    0.31
   2   1   0    6.10    0.27
   2   1   0    5.52    0.32
  -3  -1   0   35.75    0.98
  -3  -1   0   34.75    0.87
   3   1   0   37.23    0.89
   3   1   0   33.76    0.96
   3   1   0   34.72    0.84
   3   1   0   35.82    1.05
  -4  -1   0    5.06    0.52
   4   1   0    4.45    0.52
  -5  -1   0    5.08    0.59
   5   1   0    2.88    0.49
   5  -1   1    6.33    0.70
  -5   1  -1    5.88    0.70
   4  -1   1    4.67    0.47
   4  -1   1    3.93    0.45
   4  -1   1    5.15    0.41
   4  -1   1    4.27    0.50
  -4   1  -1    4.19    0.50
  -4   1  -1    4.85    0.51
  -4   1  -1    4.17    0.45
  -4   1  -1    4.76    0.47
   3  -1   1   15.44    0.61
   3  -1   1   16.60    0.62
   3  -1   1   16.14    0.68
   3  -1   1   14.68    0.61
  -3   1  -1   15.63    0.63
  -3   1  -1   15.01    0.61
   2  -1   1   -0.07    0.08
   2  -1   1    0.07    0.06
   2  -1   1    0.04    0.07
   2  -1   1    0.03    0.07
  -2   1  -1    0.07    0.07
   1  -1   1    9.37    0.32
   1  -1   1    9.24    0.30
   1  -1   1    9.49    0.33
   1  -1   1    9.00    0.33
  -1   1  -1    9.77    0.33
   0  -1   1   12.05    0.30
   0  -1   1   11.92    0.29
   0   1  -1   11.79    0.28
   0   1  -1   11.83    0.31
  -1  -1   1  212.58    2.65
  -1  -1   1  213.55    2.94
   1   1  -1  213.51    2.70
   1   1  -1  210.29    2.97
   1   1  -1  215.12    2.66
  -2  -1   1    0.11    0.08
  -2  -1   1    0.10    0.04
   2   1  -1    0.07    0.04
   2   1  -1    0.13    0.08
  -3  -1   1   47.76    0.90
  -3  -1   1   46.10    1.18
   3   1  -1   48.61    0.94
   3   1  -1   46.49    1.27
  -4  -1   1   17.44    0.80
   4   1  -1   16.64    0.84
  -5  -1   1    0.37    0.22
   5   1  -1   -0.07    0.18
   4  -1   2    0.36    0.18
   4  -1   2    1.01    0.26
   4  -1   2    1.27    0.32
   4  -1   2    0.78    0.24
  -4   1  -2    1.12    0.28
  -4   1  -2    1.56    0.33
  -4   1  -2    0.19    0.20
  -4   1  -2    1.13    0.28
   3  -1   2    7.58    0.47
   3  -1   2    7.73    0.47
   3  -1   2    7.79    0.46
   3  -1   2    7.84    0.50
  -3   1  -2    7.53    0.48
  -3   1  -2    7.70    0.47
   2  -1   2   21.21    0.65
   2  -1   2   18.96    0.65
   2  -1   2   18.15    0.65
   2  -1   2   18.33    0.67
  -2   1  -2   19.92    0.67
  -2   1  -2   18.12    0.64
   1  -1   2   97.85    1.68
   1  -1   2   95.14    1.64
   1  -1   2   95.57    1.60
  -1   1  -2   96.50    1.62
  -1   1  -2   96.33    1.64
   0  -1   2   48.18    0.88
   0  -1   2   47.52    0.93
   0  -1   2   46.30    0.89
   0   1  -2   46.89    0.94
   0   1  -2   48.32    0.89
  -1  -1   2  404.67    5.38
  -1  -1   2  398.14    5.04
   1   1  -2  394.17    5.42
   1   1  -2  402.22    5.11
  -2  -1   2  112.13    2.01
   2   1  -2  115.73    1.65
   2   1  -2  117.61    2.14
  -3  -1   2    9.74    0.54
   3   1  -2   10.52    0.60
  -4  -1   2    0.24    0.21
   4   1  -2    0.62    0.27
  -5  -1   2    9.09    0.71
   5   1  -2    8.59    0.74
   5  -1   3    0.23    0.24
   5  -1   3    0.33    0.27
  -5   1  -3    0.01    0.27
  -5   1  -3   -0.33    0.30
   4  -1   3    3.00    0.42
   4  -1   3    3.45    0.48
   4  -1   3    2.33    0.41
  -4   1  -3    3.20    0.47
  -4   1  -3    3.53    0.48
  -4   1  -3    2.95    0.47
   3  -1   3   31.19    1.01
   3  -1   3   29.82    1.09
   3  -1   3   31.88    1.07
  -3   1  -3   31.74    1.05
  -3   1  -3   31.11    1.07
   2  -1   3   13.56    0.65
   2  -1   3   12.60    0.59
   2  -1   3   12.95    0.57
  -2   1  -3   12.76    0.59
  -2   1  -3   11.91    0.56
   1  -1   3   63.26    1.37
   1  -1   3   62.71    1.32
   1  -1   3   62.39    1.31
  -1   1  -3   62.69    1.31
  -1   1  -3   61.53    1.31
   0  -1   3   44.30    1.03
   0  -1   3   43.22    0.96
   0   1  -3   42.68    0.95
   0   1  -3   44.47    1.04
  -1  -1   3    0.58    0.11
  -1  -1   3    0.69    0.16
   1   1  -3    0.71    0.13
   1   1  -3    0.60    0.16
  -2  -1   3   92.81    1.86
   2   1  -3   93.34    1.47
   2   1  -3   92.81    1.95
  -3  -1   3    6.63    0.47
   3   1  -3    5.90    0.52
  -4  -1   3    0.81    0.25
   4   1  -3    0.10    0.19
  -5  -1   3   -0.12    0.27
   5   1  -3    0.48    0.31
   4  -1   4    2.96    0.46
   4  -1   4    2.76    0.49
   4  -1   4    2.67    0.46
  -4   1  -4    2.86    0.49
  -4   1  -4    3.26    0.49
   3  -1   4    0.96    0.26
   3  -1   4    0.88    0.29
   3  -1   4    0.95    0.29
  -3   1  -4    1.04    0.29
  -3   1  -4    0.29    0.22
   2  -1   4    1.27    0.26
   2  -1   4    0.81    0.23
   2  -1   4    1.12    0.26
  -2   1  -4    1.12    0.25
  -2   1  -4    1.32    0.27
   1  -1   4    8.26    0.51
   1  -1   4    7.83    0.47
   1  -1   4    8.16    0.47
  -1   1  -4    7.26    0.46
  -1   1  -4    7.58    0.46
   0  -1   4    4.34    0.35
   0  -1   4    4.06    0.31
   0   1  -4    3.98    0.34
   0   1  -4    4.82    0.33
  -1  -1   4    1.13    0.22
  -1  -1   4    1.14    0.18
   1   1  -4    1.03    0.22
   1   1  -4    1.11    0.18
  -2  -1   4    6.93    0.50
   2   1  -4    7.40    0.35
   2   1  -4    6.71    0.52
  -3  -1   4    1.12    0.28
   3   1  -4    0.51    0.24
  -4  -1   4    3.92    0.54
   4   1  -4    3.53    0.57
  -5  -1   4    1.75    0.47
   5   1  -4    1.12    0.37
  -4   1  -5    4.03    0.63
  -4   1  -5    3.47    0.57
   3  -1   5    6.56    0.56
   3  -1   5    6.50    0.74
  -3   1  -5    7.48    0.64
  -3   1  -5    6.55    0.74
   2  -1   5    0.39    0.21
   2  -1   5    0.40    0.18
  -2   1  -5    0.36    0.21
  -2   1  -5    0.65    0.26
   1  -1   5   -0.15    0.11
   1  -1   5   -0.04    0.14
  -1   1  -5    0.15    0.18
  -1   1  -5    0.13    0.15
   0  -1   5    0.89    0.26
   0  -1   5    1.19    0.26
   0   1  -5    1.65    0.31
   0   1  -5    1.07    0.22
  -1  -1   5    1.28    0.24
  -1  -1   5    1.92    0.34
   1   1  -5    1.36    0.29
   1   1  -5    1.27    0.25
  -2  -1   5    2.13    0.36
   2   1  -5    2.55    0.42
  -3  -1   5    0.44    0.22
   3   1  -5    0.39    0.27
  -4  -1   5    0.96    0.34
   4   1  -5    0.75    0.32
   3  -1   6    4.44    0.64
   3  -1   6    4.73    0.61
  -3   1  -6    5.30    0.70
  -3   1  -6    4.81    0.66
   2  -1   6    1.14    0.32
   2  -1   6    1.10    0.34
  -2   1  -6    1.05    0.33
  -2   1  -6    0.97    0.35
   1  -1   6   -0.07    0.18
   1  -1   6    0.37    0.22
  -1   1  -6    0.23    0.21
  -1   1  -6    0.08    0.21
   0  -1   6    0.10    0.18
   0  -1   6   -0.21    0.14
   0   1  -6   -0.38    0.15
   0   1  -6    0.07    0.15
  -1  -1   6    0.78    0.26
   1   1  -6    0.32    0.22
   1   1  -6    0.69    0.23
  -2  -1   6    0.49    0.24
   2   1  -6    0.48    0.24
  -3  -1   6    0.35    0.25
   3   1  -6    0.00    0.23
   2  -1   7   12.69    0.87
   2  -1   7   12.18    0.89
  -2   1  -7   12.12    0.90
  -2   1  -7   12.29    0.89
   1  -1   7   17.93    0.98
   1  -1   7   17.55    0.99
  -1   1  -7   15.37    0.98
  -1   1  -7   18.67    1.00
  -1   1  -7   19.49    1.00
   0  -1   7    3.46    0.52
   0  -1   7    4.27    0.54
   0   1  -7    3.41    0.50
   0   1  -7    3.69    0.48
   0   1  -7    3.73    0.57
  -1  -1   7    2.70    0.48
   1   1  -7    2.86    0.52
  -2  -1   7    0.63    0.35
   2   1  -7    0.31    0.28
   2  -2  -7    0.98    0.33
  -2   2   7    2.14    0.44
   1  -2  -7    2.69    0.64
   1  -2  -7    2.44    0.46
  -1   2   7    2.31    0.45
   0  -2  -7    2.28    0.45
   0  -2  -7    2.18    0.41
   0  -2  -7    2.05    0.38
   0   2   7    2.64    0.49
   0   2   7    2.44    0.44
  -1  -2  -7    9.74    0.74
  -1  -2  -7   10.92    0.80
   1   2   7    9.39    0.75
   1   2   7    9.63    0.74
  -2  -2  -7    0.53    0.29
  -2  -2  -7    1.35    0.42
   2   2   7    1.58    0.40
   2   2   7    1.74    0.44
   3  -2  -6    0.40    0.27
  -3   2   6    0.42    0.27
   2  -2  -6    1.14    0.32
  -2   2   6    1.31    0.33
   1  -2  -6    0.86    0.22
   1  -2  -6    0.97    0.29
  -1   2   6    0.83    0.29
   0  -2  -6    2.11    0.35
   0  -2  -6    1.76    0.32
   0  -2  -6    1.90    0.37
   0   2   6    2.23    0.38
   0   2   6    1.72    0.34
  -1  -2  -6    0.06    0.16
  -1  -2  -6   -0.30    0.13
  -1  -2  -6    0.03    0.15
   1   2   6   -0.05    0.15
   1   2   6   -0.01    0.15
  -2  -2  -6   14.69    0.91
  -2  -2  -6   15.26    0.86
   2   2   6   16.21    0.91
   2   2   6   15.26    0.91
  -3  -2  -6    2.55    0.49
  -3  -2  -6    1.35    0.41
   3   2   6    2.16    0.50
   3   2   6    2.78    0.50
   4  -2  -5    7.76    0.86
  -4   2   5    9.38    0.74
   3  -2  -5    0.14    0.22
  -3   2   5    0.03    0.17
   2  -2  -5   31.04    1.18
  -2   2   5   28.47    1.09
   1  -2  -5    2.27    0.35
   1  -2  -5    1.68    0.26
   1  -2  -5    2.29    0.29
  -1   2   5    1.56    0.30
  -1   2   5    1.64    0.26
   0  -2  -5    2.26    0.36
   0  -2  -5    1.43    0.28
   0  -2  -5    2.10    0.30
   0   2   5    1.72    0.31
   0   2   5    1.17    0.25
  -1  -2  -5   10.65    0.64
  -1  -2  -5   11.17    0.60
  -1  -2  -5   10.03    0.59
   1   2   5   10.62    0.62
   1   2   5   10.52    0.62
  -2  -2  -5    0.80    0.28
  -2  -2  -5    1.25    0.30
  -2  -2  -5    1.14    0.28
   2   2   5    1.69    0.34
   2   2   5    1.97    0.37
  -3  -2  -5    1.17    0.35
  -3  -2  -5    0.41    0.24
   3   2   5    0.97    0.33
   3   2   5    0.92    0.29
  -4  -2  -5    2.30    0.47
  -4  -2  -5    1.71    0.42
   4   2   5    2.69    0.48
   5  -2  -4    3.11    0.57
  -5   2   4    3.37    0.58
   4  -2  -4   12.42    0.85
  -4   2   4   11.83    0.76
   3  -2  -4   64.76    1.84
  -3   2   4   66.18    1.70
   2  -2  -4   71.51    1.77
   2  -2  -4   70.01    1.37
  -2   2   4   73.51    1.70
   1  -2  -4    7.02    0.46
   1  -2  -4    6.65    0.37
   1  -2  -4    6.40    0.32
  -1   2   4    6.40    0.32
  -1   2   4    6.01    0.42
   0  -2  -4    3.32    0.28
   0  -2  -4    3.24    0.35
   0   2   4    2.93    0.33
   0   2   4    2.60    0.33
  -1  -2  -4    9.78    0.50
  -1  -2  -4    9.46    0.52
   1   2   4   10.14    0.54
   1   2   4    9.56    0.53
  -2  -2  -4    0.65    0.18
  -2  -2  -4    0.66    0.21
  -2  -2  -4    1.06    0.27
   2   2   4    0.78    0.22
   2   2   4    1.31    0.29
  -3  -2  -4    2.42    0.39
  -3  -2  -4    2.08    0.39
   3   2   4    2.45    0.41
   3   2   4    2.21    0.37
   3   2   4    2.01    0.37
  -4  -2  -4    0.53    0.26
  -4  -2  -4    0.86    0.33
   4   2   4    0.27    0.20
   4   2   4    0.26    0.20
   5  -2  -3    0.09    0.24
  -5   2   3    0.39    0.28
   4  -2  -3    0.56    0.26
  -4   2   3    0.25    0.21
   3  -2  -3   15.64    0.78
  -3   2   3   14.45    0.69
   2  -2  -3   19.03    0.77
   2  -2  -3   19.97    0.55
  -2   2   3   18.92    0.71
   1  -2  -3   13.15    0.38
   1  -2  -3   12.01    0.53
   1  -2  -3   12.90    0.44
  -1   2   3   13.11    0.53
  -1   2   3   12.99    0.38
   0  -2  -3  203.59    3.00
   0  -2  -3  199.27    3.02
   0   2   3  200.18    3.09
   0   2   3  200.16    2.97
  -1  -2  -3    1.75    0.24
  -1  -2  -3    1.09    0.18
   1   2   3    0.99    0.19
   1   2   3    1.47    0.22
  -2  -2  -3   19.87    0.74
  -2  -2  -3   19.38    0.67
   2   2   3   19.73    0.73
   2   2   3   19.44    0.77
   2   2   3   18.00    0.71
  -3  -2  -3    5.71    0.48
  -3  -2  -3    5.32    0.44
  -3  -2  -3    6.09    0.45
   3   2   3    5.76    0.48
   3   2   3    6.18    0.46
   3   2   3    5.11    0.42
  -4  -2  -3    2.22    0.42
  -4  -2  -3    2.37    0.40
   4   2   3    2.77    0.46
   4   2   3    2.83    0.41
   4   2   3    2.24    0.38
  -5  -2  -3    1.05    0.40
   5   2   3    0.93    0.36
   5  -2  -2    8.07    0.74
  -5   2   2    5.96    0.67
   4  -2  -2    0.27    0.20
  -4   2   2    0.73    0.23
   3  -2  -2    2.92    0.22
   3  -2  -2    2.59    0.37
  -3   2   2    3.07    0.36
   2  -2  -2   76.31    1.61
   2  -2  -2   73.33    1.24
  -2   2   2   76.92    1.48
   1  -2  -2   56.91    0.98
   1  -2  -2   58.25    0.85
   1  -2  -2   58.07    1.17
  -1   2   2   55.90    1.10
  -1   2   2   57.50    0.85
   0  -2  -2   43.14    0.85
   0  -2  -2   41.32    0.83
   0   2   2   43.73    0.88
   0   2   2   41.19    0.81
  -1  -2  -2   23.83    0.65
  -1  -2  -2   23.42    0.59
   1   2   2   24.93    0.66
   1   2   2   23.47    0.64
   1   2   2   25.22    0.69
  -2  -2  -2    1.14    0.20
  -2  -2  -2    0.85    0.17
   2   2   2    0.98    0.19
   2   2   2    1.36    0.23
  -3  -2  -2    0.50    0.17
  -3  -2  -2   -0.12    0.08
  -3  -2  -2    0.01    0.12
   3   2   2    0.09    0.13
   3   2   2    0.06    0.12
   3   2   2    0.16    0.11
   3   2   2   -0.08    0.11
  -4  -2  -2   19.22    0.88
  -4  -2  -2   19.85    0.89
  -4  -2  -2   20.95    0.85
   4   2   2   20.16    0.89
   4   2   2   19.78    0.88
   4   2   2   20.85    0.86
   4   2   2   20.23    0.90
  -5  -2  -2    0.93    0.33
   5   2   2    1.48    0.37
   5  -2  -1    0.91    0.31
  -5   2   1    0.93    0.31
   4  -2  -1   10.70    0.69
  -4   2   1   10.92    0.61
   3  -2  -1    0.90    0.16
   3  -2  -1    0.67    0.20
   3  -2  -1    0.68    0.12
  -3   2   1    0.58    0.17
  -3   2   1    0.56    0.12
   2  -2  -1   95.21    1.79
   2  -2  -1   99.46    1.51
   2  -2  -1   96.24    1.35
  -2   2   1   97.25    1.65
  -2   2   1   96.31    1.35
   1  -2  -1  145.77    2.16
   1  -2  -1  143.49    1.97
  -1   2   1  145.20    2.07
   0  -2  -1   45.92    0.73
   0  -2  -1   44.86    0.72
   0  -2  -1   44.93    0.74
   0   2   1   46.14    0.76
   0   2   1   44.73    0.73
  -1  -2  -1   14.67    0.38
  -1  -2  -1   14.52    0.41
   1   2   1   15.16    0.44
   1   2   1   14.66    0.38
   1   2   1   14.71    0.42
   1   2   1   14.83    0.41
  -2  -2  -1   15.77    0.55
  -2  -2  -1   15.80    0.51
   2   2   1   16.01    0.54
   2   2   1   16.60    0.55
   2   2   1   15.88    0.52
   2   2   1   15.51    0.51
  -3  -2  -1    1.21    0.24
  -3  -2  -1    1.45    0.22
  -3  -2  -1    1.67    0.27
   3   2   1    1.39    0.23
   3   2   1    1.33    0.25
   3   2   1    1.51    0.25
   3   2   1    1.54    0.26
  -4  -2  -1    0.22    0.16
  -4  -2  -1   -0.36    0.11
  -4  -2  -1    0.43    0.18
   4   2   1    0.20    0.18
   4   2   1    0.00    0.13
   4   2   1    0.11    0.13
   4   2   1    0.00    0.13
  -5  -2  -1   13.58    0.95
  -5  -2  -1   11.18    0.77
   5   2   1   11.93    0.80
   5  -2   0    0.05    0.22
   4  -2   0   10.69    0.53
   4  -2   0   10.67    0.68
  -4   2   0   11.97    0.62
   3  -2   0   53.99    1.15
   3  -2   0   51.40    1.10
   3  -2   0   52.96    1.35
  -3   2   0   52.23    1.21
  -3   2   0   52.99    1.12
   2  -2   0   18.17    0.53
   2  -2   0   18.46    0.61
   2  -2   0   19.61    0.51
   2  -2   0   18.11    0.50
  -2   2   0   18.13    0.53
   1  -2   0  180.64    2.41
   1  -2   0  179.44    2.51
   1  -2   0  178.31    2.39
   1  -2   0  180.18    2.38
  -1   2   0  178.98    2.39
  -1  -2   0  177.23    2.38
  -1  -2   0  177.29    2.45
   1   2   0  177.81    2.38
   1   2   0  177.51    2.33
   1   2   0  179.40    2.43
   1   2   0  180.53    2.46
  -2  -2   0   19.02    0.52
  -2  -2   0   19.46    0.59
   2   2   0   18.42    0.50
   2   2   0   18.59    0.58
   2   2   0   19.38    0.48
   2   2   0   18.55    0.59
  -3  -2   0   52.09    1.12
  -3  -2   0   51.01    1.24
   3   2   0   54.31    1.32
   3   2   0   52.26    1.08
   3   2   0   50.92    1.25
   3   2   0   51.46    1.11
  -4  -2   0   11.97    0.66
   4   2   0   10.87    0.66
  -5  -2   0    0.20    0.22
   5   2   0    0.09    0.24
   5  -2   1   12.69    0.84
  -5   2  -1   10.53    0.80
   4  -2   1    0.04    0.15
   4  -2   1    0.01    0.15
   4  -2   1    0.04    0.16
   4  -2   1    0.02    0.12
  -4   2  -1    0.38    0.19
  -4   2  -1    0.43    0.17
  -4   2  -1    0.09    0.15
  -4   2  -1    0.26    0.16
   3  -2   1    1.34    0.22
   3  -2   1    1.45    0.26
   3  -2   1    1.37    0.23
   3  -2   1    1.25    0.22
  -3   2  -1    1.30    0.23
   2  -2   1   16.16    0.53
   2  -2   1   15.61    0.51
   2  -2   1   16.56    0.58
   2  -2   1   16.30    0.55
  -2   2  -1   16.63    0.59
   1  -2   1   15.11    0.39
   1  -2   1   14.87    0.43
   1  -2   1   14.41    0.41
   1  -2   1   14.67    0.43
  -1   2  -1   15.36    0.44
   0  -2   1   44.62    0.72
   0  -2   1   44.67    0.72
   0  -2   1   43.04    0.70
   0   2  -1   44.43    0.70
   0   2  -1   44.47    0.76
  -1  -2   1  155.66    1.93
  -1  -2   1  146.83    1.92
  -1  -2   1  150.09    2.17
   1   2  -1  147.29    1.89
   1   2  -1  146.65    2.19
  -2  -2   1   96.81    1.39
  -2  -2   1   92.90    1.68
   2   2  -1   94.55    1.74
   2   2  -1   96.23    1.37
  -3  -2   1    0.47    0.11
  -3  -2   1    0.54    0.16
   3   2  -1    0.57    0.19
   3   2  -1    0.48    0.11
  -4  -2   1   10.70    0.62
   4   2  -1   10.22    0.66
  -5  -2   1    1.30    0.36
   5   2  -1    1.05    0.35
   5  -2   2    0.61    0.30
   4  -2   2   20.55    0.90
   4  -2   2   20.22    0.85
   4  -2   2   20.42    0.93
   4  -2   2   19.80    0.86
  -4   2  -2   21.01    0.88
  -4   2  -2   19.98    0.90
  -4   2  -2   19.31    0.93
  -4   2  -2   21.06    0.86
   3  -2   2    0.02    0.10
   3  -2   2    0.04    0.13
   3  -2   2    0.04    0.10
   3  -2   2   -0.04    0.09
  -3   2  -2   -0.08    0.10
  -3   2  -2   -0.09    0.11
   2  -2   2    0.86    0.18
   2  -2   2    0.81    0.16
   2  -2   2    0.85    0.19
   2  -2   2    0.78    0.15
  -2   2  -2    1.18    0.21
  -2   2  -2    0.75    0.15
   1  -2   2   23.42    0.65
   1  -2   2   23.65    0.62
   1  -2   2   24.44    0.68
  -1   2  -2   25.12    0.67
  -1   2  -2   25.30    0.67
   0  -2   2   42.75    0.86
   0  -2   2   41.79    0.83
   0  -2   2   42.98    0.82
   0   2  -2   43.07    0.81
   0   2  -2   41.01    0.88
  -1  -2   2   59.13    1.15
  -1  -2   2   57.21    0.90
   1   2  -2   58.20    1.19
   1   2  -2   59.35    0.93
  -2  -2   2   73.33    1.50
   2   2  -2   75.33    1.57
   2   2  -2   73.41    1.10
  -3  -2   2    3.68    0.40
   3   2  -2    3.36    0.42
  -4  -2   2    0.42    0.19
   4   2  -2    0.66    0.23
  -5  -2   2    5.12    0.65
   5   2  -2    7.01    0.77
   5  -2   3    0.66    0.33
   5  -2   3    1.10    0.34
  -5   2  -3    1.22    0.37
  -5   2  -3    0.83    0.37
   4  -2   3    2.58    0.39
   4  -2   3    2.86    0.44
   4  -2   3    1.99    0.40
  -4   2  -3    2.47    0.43
  -4   2  -3    2.17    0.40
  -4   2  -3    2.24    0.40
   3  -2   3    5.99    0.46
   3  -2   3    5.60    0.48
   3  -2   3    5.20    0.41
  -3   2  -3    6.56    0.48
  -3   2  -3    6.17    0.47
   2  -2   3   18.88    0.73
   2  -2   3   18.05    0.67
   2  -2   3   18.88    0.76
  -2   2  -3   19.75    0.73
  -2   2  -3   20.06    0.75
   1  -2   3    1.61    0.25
   1  -2   3    1.65    0.23
   1  -2   3    1.05    0.19
  -1   2  -3    1.25    0.21
  -1   2  -3    1.30    0.21
   0  -2   3  202.98    2.99
   0  -2   3  203.31    3.06
   0   2  -3  193.32    3.08
   0   2  -3  203.22    2.97
  -1  -2   3   13.07    0.40
  -1  -2   3   12.61    0.52
   1   2  -3   13.27    0.41
   1   2  -3   12.19    0.54
  -2  -2   3   17.67    0.69
   2   2  -3   18.35    0.75
   2   2  -3   18.46    0.46
  -3  -2   3   14.66    0.69
   3   2  -3   12.63    0.71
  -4  -2   3    0.27    0.21
   4   2  -3    0.19    0.23
  -5  -2   3   -0.06    0.25
   5   2  -3   -0.03    0.24
   4  -2   4    0.70    0.26
   4  -2   4    0.50    0.25
   4  -2   4    0.29    0.22
  -4   2  -4    0.44    0.24
  -4   2  -4    0.47    0.28
   3  -2   4    3.17    0.42
   3  -2   4    2.51    0.41
   3  -2   4    1.85    0.37
  -3   2  -4    2.17    0.38
  -3   2  -4    2.53    0.40
   2  -2   4    0.52    0.22
   2  -2   4    1.59    0.32
   2  -2   4    0.88    0.22
  -2   2  -4    0.51    0.18
  -2   2  -4    0.68    0.23
   1  -2   4    9.51    0.52
   1  -2   4   10.54    0.54
   1  -2   4    9.23    0.53
  -1   2  -4   10.32    0.54
  -1   2  -4   10.78    0.55
   0  -2   4    3.18    0.37
   0  -2   4    2.49    0.28
   0   2  -4    3.05    0.35
   0   2  -4    2.64    0.30
  -1  -2   4    6.41    0.43
  -1  -2   4    6.29    0.33
   1   2  -4    6.29    0.34
   1   2  -4    6.32    0.45
  -2  -2   4   71.03    1.70
   2   2  -4   71.43    1.29
   2   2  -4   72.24    1.79
  -3  -2   4   66.82    1.76
   3   2  -4   68.60    1.88
  -4  -2   4   12.11    0.79
   4   2  -4   12.03    0.85
  -5  -2   4    3.35    0.61
  -4   2  -5    2.52    0.51
  -4   2  -5    2.39    0.47
   3  -2   5    0.68    0.26
   3  -2   5    0.90    0.31
   3  -2   5    1.09    0.34
  -3   2  -5    0.87    0.31
  -3   2  -5    0.89    0.33
   2  -2   5    1.51    0.32
   2  -2   5    1.24    0.30
  -2   2  -5    1.44    0.30
  -2   2  -5    1.25    0.32
   1  -2   5   10.54    0.62
   1  -2   5   10.22    0.60
  -1   2  -5   10.42    0.62
  -1   2  -5    9.67    0.59
   0  -2   5    2.10    0.34
   0  -2   5    1.48    0.26
   0   2  -5    1.25    0.27
   0   2  -5    1.99    0.30
  -1  -2   5    2.17    0.29
  -1  -2   5    2.01    0.34
   1   2  -5    1.65    0.32
   1   2  -5    2.00    0.27
  -2  -2   5   28.88    1.10
   2   2  -5   29.83    1.16
  -3  -2   5    0.05    0.16
   3   2  -5    0.18    0.20
  -4  -2   5    9.43    0.76
   4   2  -5    9.44    0.80
   3  -2   6    2.44    0.45
   3  -2   6    2.49    0.53
  -3   2  -6    1.03    0.40
  -3   2  -6    1.33    0.42
   2  -2   6   16.70    0.93
   2  -2   6   14.53    0.83
  -2   2  -6   16.01    0.90
  -2   2  -6   14.41    0.84
   1  -2   6    0.02    0.18
   1  -2   6    0.34    0.19
  -1   2  -6    0.20    0.21
  -1   2  -6    0.17    0.21
   0  -2   6    1.80    0.35
   0  -2   6    1.94    0.38
   0   2  -6    1.37    0.33
   0   2  -6    1.92    0.34
  -1  -2   6    1.65    0.37
   1   2  -6    0.94    0.23
   1   2  -6    0.45    0.26
  -2  -2   6    0.95    0.35
   2   2  -6    1.28    0.37
  -3  -2   6    0.75    0.28
   3   2  -6    0.26    0.23
   2  -2   7    2.16    0.44
   2  -2   7    1.87    0.47
  -2   2  -7    0.54    0.27
  -2   2  -7    1.34    0.47
   1  -2   7    9.91    0.75
   1  -2   7    8.72    0.72
  -1   2  -7    9.21    0.73
  -1   2  -7   11.07    0.80
  -1   2  -7   11.81    0.81
   0  -2   7    2.71    0.49
   0  -2   7    2.41    0.42
   0   2  -7    2.46    0.45
   0   2  -7    2.04    0.43
   0   2  -7    1.71    0.36
  -1  -2   7    3.12    0.51
   1   2  -7    1.98    0.42
  -2  -2   7    0.69    0.33
   2   2  -7    0.78    0.32
   2  -3  -7    1.21    0.40
  -2   3   7    1.62    0.41
   1  -3  -7    0.42    0.25
   1  -3  -7    0.21    0.23
  -1   3   7    0.18    0.18
   0  -3  -7    0.09    0.21
   0  -3  -7    0.63    0.30
   0  -3  -7    0.25    0.23
   0   3   7    0.33    0.25
   0   3   7    0.12    0.27
  -1  -3  -7    5.17    0.64
  -1  -3  -7    4.21    0.59
   1   3   7    5.27    0.64
   1   3   7    4.64    0.61
  -2  -3  -7   -0.13    0.22
  -2  -3  -7   -0.11    0.29
   2   3   7    0.05    0.25
   2   3   7    0.51    0.27
   3  -3  -6    0.64    0.32
  -3   3   6    1.44    0.37
   2  -3  -6   15.23    0.90
  -2   3   6   14.79    0.86
   1  -3  -6    0.72    0.28
   1  -3  -6    0.61    0.24
  -1   3   6    0.73    0.27
   0  -3  -6    2.55    0.41
   0  -3  -6    2.78    0.40
   0  -3  -6    3.51    0.45
   0   3   6    3.43    0.48
   0   3   6    4.72    0.51
  -1  -3  -6    0.02    0.17
  -1  -3  -6    0.26    0.20
  -1  -3  -6   -0.10    0.15
   1   3   6    0.35    0.17
   1   3   6   -0.08    0.19
  -2  -3  -6    0.39    0.26
  -2  -3  -6    0.11    0.24
   2   3   6    0.52    0.26
   2   3   6    1.07    0.34
  -3  -3  -6    0.17    0.24
  -3  -3  -6   -0.06    0.23
   3   3   6    0.33    0.27
   3   3   6   -0.07    0.24
   4  -3  -5   -0.11    0.25
  -4   3   5   -0.20    0.21
   3  -3  -5    4.11    0.56
  -3   3   5    5.69    0.63
   2  -3  -5    2.19    0.30
   2  -3  -5    2.00    0.37
  -2   3   5    1.99    0.36
   1  -3  -5    1.00    0.21
   1  -3  -5    1.17    0.27
   1  -3  -5    1.24    0.25
  -1   3   5    1.39    0.30
  -1   3   5    1.12    0.21
   0  -3  -5    0.02    0.13
   0  -3  -5   -0.01    0.12
   0  -3  -5   -0.06    0.12
   0   3   5    0.02    0.13
   0   3   5    0.08    0.13
  -1  -3  -5    0.24    0.16
  -1  -3  -5   -0.01    0.15
  -1  -3  -5   -0.15    0.11
   1   3   5    0.19    0.16
   1   3   5   -0.25    0.11
  -2  -3  -5   20.33    0.96
  -2  -3  -5   19.34    0.91
  -2  -3  -5   22.00    0.87
   2   3   5   20.50    0.95
   2   3   5   21.01    0.93
  -3  -3  -5    0.77    0.26
  -3  -3  -5    0.40    0.26
   3   3   5    0.85    0.28
   3   3   5    1.20    0.34
  -4  -3  -5    1.80    0.44
  -4  -3  -5    2.51    0.49
   4   3   5    1.43    0.40
   5  -3  -4    0.71    0.33
  -5   3   4    0.50    0.39
   4  -3  -4   -0.07    0.21
  -4   3   4    0.41    0.22
   3  -3  -4    1.64    0.36
  -3   3   4    2.46    0.39
   2  -3  -4   31.90    1.12
   2  -3  -4   34.18    0.86
  -2   3   4   33.20    1.05
   1  -3  -4    0.34    0.14
   1  -3  -4    0.56    0.18
   1  -3  -4    0.47    0.12
  -1   3   4    0.41    0.14
  -1   3   4    0.42    0.12
   0  -3  -4   53.89    1.25
   0  -3  -4   54.61    1.29
   0  -3  -4   53.51    1.25
   0   3   4   54.67    1.25
   0   3   4   54.41    1.32
  -1  -3  -4   66.25    1.55
  -1  -3  -4   70.17    1.48
   1   3   4   70.46    1.61
   1   3   4   71.78    1.61
  -2  -3  -4   14.11    0.69
  -2  -3  -4   14.21    0.73
  -2  -3  -4   14.64    0.64
   2   3   4   14.27    0.69
   2   3   4   15.66    0.76
  -3  -3  -4   24.42    1.07
  -3  -3  -4   24.90    1.01
   3   3   4   23.22    0.98
   3   3   4   25.22    1.08
  -4  -3  -4   12.67    0.83
  -4  -3  -4   12.63    0.84
   4   3   4   12.85    0.85
   4   3   4   14.54    0.84
   5  -3  -3    0.44    0.31
  -5   3   3    0.73    0.32
   4  -3  -3    0.88    0.33
  -4   3   3    0.86    0.24
   3  -3  -3    3.52    0.47
  -3   3   3    2.53    0.34
   2  -3  -3    0.97    0.16
   2  -3  -3    0.66    0.20
  -2   3   3    0.85    0.19
   1  -3  -3   12.19    0.52
   1  -3  -3   11.56    0.36
   1  -3  -3   11.26    0.42
  -1   3   3   10.89    0.48
  -1   3   3   11.16    0.35
   0  -3  -3   10.86    0.45
   0  -3  -3   10.64    0.44
   0   3   3   10.86    0.47
   0   3   3   10.23    0.42
  -1  -3  -3    6.35    0.34
  -1  -3  -3    6.11    0.37
   1   3   3    6.37    0.38
   1   3   3    5.99    0.37
  -2  -3  -3   23.00    0.80
  -2  -3  -3   23.01    0.86
  -2  -3  -3   21.78    0.71
   2   3   3   22.61    0.80
   2   3   3   22.62    0.80
   2   3   3   23.49    0.86
  -3  -3  -3    8.97    0.52
  -3  -3  -3    8.20    0.57
  -3  -3  -3    7.91    0.52
   3   3   3    7.76    0.55
   3   3   3    8.08    0.52
   3   3   3    8.96    0.55
  -4  -3  -3   22.99    0.99
  -4  -3  -3   21.92    1.03
   4   3   3   21.53    0.96
   4   3   3   22.68    0.98
   4   3   3   21.80    1.02
  -5  -3  -3   -0.09    0.29
   5   3   3    0.24    0.30
   5  -3  -2    3.35    0.57
  -5   3   2    3.13    0.47
   4  -3  -2    0.49    0.23
  -4   3   2    0.32    0.19
   3  -3  -2    4.67    0.42
   3  -3  -2    5.33    0.29
  -3   3   2    5.77    0.39
   2  -3  -2   34.15    0.99
   2  -3  -2   35.32    0.74
  -2   3   2   36.05    0.90
   1  -3  -2   38.31    0.62
   1  -3  -2   39.15    0.90
   1  -3  -2   37.11    0.75
  -1   3   2   38.87    0.85
   0  -3  -2  105.41    1.63
   0  -3  -2  103.74    1.64
   0  -3  -2  103.86    1.64
   0   3   2  106.03    1.63
   0   3   2  105.61    1.70
  -1  -3  -2   20.68    0.53
  -1  -3  -2   20.70    0.60
   1   3   2   20.78    0.60
   1   3   2   21.19    0.63
   1   3   2   20.91    0.61
  -2  -3  -2    7.29    0.37
  -2  -3  -2    6.96    0.38
  -2  -3  -2    7.54    0.43
   2   3   2    7.34    0.39
   2   3   2    7.48    0.41
   2   3   2    8.22    0.44
  -3  -3  -2    2.58    0.36
  -3  -3  -2    2.86    0.34
  -3  -3  -2    3.28    0.36
   3   3   2    3.12    0.38
   3   3   2    2.76    0.35
   3   3   2    2.74    0.35
   3   3   2    3.15    0.35
  -4  -3  -2    0.51    0.22
  -4  -3  -2    0.55    0.23
  -4  -3  -2    0.25    0.21
  -4  -3  -2    0.42    0.20
   4   3   2    0.25    0.19
   4   3   2    0.19    0.17
   4   3   2    0.22    0.19
   4   3   2    0.23    0.18
  -5  -3  -2    0.36    0.30
   5   3   2    0.15    0.20
   5  -3  -1    0.16    0.25
   4  -3  -1    1.45    0.34
  -4   3   1    0.75    0.23
   3  -3  -1   20.12    0.50
   3  -3  -1   20.86    0.61
   3  -3  -1   21.32    0.84
  -3   3   1   20.25    0.70
  -3   3   1   19.96    0.50
   2  -3  -1    1.64    0.17
   2  -3  -1    1.29    0.10
   2  -3  -1    1.55    0.23
  -2   3   1    1.79    0.22
   1  -3  -1  459.45    5.77
   1  -3  -1  468.49    6.05
   1  -3  -1  466.20    6.48
  -1   3   1  459.15    5.79
  -1   3   1  459.25    8.89
   0  -3  -1   45.23    0.71
   0  -3  -1   45.03    0.74
   0  -3  -1   44.62    0.75
   0   3   1   45.63    0.76
   0   3   1   46.16    0.74
  -1  -3  -1   85.91    1.37
  -1  -3  -1   86.12    1.31
  -1  -3  -1   89.13    1.44
   1   3   1   88.23    1.31
   1   3   1   88.61    1.38
   1   3   1   90.13    1.44
   1   3   1   86.03    1.41
  -2  -3  -1    1.74    0.20
  -2  -3  -1    2.17    0.25
   2   3   1    2.31    0.26
   2   3   1    2.21    0.24
   2   3   1    2.17    0.23
   2   3   1    2.06    0.22
  -3  -3  -1    2.85    0.31
  -3  -3  -1    3.47    0.37
   3   3   1    3.02    0.34
   3   3   1    3.00    0.31
   3   3   1    3.48    0.37
   3   3   1    2.40    0.30
  -4  -3  -1    0.19    0.15
  -4  -3  -1    0.33    0.16
  -4  -3  -1    0.15    0.15
   4   3   1    0.06    0.16
   4   3   1   -0.14    0.14
   4   3   1    0.15    0.14
   4   3   1    0.11    0.12
  -5  -3  -1    1.75    0.41
   5  -3   0    4.71    0.61
   4  -3   0   35.05    1.00
   4  -3   0   34.64    1.24
  -4   3   0   35.53    1.09
   3  -3   0    9.39    0.41
   3  -3   0   10.08    0.55
   3  -3   0    9.58    0.43
  -3   3   0    9.24    0.45
   2  -3   0   17.98    0.49
   2  -3   0   18.94    0.63
   2  -3   0   17.64    0.51
   2  -3   0   18.37    0.52
  -2   3   0   16.92    0.50
   1  -3   0    0.13    0.05
   1  -3   0    0.05    0.04
   1  -3   0    0.10    0.04
   1  -3   0    0.16    0.07
  -1   3   0    0.06    0.04
   0  -3   0    0.06    0.02
   0  -3   0    0.04    0.02
   0  -3   0    0.03    0.01
   0  -3   0    0.07    0.02
   0   3   0    0.09    0.02
   0   3   0    0.07    0.02
   0   3   0    0.07    0.02
  -1  -3   0    0.03    0.06
  -1  -3   0   -0.05    0.03
  -1  -3   0    0.06    0.04
   1   3   0    0.00    0.04
   1   3   0    0.00    0.04
   1   3   0    0.01    0.05
   1   3   0    0.01    0.03
  -2  -3   0   16.87    0.49
  -2  -3   0   18.14    0.57
  -2  -3   0   17.66    0.45
   2   3   0   17.44    0.57
   2   3   0   17.92    0.50
   2   3   0   17.12    0.45
   2   3   0   17.78    0.57
  -3  -3   0    9.53    0.50
  -3  -3   0    8.94    0.39
  -3  -3   0    8.75    0.41
   3   3   0    8.95    0.49
   3   3   0    8.55    0.41
   3   3   0    9.40    0.51
   3   3   0    9.51    0.40
  -4  -3   0   37.13    1.18
   4   3   0   35.79    1.20
  -5  -3   0    4.91    0.62
   5   3   0    4.72    0.60
   5  -3   1    1.85    0.41
  -5   3  -1    1.29    0.38
   4  -3   1    0.05    0.12
   4  -3   1    0.04    0.16
   4  -3   1   -0.07    0.13
   4  -3   1   -0.01    0.11
  -4   3  -1    0.07    0.17
  -4   3  -1    0.23    0.18
  -4   3  -1    0.17    0.19
   3  -3   1    2.53    0.29
   3  -3   1    3.36    0.40
   3  -3   1    2.96    0.31
   3  -3   1    2.71    0.30
  -3   3  -1    2.96    0.36
  -3   3  -1    3.14    0.33
   2  -3   1    1.98    0.23
   2  -3   1    1.81    0.22
   2  -3   1    2.09    0.21
   2  -3   1    2.19    0.26
  -2   3  -1    1.92    0.24
   1  -3   1   87.17    1.42
   1  -3   1   90.06    1.34
   1  -3   1   87.81    1.45
   1  -3   1   91.12    1.45
  -1   3  -1   88.92    1.46
   0  -3   1   46.26    0.75
   0  -3   1   44.24    0.72
   0  -3   1   45.60    0.75
   0   3  -1   46.12    0.79
  -1  -3   1  456.86    5.94
  -1  -3   1  462.07    5.97
  -1  -3   1  452.51    5.68
   1   3  -1  460.03    5.72
   1   3  -1  460.04    5.97
  -2  -3   1    1.83    0.22
  -2  -3   1    1.66    0.12
   2   3  -1    1.07    0.18
   2   3  -1    1.61    0.11
  -3  -3   1   19.99    0.53
  -3  -3   1   19.53    0.73
   3   3  -1   18.95    0.49
   3   3  -1   19.10    0.76
  -4  -3   1    1.80    0.32
   4   3  -1    1.40    0.33
  -5  -3   1    0.48    0.23
   5   3  -1    0.16    0.24
   5  -3   2    0.04    0.23
  -5   3  -2    0.10    0.28
   4  -3   2    0.27    0.20
   4  -3   2    0.55    0.21
   4  -3   2    0.04    0.14
   4  -3   2    0.40    0.20
  -4   3  -2    0.37    0.22
  -4   3  -2    0.36    0.20
  -4   3  -2    0.87    0.26
  -4   3  -2    0.51    0.20
   3  -3   2    2.88    0.37
   3  -3   2    2.96    0.34
   3  -3   2    2.96    0.38
   3  -3   2    2.91    0.36
  -3   3  -2    2.80    0.34
  -3   3  -2    2.99    0.38
   2  -3   2    7.22    0.41
   2  -3   2    7.70    0.41
   2  -3   2    6.95    0.36
   2  -3   2    7.58    0.42
  -2   3  -2    7.73    0.42
   1  -3   2   21.66    0.57
   1  -3   2   21.00    0.63
   1  -3   2   21.30    0.61
  -1   3  -2   20.34    0.60
  -1   3  -2   20.35    0.61
   0  -3   2  105.61    1.66
   0  -3   2  102.87    1.60
   0  -3   2  103.75    1.63
   0   3  -2  105.22    1.71
   0   3  -2  103.13    1.60
  -1  -3   2   37.40    0.86
  -1  -3   2   38.28    0.67
   1   3  -2   38.68    0.91
   1   3  -2   38.02    0.65
  -2  -3   2   34.87    0.93
  -2  -3   2   34.01    0.54
   2   3  -2   34.31    0.98
   2   3  -2   35.01    0.58
  -3  -3   2    4.66    0.39
   3   3  -2    5.40    0.43
  -4  -3   2    0.42    0.21
   4   3  -2    0.21    0.15
  -5  -3   2    4.12    0.56
   5   3  -2    3.46    0.56
   5  -3   3    0.15    0.26
   5  -3   3    0.20    0.26
  -5   3  -3    0.33    0.33
  -5   3  -3    0.22    0.30
   4  -3   3   22.66    0.94
   4  -3   3   24.06    1.03
   4  -3   3   22.61    1.03
  -4   3  -3   23.52    1.04
  -4   3  -3   23.80    1.07
  -4   3  -3   23.48    1.03
   3  -3   3    7.27    0.53
   3  -3   3    8.49    0.50
   3  -3   3    8.03    0.55
  -3   3  -3    8.16    0.54
  -3   3  -3    7.97    0.55
   2  -3   3   22.35    0.75
   2  -3   3   22.93    0.81
   2  -3   3   22.87    0.85
  -2   3  -3   22.43    0.80
  -2   3  -3   22.47    0.81
   1  -3   3    5.88    0.36
   1  -3   3    6.12    0.35
   1  -3   3    6.15    0.38
  -1   3  -3    6.08    0.37
  -1   3  -3    6.00    0.37
   0  -3   3   10.96    0.43
   0  -3   3   10.14    0.43
   0  -3   3   10.27    0.45
   0   3  -3   10.61    0.48
   0   3  -3   10.42    0.42
  -1  -3   3   11.84    0.51
  -1  -3   3   11.43    0.38
   1   3  -3   11.45    0.53
   1   3  -3   11.61    0.38
  -2  -3   3    1.09    0.23
  -2  -3   3    1.08    0.08
   2   3  -3    0.98    0.12
   2   3  -3    0.58    0.18
  -3  -3   3    3.02    0.39
   3   3  -3    3.12    0.43
  -4  -3   3    0.52    0.25
   4   3  -3    0.80    0.30
  -5  -3   3    0.59    0.33
   5   3  -3    0.36    0.30
   4  -3   4   13.61    0.88
   4  -3   4   12.20    0.80
  -4   3  -4   13.60    0.88
  -4   3  -4   11.26    0.78
   3  -3   4   23.72    1.00
   3  -3   4   25.19    1.09
   3  -3   4   26.27    0.99
  -3   3  -4   27.12    1.04
  -3   3  -4   25.33    1.02
   2  -3   4   13.57    0.65
   2  -3   4   14.81    0.70
   2  -3   4   13.56    0.71
  -2   3  -4   14.38    0.69
  -2   3  -4   14.54    0.70
   1  -3   4   68.02    1.55
   1  -3   4   72.72    1.59
   1  -3   4   70.99    1.62
  -1   3  -4   69.76    1.60
  -1   3  -4   71.66    1.58
   0  -3   4   53.23    1.23
   0  -3   4   53.85    1.31
   0   3  -4   52.29    1.33
   0   3  -4   55.50    1.23
  -1  -3   4    0.51    0.17
  -1  -3   4    0.51    0.14
   1   3  -4    0.29    0.14
   1   3  -4    0.22    0.09
  -2  -3   4   32.98    1.08
   2   3  -4   33.47    1.14
  -3  -3   4    1.76    0.35
   3   3  -4    1.52    0.35
  -4  -3   4    0.11    0.20
   4   3  -4    0.15    0.19
  -5  -3   4   -0.41    0.28
  -4   3  -5    3.38    0.57
  -4   3  -5    1.85    0.43
   3  -3   5    0.82    0.31
   3  -3   5    0.68    0.31
   3  -3   5    0.49    0.26
  -3   3  -5    0.60    0.29
  -3   3  -5    0.38    0.28
   2  -3   5   19.85    0.87
   2  -3   5   21.23    0.93
   2  -3   5   20.54    0.97
  -2   3  -5   20.56    0.93
  -2   3  -5   21.48    0.93
   1  -3   5    0.37    0.16
   1  -3   5    0.17    0.16
  -1   3  -5    0.00    0.13
  -1   3  -5    0.22    0.18
   0  -3   5    0.06    0.14
   0  -3   5    0.23    0.14
   0   3  -5    0.07    0.15
   0   3  -5    0.02    0.13
  -1  -3   5    0.61    0.17
  -1  -3   5    1.42    0.29
   1   3  -5    1.16    0.28
   1   3  -5    0.75    0.18
  -2  -3   5    2.22    0.38
   2   3  -5    2.11    0.39
  -3  -3   5    3.90    0.52
   3   3  -5    5.46    0.66
  -4  -3   5   -0.39    0.17
   4   3  -5    0.12    0.26
   3  -3   6    0.00    0.23
   3  -3   6    0.09    0.23
  -3   3  -6    0.09    0.27
  -3   3  -6   -0.07    0.23
   2  -3   6    0.38    0.23
   2  -3   6    0.72    0.27
  -2   3  -6    0.03    0.25
  -2   3  -6    0.72    0.30
   1  -3   6   -0.03    0.15
   1  -3   6   -0.19    0.12
  -1   3  -6    0.01    0.17
  -1   3  -6    0.00    0.15
   0  -3   6    3.62    0.48
   0  -3   6    4.34    0.50
   0   3  -6    3.47    0.47
   0   3  -6    4.24    0.49
  -1  -3   6    0.35    0.21
   1   3  -6    0.50    0.26
   1   3  -6    0.56    0.21
  -2  -3   6   17.50    0.93
   2   3  -6   13.13    0.86
  -3  -3   6    0.60    0.31
   3   3  -6    1.53    0.38
   2  -3   7   -0.15    0.22
   2  -3   7    0.21    0.26
  -2   3  -7    0.67    0.34
  -2   3  -7    0.05    0.26
   1  -3   7    6.55    0.70
   1  -3   7    5.42    0.64
  -1   3  -7    5.62    0.66
  -1   3  -7    5.71    0.68
  -1   3  -7    6.08    0.67
   0  -3   7    0.54    0.28
   0  -3   7    0.09    0.23
   0   3  -7    0.63    0.29
   0   3  -7    0.30    0.21
   0   3  -7    0.31    0.25
  -1  -3   7   -0.25    0.14
   1   3  -7   -0.21    0.19
  -2  -3   7    1.73    0.42
   2   3  -7    1.60    0.42
   2  -4  -7   12.46    0.91
  -2   4   7   13.44    0.91
   1  -4  -7    8.19    0.72
   1  -4  -7    9.62    0.66
  -1   4   7    8.65    0.71
   0  -4  -7    0.29    0.23
   0  -4  -7    0.26    0.26
   0  -4  -7    0.00    0.20
   0   4   7    0.24    0.21
  -1  -4  -7    0.89    0.33
  -1  -4  -7    0.46    0.28
   1   4   7    0.99    0.36
   1   4   7    0.92    0.32
  -2  -4  -7    0.92    0.30
  -2  -4  -7    1.42    0.41
   2   4   7    1.04    0.36
   2   4   7    1.41    0.40
   3  -4  -6    0.61    0.27
  -3   4   6    0.38    0.23
   2  -4  -6    0.46    0.22
  -2   4   6   -0.07    0.17
   1  -4  -6    3.22    0.40
   1  -4  -6    3.26    0.46
  -1   4   6    3.84    0.53
   0  -4  -6    9.02    0.59
   0  -4  -6    9.78    0.61
   0  -4  -6   10.85    0.67
   0   4   6    9.90    0.61
   0   4   6   10.16    0.68
  -1  -4  -6    1.08    0.30
  -1  -4  -6    0.69    0.27
  -1  -4  -6    0.99    0.30
   1   4   6    1.38    0.32
   1   4   6    1.27    0.32
  -2  -4  -6    0.45    0.27
  -2  -4  -6    0.75    0.28
   2   4   6    1.19    0.38
   2   4   6    1.25    0.34
  -3  -4  -6    1.18    0.40
  -3  -4  -6    1.36    0.42
   3   4   6    0.98    0.37
   3   4   6    0.95    0.33
   4  -4  -5   12.82    0.95
  -4   4   5   13.69    0.87
   3  -4  -5   -0.04    0.18
  -3   4   5    0.39    0.22
   2  -4  -5   17.32    0.67
   2  -4  -5   15.68    0.84
  -2   4   5   15.84    0.80
   1  -4  -5   10.39    0.54
   1  -4  -5   10.89    0.51
   1  -4  -5   11.12    0.64
  -1   4   5   10.75    0.50
  -1   4   5   10.85    0.64
   0  -4  -5   13.62    0.64
   0  -4  -5   13.95    0.67
   0  -4  -5   14.51    0.66
   0   4   5   13.45    0.64
   0   4   5   14.86    0.72
  -1  -4  -5    8.05    0.52
  -1  -4  -5    8.19    0.57
  -1  -4  -5    8.57    0.56
   1   4   5    8.25    0.56
   1   4   5    8.40    0.56
  -2  -4  -5    1.44    0.36
  -2  -4  -5    0.98    0.27
   2   4   5    0.46    0.24
   2   4   5    1.23    0.30
  -3  -4  -5    0.30    0.24
  -3  -4  -5    0.13    0.20
   3   4   5    0.88    0.30
   3   4   5    0.34    0.24
  -4  -4  -5    1.73    0.41
  -4  -4  -5    1.97    0.45
   4   4   5    2.21    0.46
  -5   4   4    0.28    0.28
   4  -4  -4    1.38    0.41
  -4   4   4    1.18    0.33
   3  -4  -4   47.58    1.56
  -3   4   4   47.09    1.40
   2  -4  -4   21.29    0.90
   2  -4  -4   21.70    0.69
  -2   4   4   22.45    0.85
   1  -4  -4   12.78    0.53
   1  -4  -4   13.67    0.48
   1  -4  -4   12.91    0.61
  -1   4   4   13.76    0.62
  -1   4   4   12.76    0.46
   0  -4  -4    2.96    0.33
   0  -4  -4    2.57    0.31
   0  -4  -4    2.97    0.32
   0   4   4    2.70    0.31
   0   4   4    2.04    0.30
  -1  -4  -4   23.17    0.85
  -1  -4  -4   23.97    0.77
  -1  -4  -4   22.30    0.81
   1   4   4   23.84    0.86
   1   4   4   23.15    0.84
  -2  -4  -4    4.40    0.35
  -2  -4  -4    3.70    0.45
  -2  -4  -4    5.29    0.44
   2   4   4    5.17    0.42
   2   4   4    3.96    0.47
  -3  -4  -4    8.31    0.60
  -3  -4  -4    6.34    0.56
   3   4   4    6.32    0.53
   3   4   4    7.14    0.59
  -4  -4  -4    0.47    0.29
  -4  -4  -4    0.03    0.24
   4   4   4    0.50    0.30
   4   4   4    0.10    0.19
   5  -4  -3    0.19    0.29
  -5   4   3    0.14    0.28
   4  -4  -3    7.56    0.66
  -4   4   3    8.77    0.61
   3  -4  -3   92.34    2.14
  -3   4   3   89.96    1.94
   2  -4  -3   13.30    0.64
   2  -4  -3   13.86    0.48
  -2   4   3   14.73    0.61
   1  -4  -3   35.76    0.72
   1  -4  -3   35.47    0.83
   1  -4  -3   35.71    0.95
  -1   4   3   35.24    0.93
  -1   4   3   36.02    0.72
   0  -4  -3  333.23    4.61
   0  -4  -3  329.20    4.59
   0  -4  -3  331.25    4.62
   0   4   3  335.53    4.59
   0   4   3  325.86    4.68
  -1  -4  -3   12.96    0.56
  -1  -4  -3   13.59    0.48
  -1  -4  -3   13.09    0.54
   1   4   3   14.73    0.58
   1   4   3   13.18    0.56
  -2  -4  -3   44.78    1.18
  -2  -4  -3   46.57    1.27
  -2  -4  -3   46.09    1.08
   2   4   3   48.34    1.27
   2   4   3   44.48    1.19
  -3  -4  -3    0.22    0.13
  -3  -4  -3    0.27    0.21
  -3  -4  -3    0.51    0.16
   3   4   3    0.50    0.19
   3   4   3    0.32    0.18
   3   4   3    0.32    0.20
  -4  -4  -3    0.30    0.23
  -4  -4  -3    0.09    0.20
   4   4   3    0.37    0.23
   4   4   3    0.33    0.24
  -5  -4  -3    0.19    0.30
  -5  -4  -3    0.29    0.29
   5   4   3    0.37    0.34
   5   4   3    0.02    0.23
   5  -4  -2    0.05    0.24
   4  -4  -2    1.92    0.38
  -4   4   2    2.36    0.36
   3  -4  -2   16.33    0.53
   3  -4  -2   15.93    0.75
  -3   4   2   16.40    0.66
   2  -4  -2   99.22    1.94
   2  -4  -2  102.23    1.63
  -2   4   2  102.30    1.80
   1  -4  -2    1.82    0.11
   1  -4  -2    2.08    0.16
   1  -4  -2    2.23    0.20
  -1   4   2    2.01    0.21
   0  -4  -2   11.46    0.37
   0  -4  -2   11.81    0.39
   0  -4  -2   12.08    0.39
   0   4   2   11.33    0.37
   0   4   2   12.35    0.41
  -1  -4  -2   10.46    0.35
  -1  -4  -2   11.22    0.42
  -1  -4  -2   10.36    0.44
   1   4   2   11.40    0.45
   1   4   2   11.47    0.44
  -2  -4  -2   56.07    1.31
  -2  -4  -2   56.09    1.16
  -2  -4  -2   58.44    1.26
   2   4   2   57.36    1.32
   2   4   2   58.69    1.26
   2   4   2   59.68    1.31
  -3  -4  -2    3.80    0.38
  -3  -4  -2    3.04    0.37
  -3  -4  -2    4.09    0.33
   3   4   2    3.80    0.32
   3   4   2    3.24    0.35
   3   4   2    3.38    0.39
   3   4   2    3.98    0.41
  -4  -4  -2    3.01    0.40
  -4  -4  -2    2.93    0.42
  -4  -4  -2    2.85    0.40
   4   4   2    3.94    0.49
   4   4   2    2.69    0.42
   4   4   2    3.20    0.43
   4   4   2    3.62    0.45
  -5  -4  -2    0.27    0.32
   5   4   2    0.68    0.29
   5  -4  -1    1.55    0.41
   4  -4  -1   36.77    1.32
  -4   4   1   36.80    1.12
   3  -4  -1   25.21    0.94
   3  -4  -1   25.74    0.71
   3  -4  -1   26.48    0.59
  -3   4   1   27.07    0.81
  -3   4   1   26.48    0.60
   2  -4  -1  260.91    3.33
   2  -4  -1  257.66    3.85
   2  -4  -1  257.25    3.54
  -2   4   1  255.50    3.62
   1  -4  -1    0.16    0.04
   1  -4  -1    0.22    0.07
   1  -4  -1    0.14    0.07
  -1   4   1    0.23    0.06
   0  -4  -1    8.33    0.25
   0  -4  -1    8.27    0.22
   0  -4  -1    8.31    0.26
   0   4   1    8.14    0.25
   0   4   1    8.37    0.26
  -1  -4  -1  445.63    5.86
  -1  -4  -1  453.39    6.15
  -1  -4  -1  450.72    5.78
   1   4   1  443.78    5.84
   1   4   1  448.92    5.85
   1   4   1  450.87    5.78
   1   4   1  441.29    6.00
  -2  -4  -1   67.95    1.33
  -2  -4  -1   65.29    1.24
   2   4   1   66.88    1.25
   2   4   1   67.82    1.34
   2   4   1   66.23    1.25
   2   4   1   66.94    1.32
  -3  -4  -1    3.07    0.35
  -3  -4  -1    2.94    0.34
  -3  -4  -1    3.53    0.34
   3   4   1    3.73    0.32
   3   4   1    3.47    0.36
   3   4   1    3.51    0.28
   3   4   1    3.59    0.38
  -4  -4  -1    1.03    0.30
  -4  -4  -1    1.39    0.29
  -4  -4  -1    0.79    0.21
   4   4   1    1.24    0.25
   4   4   1    1.25    0.28
   4   4   1    1.11    0.26
   4   4   1    0.99    0.24
  -5  -4  -1    0.20    0.27
   5  -4   0    0.42    0.27
   4  -4   0   -0.08    0.11
   4  -4   0    0.07    0.15
  -4   4   0    0.13    0.13
   3  -4   0   14.95    0.68
   3  -4   0   14.22    0.52
   3  -4   0   15.49    0.56
  -3   4   0   13.97    0.55
   2  -4   0   39.44    0.85
   2  -4   0   40.67    0.98
   2  -4   0   39.94    0.82
   2  -4   0   38.27    0.80
  -2   4   0   37.68    0.80
   1  -4   0   54.03    0.91
   1  -4   0   54.10    0.98
   1  -4   0   52.28    0.85
   1  -4   0   53.83    0.81
  -1   4   0   53.30    0.81
   0  -4   0   48.79    0.69
   0  -4   0   47.42    0.72
   0  -4   0   48.84    0.70
   0   4   0   48.89    0.66
   0   4   0   46.54    0.69
  -1  -4   0   53.78    0.94
  -1  -4   0   53.13    0.80
  -1  -4   0   53.54    0.89
   1   4   0   53.07    0.80
   1   4   0   54.19    0.88
   1   4   0   54.60    0.95
  -2  -4   0   38.48    0.82
  -2  -4   0   38.38    0.92
  -2  -4   0   38.89    0.75
   2   4   0   38.30    0.82
   2   4   0   38.64    0.91
   2   4   0   39.27    0.89
   2   4   0   38.71    0.75
  -3  -4   0   14.56    0.49
  -3  -4   0   13.96    0.53
  -3  -4   0   13.77    0.61
   3   4   0   13.88    0.61
   3   4   0   13.33    0.60
   3   4   0   14.73    0.49
  -4  -4   0    0.38    0.15
   4   4   0    0.10    0.14
  -5  -4   0    0.70    0.30
   5   4   0    0.40    0.25
   5  -4   1    0.72    0.33
  -5   4  -1    1.06    0.36
   4  -4   1    0.87    0.26
   4  -4   1    1.46    0.28
   4  -4   1    1.44    0.26
   4  -4   1    0.90    0.25
  -4   4  -1    0.85    0.25
  -4   4  -1    1.22    0.27
  -4   4  -1    0.80    0.26
   3  -4   1    3.31    0.38
   3  -4   1    3.51    0.37
   3  -4   1    3.37    0.28
   3  -4   1    4.06    0.32
  -3   4  -1    3.78    0.30
  -3   4  -1    2.90    0.37
   2  -4   1   65.13    1.30
   2  -4   1   69.58    1.41
   2  -4   1   67.65    1.22
   2  -4   1   67.75    1.32
  -2   4  -1   66.96    1.40
   1  -4   1  442.31    5.83
   1  -4   1  451.29    5.70
   1  -4   1  451.61    5.86
   1  -4   1  448.32    5.88
  -1   4  -1  449.33    5.89
   0  -4   1    8.34    0.23
   0  -4   1    7.96    0.25
   0  -4   1    8.28    0.24
   0   4  -1    7.91    0.27
  -1  -4   1    0.21    0.07
  -1  -4   1    0.18    0.05
   1   4  -1    0.15    0.07
  -2  -4   1  255.68    3.74
  -2  -4   1  254.25    3.40
   2   4  -1  260.98    3.78
   2   4  -1  254.69    3.28
  -3  -4   1   26.27    0.88
  -3  -4   1   26.19    0.59
  -3  -4   1   25.99    0.64
   3   4  -1   26.28    0.59
   3   4  -1   27.28    0.91
  -4  -4   1   36.38    1.21
   4   4  -1   37.55    1.29
  -5  -4   1    0.78    0.30
   5   4  -1    1.25    0.35
   5  -4   2    0.82    0.35
   5  -4   2    0.44    0.27
  -5   4  -2    1.34    0.40
   4  -4   2    2.53    0.42
   4  -4   2    2.34    0.38
   4  -4   2    3.10    0.41
   4  -4   2    2.88    0.39
  -4   4  -2    2.93    0.44
  -4   4  -2    2.07    0.35
  -4   4  -2    3.59    0.43
  -4   4  -2    3.29    0.48
   3  -4   2    3.57    0.42
   3  -4   2    3.93    0.32
   3  -4   2    3.43    0.38
   3  -4   2    3.18    0.39
  -3   4  -2    4.26    0.47
   2  -4   2   56.99    1.30
   2  -4   2   58.07    1.31
   2  -4   2   58.27    1.18
   2  -4   2   57.92    1.28
  -2   4  -2   56.71    1.31
   1  -4   2   11.06    0.45
   1  -4   2   10.98    0.38
   1  -4   2   11.05    0.43
  -1   4  -2   10.91    0.44
   0  -4   2   11.67    0.39
   0  -4   2   11.43    0.36
   0  -4   2   12.00    0.39
   0   4  -2   11.47    0.42
   0   4  -2   11.86    0.37
  -1  -4   2    1.91    0.22
  -1  -4   2    2.11    0.13
   1   4  -2    2.26    0.25
   1   4  -2    2.03    0.12
  -2  -4   2  103.02    1.44
  -2  -4   2  101.92    1.91
   2   4  -2  105.44    1.99
   2   4  -2  105.91    1.39
  -3  -4   2   14.78    0.67
   3   4  -2   15.50    0.73
  -4  -4   2    2.20    0.40
   4   4  -2    1.78    0.36
  -5  -4   2   -0.02    0.24
   5   4  -2   -0.11    0.20
   5  -4   3    0.35    0.28
   5  -4   3    0.30    0.27
  -5   4  -3   -0.04    0.31
  -5   4  -3   -0.02    0.28
   4  -4   3    0.29    0.21
   4  -4   3    0.48    0.24
   4  -4   3    0.51    0.25
  -4   4  -3    0.14    0.23
  -4   4  -3    0.36    0.25
  -4   4  -3    0.27    0.22
   3  -4   3    0.15    0.12
   3  -4   3    0.09    0.16
   3  -4   3    0.35    0.20
  -3   4  -3    0.23    0.18
  -3   4  -3    0.14    0.18
   2  -4   3   48.85    1.29
   2  -4   3   49.32    1.26
   2  -4   3   47.16    1.14
  -2   4  -3   46.80    1.24
  -2   4  -3   44.83    1.21
   1  -4   3   13.79    0.55
   1  -4   3   13.50    0.57
   1  -4   3   14.47    0.54
  -1   4  -3   14.24    0.56
  -1   4  -3   13.52    0.57
   0  -4   3  329.92    4.69
   0  -4   3  333.47    4.60
   0  -4   3  335.82    4.66
   0   4  -3  335.86    4.78
   0   4  -3  336.99    4.60
  -1  -4   3   35.11    0.76
  -1  -4   3   35.10    0.94
   1   4  -3   36.81    1.00
   1   4  -3   35.39    0.74
  -2  -4   3   13.98    0.62
  -2  -4   3   14.78    0.34
   2   4  -3   15.08    0.37
   2   4  -3   14.16    0.66
  -3  -4   3   92.73    2.03
   3   4  -3   91.37    2.12
  -4  -4   3    8.51    0.63
   4   4  -3    9.10    0.68
  -5  -4   3   -0.07    0.23
   5   4  -3    0.35    0.27
   4  -4   4    0.04    0.21
   4  -4   4    0.56    0.29
  -4   4  -4    0.19    0.25
  -4   4  -4    0.01    0.21
   3  -4   4    7.63    0.54
   3  -4   4    6.83    0.57
   3  -4   4    7.94    0.59
  -3   4  -4    5.72    0.57
  -3   4  -4    7.27    0.56
   2  -4   4    4.30    0.45
   2  -4   4    4.96    0.43
   2  -4   4    4.70    0.39
  -2   4  -4    3.80    0.43
  -2   4  -4    4.42    0.40
   1  -4   4   23.39    0.81
   1  -4   4   24.07    0.86
   1  -4   4   22.15    0.80
  -1   4  -4   24.81    0.84
  -1   4  -4   23.05    0.84
   0  -4   4    2.40    0.29
   0  -4   4    2.87    0.34
   0   4  -4    2.42    0.33
   0   4  -4    2.16    0.26
  -1  -4   4   12.96    0.61
  -1  -4   4   13.01    0.49
   1   4  -4   13.29    0.48
   1   4  -4   11.89    0.61
  -2  -4   4   21.76    0.86
   2   4  -4   21.39    0.91
  -3  -4   4   45.62    1.42
   3   4  -4   46.72    1.52
  -4  -4   4    1.88    0.43
   4   4  -4    1.95    0.44
  -5  -4   4   -0.50    0.25
  -4   4  -5    1.62    0.40
  -4   4  -5    1.69    0.43
   3  -4   5    0.53    0.25
   3  -4   5    0.73    0.26
   3  -4   5    0.44    0.29
  -3   4  -5    0.57    0.27
  -3   4  -5    0.22    0.25
   2  -4   5    0.73    0.27
   2  -4   5    0.64    0.24
   2  -4   5    1.11    0.26
  -2   4  -5    0.72    0.24
  -2   4  -5    1.13    0.29
   1  -4   5    8.61    0.56
   1  -4   5    8.94    0.56
  -1   4  -5    8.75    0.58
  -1   4  -5    8.25    0.55
   0  -4   5   12.86    0.67
   0  -4   5   13.02    0.63
   0   4  -5   13.37    0.71
   0   4  -5   12.70    0.60
  -1  -4   5   10.63    0.63
  -1  -4   5   10.76    0.51
   1   4  -5   11.21    0.52
   1   4  -5   11.51    0.68
  -2  -4   5   15.69    0.80
   2   4  -5   16.12    0.85
  -3  -4   5   -0.16    0.15
   3   4  -5    0.28    0.24
  -4  -4   5   12.25    0.85
   4   4  -5   11.71    0.89
   3  -4   6    0.80    0.37
   3  -4   6    1.44    0.36
  -3   4  -6    0.67    0.34
  -3   4  -6    1.11    0.43
   2  -4   6    1.19    0.35
   2  -4   6    0.91    0.33
  -2   4  -6    1.04    0.30
  -2   4  -6    0.79    0.31
   1  -4   6    0.86    0.27
   1  -4   6    1.08    0.30
  -1   4  -6    1.10    0.29
  -1   4  -6    1.05    0.30
   0  -4   6    8.78    0.61
   0  -4   6    9.24    0.64
   0   4  -6    9.13    0.59
   0   4  -6    9.75    0.68
  -1  -4   6    3.29    0.48
   1   4  -6    3.21    0.48
   1   4  -6    3.28    0.39
  -2  -4   6    0.24    0.22
   2   4  -6    0.40    0.23
  -3  -4   6    0.06    0.23
   3   4  -6    0.11    0.25
   2  -4   7    0.89    0.36
   2  -4   7    1.73    0.41
  -2   4  -7    1.40    0.65
   1  -4   7    0.72    0.29
   1  -4   7    1.12    0.35
  -1   4  -7    1.26    0.36
  -1   4  -7    0.33    0.34
   0  -4   7    0.28    0.24
   0  -4   7    0.50    0.26
   0   4  -7   -0.07    0.21
   0   4  -7    0.20    0.24
  -1  -4   7    9.44    0.75
   1   4  -7    8.10    0.74
  -2  -4   7   13.35    0.91
   2   4  -7   11.96    0.90
   2  -5  -7    1.14    0.41
  -2   5   7    0.21    0.27
   1  -5  -7    2.40    0.44
   1  -5  -7    1.60    0.41
  -1   5   7    1.83    0.45
   0  -5  -7    0.00    0.16
   0  -5  -7   -0.03    0.29
   0  -5  -7   -0.03    0.32
   0   5   7   -0.04    0.16
  -1  -5  -7    0.15    0.24
  -1  -5  -7    0.27    0.23
   1   5   7    0.31    0.25
   1   5   7    0.38    0.29
  -2  -5  -7    3.90    0.71
  -2  -5  -7    4.08    0.86
   2   5   7    4.67    0.63
   2   5   7    4.88    0.66
   3  -5  -6    1.52    0.43
  -3   5   6    2.12    0.44
   2  -5  -6    1.01    0.29
  -2   5   6    0.76    0.27
   1  -5  -6    2.87    0.44
   1  -5  -6    3.77    0.45
  -1   5   6    4.03    0.54
   0  -5  -6   27.01    1.04
   0  -5  -6   29.69    1.06
   0  -5  -6   29.33    1.09
   0   5   6   27.20    1.02
   0   5   6   28.34    1.13
  -1  -5  -6    0.88    0.28
  -1  -5  -6    0.75    0.27
   1   5   6    0.35    0.21
   1   5   6    0.68    0.25
  -2  -5  -6    1.42    0.38
  -2  -5  -6    0.74    0.29
   2   5   6    0.83    0.29
   2   5   6    0.99    0.35
  -3  -5  -6   15.34    1.01
  -3  -5  -6   13.25    0.90
   3   5   6   16.90    1.05
   3   5   6   15.74    0.96
   4  -5  -5    5.89    0.77
  -4   5   5    5.83    0.69
   3  -5  -5    0.44    0.27
  -3   5   5    0.17    0.21
   2  -5  -5    6.89    0.58
   2  -5  -5    7.38    0.45
  -2   5   5    6.04    0.52
   1  -5  -5   94.18    1.77
   1  -5  -5   92.74    2.06
   1  -5  -5   95.16    1.91
  -1   5   5   92.39    2.09
  -1   5   5   93.73    1.76
   0  -5  -5    9.19    0.54
   0  -5  -5   10.19    0.56
   0  -5  -5    9.61    0.54
   0   5   5    9.12    0.57
   0   5   5    9.46    0.53
  -1  -5  -5   12.64    0.67
  -1  -5  -5   11.97    0.61
  -1  -5  -5   12.63    0.70
   1   5   5   12.95    0.69
   1   5   5   12.07    0.68
  -2  -5  -5   -0.06    0.12
  -2  -5  -5    0.09    0.18
   2   5   5    0.09    0.15
   2   5   5    0.13    0.16
  -3  -5  -5    2.19    0.42
  -3  -5  -5    1.65    0.38
   3   5   5    1.20    0.32
   3   5   5    1.91    0.39
  -4  -5  -5    0.08    0.22
  -4  -5  -5   -0.29    0.24
   4   5   5    0.13    0.24
   5  -5  -4    1.80    0.54
   4  -5  -4    7.95    0.72
  -4   5   4    8.54    0.65
   3  -5  -4   46.76    1.52
  -3   5   4   47.08    1.38
   2  -5  -4    0.44    0.20
   2  -5  -4    0.56    0.15
  -2   5   4    0.54    0.21
   1  -5  -4    2.42    0.33
   1  -5  -4    3.52    0.24
   1  -5  -4    3.15    0.33
  -1   5   4    3.01    0.23
  -1   5   4    2.45    0.31
   0  -5  -4    0.10    0.09
   0  -5  -4    0.27    0.13
   0  -5  -4    0.44    0.15
   0   5   4    0.16    0.11
   0   5   4    0.21    0.11
  -1  -5  -4   51.44    1.33
  -1  -5  -4   50.13    1.17
  -1  -5  -4   47.71    1.26
   1   5   4   50.02    1.32
   1   5   4   50.19    1.32
  -2  -5  -4    0.91    0.20
  -2  -5  -4    0.72    0.21
  -2  -5  -4    0.85    0.23
   2   5   4    0.75    0.22
   2   5   4    0.98    0.23
  -3  -5  -4    0.09    0.18
  -3  -5  -4    0.12    0.19
   3   5   4    0.10    0.16
   3   5   4    0.20    0.19
  -4  -5  -4   -0.08    0.22
  -4  -5  -4    0.01    0.22
   4   5   4   -0.09    0.21
   4   5   4    0.11    0.17
   5  -5  -3    8.47    0.77
   4  -5  -3   38.25    1.45
  -4   5   3   36.86    1.24
   3  -5  -3  112.40    2.01
   3  -5  -3  110.74    2.43
  -3   5   3  109.61    2.21
   2  -5  -3   25.43    0.89
   2  -5  -3   24.67    0.68
  -2   5   3   24.53    0.80
   1  -5  -3   16.71    0.45
   1  -5  -3   16.33    0.53
   1  -5  -3   16.62    0.62
  -1   5   3   16.89    0.45
  -1   5   3   15.90    0.59
   0  -5  -3    1.49    0.21
   0  -5  -3    1.36    0.20
   0  -5  -3    1.27    0.19
   0   5   3    1.35    0.19
   0   5   3    1.30    0.20
  -1  -5  -3    6.42    0.40
  -1  -5  -3    7.40    0.34
  -1  -5  -3    7.27    0.40
   1   5   3    6.82    0.40
   1   5   3    7.14    0.41
  -2  -5  -3    0.15    0.13
  -2  -5  -3    0.03    0.09
  -2  -5  -3   -0.05    0.09
   2   5   3    0.01    0.09
   2   5   3    0.01    0.09
  -3  -5  -3   -0.08    0.11
  -3  -5  -3   -0.09    0.15
  -3  -5  -3    0.41    0.17
   3   5   3    0.01    0.12
   3   5   3   -0.09    0.14
  -4  -5  -3    0.65    0.29
  -4  -5  -3    1.29    0.32
   4   5   3    0.54    0.28
   4   5   3    1.11    0.31
  -5  -5  -3    1.01    0.44
  -5  -5  -3    1.51    0.40
   5   5   3    1.43    0.39
   5   5   3    1.23    0.39
   5  -5  -2    0.10    0.21
   4  -5  -2   12.64    0.80
  -4   5   2   12.88    0.67
   3  -5  -2    0.17    0.14
   3  -5  -2    0.08    0.09
  -3   5   2    0.39    0.16
   2  -5  -2   23.91    0.61
   2  -5  -2   22.30    0.77
  -2   5   2   24.32    0.71
   1  -5  -2   20.92    0.62
   1  -5  -2   20.05    0.41
   1  -5  -2   20.39    0.53
  -1   5   2   19.47    0.56
   0  -5  -2    1.92    0.15
   0  -5  -2    2.03    0.16
   0  -5  -2    1.96    0.17
   0   5   2    2.10    0.22
   0   5   2    2.11    0.16
  -1  -5  -2    4.49    0.28
  -1  -5  -2    4.45    0.21
  -1  -5  -2    4.39    0.28
   1   5   2    5.45    0.31
   1   5   2    4.46    0.28
  -2  -5  -2  118.14    2.15
  -2  -5  -2  116.72    1.91
  -2  -5  -2  117.18    2.04
   2   5   2  112.29    2.08
   2   5   2  118.09    2.13
   2   5   2  113.86    2.02
  -3  -5  -2    5.24    0.38
  -3  -5  -2    6.10    0.45
  -3  -5  -2    5.91    0.39
   3   5   2    6.64    0.46
   3   5   2    5.82    0.40
   3   5   2    5.31    0.37
   3   5   2    6.02    0.45
  -4  -5  -2    4.75    0.55
  -4  -5  -2    3.66    0.43
   4   5   2    3.93    0.47
   4   5   2    4.74    0.49
   4   5   2    4.21    0.52
  -5  -5  -2    2.63    0.47
   5   5   2    2.81    0.48
   5  -5  -1    1.70    0.41
   4  -5  -1    3.39    0.48
  -4   5   1    4.00    0.45
   3  -5  -1   10.58    0.59
   3  -5  -1   10.42    0.44
   3  -5  -1   10.17    0.35
  -3   5   1   10.80    0.50
  -3   5   1   10.09    0.35
   2  -5  -1  117.69    1.86
   2  -5  -1  118.88    1.65
   2  -5  -1  118.50    2.12
  -2   5   1  120.54    1.90
   1  -5  -1   24.07    0.61
   1  -5  -1   24.67    0.54
   1  -5  -1   24.44    0.42
  -1   5   1   24.09    0.52
   0  -5  -1    5.53    0.22
   0  -5  -1    5.45    0.17
   0  -5  -1    5.38    0.21
   0   5   1    5.65    0.22
  -1  -5  -1  979.13   13.27
  -1  -5  -1  933.65   12.68
  -1  -5  -1  985.21   13.15
   1   5   1  985.66   12.69
   1   5   1  987.77   13.03
   1   5   1  949.15   12.91
  -2  -5  -1   51.98    1.04
  -2  -5  -1   50.91    1.12
   2   5   1   52.59    1.13
   2   5   1   52.32    1.05
   2   5   1   53.26    1.04
   2   5   1   50.85    1.14
  -3  -5  -1   67.79    1.50
  -3  -5  -1   69.86    1.39
   3   5   1   67.65    1.55
   3   5   1   67.25    1.38
   3   5   1   66.49    1.46
   3   5   1   70.15    1.50
  -4  -5  -1    1.58    0.31
  -4  -5  -1    1.97    0.30
  -4  -5  -1    1.98    0.33
   4   5   1    2.15    0.29
   4   5   1    1.94    0.34
   4   5   1    2.12    0.33
  -5  -5  -1    5.61    0.64
   5  -5   0    0.35    0.26
   4  -5   0    0.77    0.26
   4  -5   0    0.59    0.19
  -4   5   0    1.17    0.26
   3  -5   0   10.58    0.47
   3  -5   0   10.65    0.45
   3  -5   0   11.89    0.61
  -3   5   0   10.31    0.47
   2  -5   0   51.14    1.02
   2  -5   0   50.25    1.15
   2  -5   0   51.95    0.98
  -2   5   0   51.06    0.96
   1  -5   0  153.80    2.23
   1  -5   0  152.58    2.14
   1  -5   0  146.06    2.08
  -1   5   0  152.79    1.99
   0  -5   0    0.00    0.02
   0  -5   0   -0.01    0.03
   0   5   0   -0.02    0.02
   0   5   0   -0.02    0.02
  -1  -5   0  150.62    2.00
  -1  -5   0  151.80    2.12
  -1  -5   0  148.25    2.18
   1   5   0  151.11    2.18
   1   5   0  153.63    2.08
  -2  -5   0   50.58    1.10
  -2  -5   0   50.42    1.00
  -2  -5   0   51.06    0.90
   2   5   0   49.74    0.89
   2   5   0   50.20    1.10
   2   5   0   50.43    1.05
  -3  -5   0   10.74    0.47
  -3  -5   0    9.98    0.40
  -3  -5   0   10.82    0.54
   3   5   0   10.76    0.41
   3   5   0   11.99    0.55
   3   5   0   10.68    0.54
  -4  -5   0    0.71    0.25
   4   5   0    0.67    0.23
  -5  -5   0    0.72    0.30
   5   5   0    0.38    0.25
   5  -5   1    5.90    0.71
  -5   5  -1    6.73    0.75
   4  -5   1    2.15    0.32
   4  -5   1    2.31    0.33
   4  -5   1    1.76    0.35
   4  -5   1    2.25    0.34
  -4   5  -1    2.45    0.34
  -4   5  -1    1.19    0.29
  -4   5  -1    1.41    0.29
   3  -5   1   70.99    1.66
   3  -5   1   69.87    1.42
   3  -5   1   68.21    1.49
   3  -5   1   69.76    1.50
  -3   5  -1   69.63    1.42
  -3   5  -1   69.18    1.66
   2  -5   1   54.10    1.21
   2  -5   1   53.77    1.14
   2  -5   1   53.08    1.02
   2  -5   1   51.56    1.13
  -2   5  -1   55.19    1.23
   1  -5   1 1000.00   13.16
   1  -5   1  977.63   13.60
   1  -5   1  996.53   12.87
   1  -5   1  981.80   13.15
  -1   5  -1  967.82   12.75
   0  -5   1    6.02    0.20
   0  -5   1    5.57    0.20
   0  -5   1    5.44    0.22
   0   5  -1    5.52    0.23
  -1  -5   1   24.01    0.59
  -1  -5   1   23.63    0.47
   1   5  -1   23.56    0.59
  -2  -5   1  112.53    1.99
  -2  -5   1  115.18    1.72
  -2  -5   1  119.27    1.56
   2   5  -1  116.93    1.56
   2   5  -1  119.60    2.03
  -3  -5   1   10.43    0.54
  -3  -5   1    9.94    0.38
  -3  -5   1   10.73    0.33
   3   5  -1    8.98    0.52
   3   5  -1   10.90    0.33
  -4  -5   1    2.32    0.37
   4   5  -1    3.44    0.46
  -5  -5   1    1.73    0.42
   5   5  -1    1.50    0.37
   5  -5   2    2.17    0.46
   5  -5   2    2.40    0.44
  -5   5  -2    2.65    0.48
  -5   5  -2    3.16    0.55
   4  -5   2    4.30    0.49
   4  -5   2    4.55    0.52
   4  -5   2    4.71    0.56
   4  -5   2    4.42    0.45
  -4   5  -2    3.83    0.44
  -4   5  -2    3.60    0.46
  -4   5  -2    3.90    0.52
   3  -5   2    5.30    0.43
   3  -5   2    5.88    0.43
   3  -5   2    5.54    0.42
   3  -5   2    5.84    0.38
  -3   5  -2    5.34    0.42
   2  -5   2  115.39    2.10
   2  -5   2  113.12    1.90
   2  -5   2  115.19    2.06
   2  -5   2  115.69    2.10
  -2   5  -2  111.37    2.10
   1  -5   2    4.31    0.27
   1  -5   2    4.42    0.24
   1  -5   2    4.62    0.29
  -1   5  -2    4.49    0.29
   0  -5   2    1.64    0.17
   0  -5   2    2.01    0.17
   0  -5   2    2.08    0.15
   0   5  -2    1.81    0.15
   0   5  -2    1.91    0.22
  -1  -5   2   19.01    0.58
  -1  -5   2   20.13    0.46
   1   5  -2   19.91    0.40
   1   5  -2   19.83    0.62
  -2  -5   2   23.02    0.46
  -2  -5   2   22.16    0.74
   2   5  -2   22.95    0.77
  -3  -5   2    0.58    0.19
   3   5  -2    0.21    0.14
  -4  -5   2   13.16    0.74
   4   5  -2   13.65    0.78
  -5  -5   2    0.47    0.26
   5   5  -2    0.02    0.24
   5  -5   3    1.41    0.39
   5  -5   3    0.37    0.29
  -5   5  -3    0.56    0.32
  -5   5  -3    0.65    0.34
   4  -5   3    1.39    0.33
   4  -5   3    0.60    0.25
  -4   5  -3    0.89    0.29
  -4   5  -3    0.41    0.24
   3  -5   3    0.05    0.17
   3  -5   3    0.19    0.16
   3  -5   3    0.09    0.13
  -3   5  -3   -0.04    0.14
  -3   5  -3    0.25    0.17
   2  -5   3    0.60    0.15
   2  -5   3    0.04    0.11
   2  -5   3    0.18    0.11
  -2   5  -3    0.28    0.14
  -2   5  -3    0.09    0.12
   1  -5   3    6.39    0.36
   1  -5   3    7.51    0.43
   1  -5   3    6.67    0.38
  -1   5  -3    7.66    0.41
  -1   5  -3    7.80    0.42
   0  -5   3    1.31    0.19
   0  -5   3    1.19    0.19
   0  -5   3    1.28    0.19
   0   5  -3    1.53    0.20
   0   5  -3    1.38    0.22
  -1  -5   3   16.19    0.48
  -1  -5   3   15.45    0.59
   1   5  -3   16.64    0.65
   1   5  -3   16.28    0.45
  -2  -5   3   25.40    0.85
  -2  -5   3   23.87    0.50
   2   5  -3   24.17    0.48
   2   5  -3   23.92    0.87
  -3  -5   3  106.37    2.26
   3   5  -3  112.12    2.39
  -4  -5   3   38.75    1.34
   4   5  -3   38.79    1.43
  -5  -5   3    8.40    0.84
   5   5  -3    7.01    0.79
   4  -5   4    0.09    0.23
   4  -5   4   -0.02    0.20
  -4   5  -4    0.35    0.29
  -4   5  -4   -0.07    0.21
  -4   5  -4    0.23    0.23
   3  -5   4    0.15    0.17
   3  -5   4    0.42    0.23
   3  -5   4    0.30    0.20
  -3   5  -4    0.11    0.18
  -3   5  -4    0.47    0.22
   2  -5   4    1.63    0.29
   2  -5   4    1.19    0.28
   2  -5   4    0.56    0.19
  -2   5  -4    0.66    0.20
  -2   5  -4    1.21    0.28
   1  -5   4   50.45    1.25
   1  -5   4   49.87    1.32
   1  -5   4   48.69    1.25
  -1   5  -4   49.16    1.25
  -1   5  -4   48.49    1.30
   0  -5   4    0.28    0.12
   0  -5   4    0.25    0.12
   0   5  -4    0.37    0.15
   0   5  -4    0.22    0.11
  -1  -5   4    3.04    0.37
  -1  -5   4    3.26    0.26
   1   5  -4    3.27    0.24
   1   5  -4    3.11    0.40
  -2  -5   4    0.61    0.20
   2   5  -4    0.70    0.20
  -3  -5   4   47.34    1.46
   3   5  -4   48.99    1.55
  -4  -5   4    8.20    0.66
   4   5  -4    7.10    0.66
  -5  -5   4    2.03    0.49
   5   5  -4    2.68    0.81
  -4   5  -5    0.22    0.23
  -4   5  -5   -0.08    0.23
   3  -5   5    2.15    0.43
   3  -5   5    1.93    0.37
   3  -5   5    2.25    0.44
  -3   5  -5    1.81    0.39
  -3   5  -5    1.53    0.41
   2  -5   5   -0.06    0.15
   2  -5   5    0.11    0.17
   2  -5   5   -0.29    0.12
  -2   5  -5   -0.17    0.16
  -2   5  -5   -0.25    0.14
   1  -5   5   12.19    0.68
   1  -5   5   12.29    0.66
   1  -5   5   12.41    0.66
  -1   5  -5   13.09    0.71
  -1   5  -5   11.97    0.64
   0  -5   5   10.64    0.57
   0  -5   5    8.86    0.57
   0   5  -5   10.03    0.55
   0   5  -5   10.54    0.62
  -1  -5   5   94.07    1.81
  -1  -5   5   89.71    2.07
   1   5  -5   95.41    2.18
   1   5  -5   93.56    1.79
  -2  -5   5    7.65    0.58
   2   5  -5    6.91    0.58
  -3  -5   5    0.51    0.22
   3   5  -5    0.31    0.23
  -4  -5   5    5.60    0.70
   4   5  -5    5.50    0.77
   3  -5   6   14.93    1.01
   3  -5   6   16.43    0.98
  -3   5  -6   15.56    0.97
   2  -5   6    1.02    0.31
   2  -5   6    1.18    0.34
  -2   5  -6    1.77    0.40
  -2   5  -6    0.68    0.29
   1  -5   6    0.18    0.18
   1  -5   6    0.51    0.26
  -1   5  -6    0.53    0.23
  -1   5  -6    0.92    0.29
   0  -5   6   28.78    1.08
   0  -5   6   29.26    1.13
   0   5  -6   30.22    1.20
   0   5  -6   29.54    1.05
  -1  -5   6    3.19    0.47
   1   5  -6    2.69    0.34
   1   5  -6    3.05    0.48
  -2  -5   6    0.53    0.27
   2   5  -6    0.26    0.23
  -3  -5   6    1.70    0.40
   3   5  -6    1.71    0.44
   2  -5   7    4.19    0.59
   2  -5   7    4.90    0.63
   1  -5   7    0.75    0.29
   1  -5   7    0.61    0.28
  -1   5  -7    0.79    0.33
  -1   5  -7   -0.14    0.24
   0  -5   7    0.12    0.22
   0  -5   7    0.84    0.30
   0   5  -7   -0.02    0.25
   0   5  -7    0.09    0.22
  -1  -5   7    2.33    0.46
   1   5  -7    1.44    0.42
  -2  -5   7    1.22    0.35
   2   5  -7    0.81    0.37
   2  -6  -7    1.13    0.35
  -2   6   7    0.45    0.30
   1  -6  -7    0.73    0.31
   1  -6  -7    0.91    0.30
  -1   6   7    0.97    0.32
   0  -6  -7    0.44    0.27
   0   6   7    0.43    0.25
  -1  -6  -7    3.99    0.55
  -1  -6  -7    2.80    0.47
   1   6   7    3.43    0.53
   1   6   7    3.59    0.53
  -2  -6  -7    0.20    0.21
  -2  -6  -7   -0.07    0.24
   2   6   7    0.36    0.22
   3  -6  -6    0.35    0.26
  -3   6   6    0.21    0.28
   2  -6  -6    0.18    0.19
  -2   6   6    0.51    0.25
   1  -6  -6   18.69    0.90
   1  -6  -6   16.79    0.79
  -1   6   6   16.79    0.87
   0  -6  -6    5.43    0.56
   0  -6  -6    5.12    0.54
   0  -6  -6    5.61    0.50
   0   6   6    4.66    0.56
   0   6   6    5.11    0.52
  -1  -6  -6    0.09    0.18
  -1  -6  -6    0.23    0.18
   1   6   6    0.02    0.19
   1   6   6    0.40    0.22
  -2  -6  -6   -0.17    0.15
  -2  -6  -6   -0.05    0.16
   2   6   6    0.05    0.23
   2   6   6   -0.13    0.22
  -3  -6  -6    2.98    0.54
  -3  -6  -6    3.70    0.60
   3   6   6    3.28    0.53
   3   6   6    3.44    0.57
   4  -6  -5    0.05    0.23
  -4   6   5    0.30    0.23
   3  -6  -5   10.23    0.77
  -3   6   5   10.08    0.69
   2  -6  -5    0.53    0.24
   2  -6  -5    0.24    0.14
  -2   6   5   -0.02    0.16
   1  -6  -5   53.61    1.47
   1  -6  -5   54.68    1.36
   1  -6  -5   52.39    1.21
  -1   6   5   55.09    1.51
  -1   6   5   54.98    1.22
   0  -6  -5   10.32    0.56
   0  -6  -5   10.77    0.57
   0  -6  -5   11.92    0.61
   0   6   5   10.69    0.57
   0   6   5   10.97    0.63
  -1  -6  -5    1.72    0.30
  -1  -6  -5    1.38    0.29
  -1  -6  -5    1.12    0.24
   1   6   5    1.71    0.32
   1   6   5    1.53    0.28
  -2  -6  -5   18.55    0.91
  -2  -6  -5   16.19    0.84
   2   6   5   15.51    0.82
   2   6   5   16.07    0.85
  -3  -6  -5   -0.01    0.21
  -3  -6  -5   -0.12    0.20
   3   6   5    0.01    0.21
   3   6   5   -0.02    0.19
  -4  -6  -5    0.34    0.22
  -4  -6  -5    0.18    0.28
   4   6   5    0.45    0.30
   5  -6  -4    0.69    0.30
   4  -6  -4    7.63    0.70
  -4   6   4    7.48    0.63
   3  -6  -4    9.37    0.68
  -3   6   4    8.74    0.58
   2  -6  -4   20.75    0.88
   2  -6  -4   21.22    0.70
  -2   6   4   22.08    0.84
   1  -6  -4   -0.13    0.08
   1  -6  -4    0.02    0.07
   1  -6  -4   -0.15    0.09
  -1   6   4    0.08    0.10
  -1   6   4    0.15    0.08
   0  -6  -4    0.90    0.19
   0  -6  -4    0.72    0.16
   0  -6  -4    0.88    0.18
   0   6   4    1.05    0.21
   0   6   4    0.71    0.16
  -1  -6  -4    1.38    0.25
  -1  -6  -4    1.57    0.23
  -1  -6  -4    1.21    0.24
   1   6   4    1.70    0.28
   1   6   4    1.03    0.21
  -2  -6  -4    0.58    0.20
  -2  -6  -4    0.69    0.16
  -2  -6  -4    0.46    0.16
   2   6   4    0.82    0.23
   2   6   4    1.10    0.27
  -3  -6  -4    0.06    0.19
  -3  -6  -4    0.25    0.18
   3   6   4    0.21    0.19
   3   6   4    0.55    0.24
  -4  -6  -4   -0.35    0.23
  -4  -6  -4   -0.08    0.20
   4   6   4    0.36    0.25
   4   6   4    0.76    0.31
   5  -6  -3    1.89    0.47
   4  -6  -3   27.23    1.22
  -4   6   3   28.07    1.07
   3  -6  -3   36.07    0.91
   3  -6  -3   36.18    1.25
  -3   6   3   37.71    1.12
   2  -6  -3    0.90    0.16
   2  -6  -3    1.70    0.29
  -2   6   3    1.35    0.24
   1  -6  -3   15.38    0.52
   1  -6  -3   15.28    0.59
   1  -6  -3   15.53    0.45
  -1   6   3   16.48    0.60
   0  -6  -3    2.56    0.21
   0  -6  -3    1.91    0.23
   0  -6  -3    2.12    0.25
   0   6   3    2.89    0.30
   0   6   3    2.25    0.25
  -1  -6  -3    8.11    0.42
  -1  -6  -3    7.84    0.35
  -1  -6  -3    7.14    0.42
   1   6   3    7.44    0.42
   1   6   3    7.84    0.43
  -2  -6  -3   10.33    0.44
  -2  -6  -3    9.98    0.57
  -2  -6  -3    9.74    0.51
   2   6   3    9.47    0.52
   2   6   3    9.52    0.55
  -3  -6  -3    6.77    0.49
  -3  -6  -3    6.47    0.51
   3   6   3    7.61    0.52
   3   6   3    5.62    0.48
  -4  -6  -3    2.49    0.45
  -4  -6  -3    2.24    0.40
   4   6   3    2.00    0.38
   4   6   3    2.57    0.42
  -5  -6  -3    1.37    0.40
  -5  -6  -3    0.52    0.43
   5   6   3    0.80    0.35
   5  -6  -2    1.23    0.41
   4  -6  -2    3.70    0.52
  -4   6   2    3.84    0.45
   3  -6  -2    0.22    0.14
   3  -6  -2    0.12    0.10
  -3   6   2    0.02    0.09
   2  -6  -2    3.25    0.23
   2  -6  -2    3.28    0.30
  -2   6   2    3.44    0.26
   1  -6  -2    0.02    0.04
   1  -6  -2    0.01    0.05
   1  -6  -2    0.04    0.08
  -1   6   2    0.08    0.07
   0  -6  -2    1.48    0.14
   0  -6  -2    1.77    0.19
   0  -6  -2    1.36    0.16
   0   6   2    1.63    0.17
   0   6   2    1.64    0.19
  -1  -6  -2   53.55    0.92
  -1  -6  -2   53.26    1.13
  -1  -6  -2   52.94    1.09
   1   6   2   52.44    1.12
   1   6   2   53.06    1.12
  -2  -6  -2   16.59    0.52
  -2  -6  -2   16.54    0.60
  -2  -6  -2   17.71    0.67
   2   6   2   16.84    0.65
   2   6   2   17.47    0.66
  -3  -6  -2    3.74    0.44
  -3  -6  -2    3.07    0.34
  -3  -6  -2    3.05    0.33
   3   6   2    3.72    0.39
   3   6   2    3.36    0.30
   3   6   2    4.00    0.43
   3   6   2    4.12    0.45
  -4  -6  -2   -0.09    0.14
  -4  -6  -2    0.26    0.20
  -4  -6  -2    0.13    0.17
   4   6   2    0.01    0.14
   4   6   2   -0.11    0.13
  -5  -6  -2    5.52    0.68
   5   6   2    6.21    0.69
   5  -6  -1    0.41    0.28
   4  -6  -1    0.00    0.12
  -4   6   1    0.06    0.15
   3  -6  -1    3.65    0.28
   3  -6  -1    3.72    0.44
   3  -6  -1    3.16    0.20
  -3   6   1    3.28    0.28
   2  -6  -1    1.44    0.18
   2  -6  -1    1.61    0.12
   2  -6  -1    1.28    0.22
  -2   6   1    1.42    0.18
   1  -6  -1  191.05    2.48
   1  -6  -1  188.93    2.74
  -1   6   1  189.16    2.58
   0  -6  -1    0.03    0.05
   0  -6  -1    0.03    0.05
   0  -6  -1    0.01    0.03
   0   6   1    0.01    0.04
  -1  -6  -1  485.65    6.16
  -1  -6  -1  472.56    6.16
  -1  -6  -1  474.42    6.23
   1   6   1  468.02    6.03
   1   6   1  476.67    6.23
   1   6   1  482.49    6.23
  -2  -6  -1  104.85    1.83
  -2  -6  -1  100.64    1.70
   2   6   1  103.98    1.68
   2   6   1  102.59    1.85
   2   6   1  102.75    1.81
   2   6   1  101.99    1.71
  -3  -6  -1    4.78    0.33
  -3  -6  -1    4.45    0.35
   3   6   1    4.63    0.35
   3   6   1    4.39    0.37
   3   6   1    4.56    0.31
   3   6   1    4.72    0.34
  -4  -6  -1   13.36    0.69
  -4  -6  -1   11.85    0.70
  -4  -6  -1   14.12    0.73
   4   6   1   12.70    0.72
   4   6   1   12.92    0.61
   4   6   1   13.50    0.69
  -5  -6  -1    0.01    0.27
   5   6   1    0.25    0.23
   5  -6   0    1.03    0.35
   4  -6   0   13.88    0.78
   4  -6   0   14.40    0.65
  -4   6   0   15.55    0.67
   3  -6   0    0.03    0.09
   3  -6   0    0.10    0.09
   3  -6   0    0.09    0.10
  -3   6   0    0.00    0.09
   2  -6   0    5.38    0.34
   2  -6   0    5.06    0.29
   2  -6   0    5.62    0.27
  -2   6   0    5.31    0.25
   1  -6   0    0.55    0.09
   1  -6   0    0.47    0.09
   1  -6   0    0.34    0.09
  -1   6   0    0.49    0.06
   0  -6   0  203.59    2.72
   0   6   0  207.06    2.78
   0   6   0  216.04    2.70
  -1  -6   0    0.43    0.06
  -1  -6   0    0.31    0.08
  -1  -6   0    0.39    0.08
   1   6   0    0.26    0.07
   1   6   0    0.37    0.07
  -2  -6   0    5.11    0.32
  -2  -6   0    4.98    0.23
  -2  -6   0    5.55    0.29
   2   6   0    5.80    0.34
   2   6   0    5.17    0.22
   2   6   0    5.63    0.30
  -3  -6   0    0.14    0.10
  -3  -6   0   -0.03    0.09
  -3  -6   0    0.04    0.10
   3   6   0    0.06    0.07
   3   6   0    0.09    0.11
   3   6   0    0.11    0.11
  -4  -6   0   15.26    0.76
   4   6   0   13.85    0.72
  -5  -6   0    1.16    0.37
   5   6   0    1.34    0.35
   5  -6   1    0.11    0.26
  -5   6  -1    0.57    0.33
   4  -6   1   12.65    0.64
   4  -6   1   11.89    0.74
   4  -6   1   13.35    0.62
   4  -6   1   13.20    0.66
  -4   6  -1   13.44    0.63
  -4   6  -1   12.18    0.76
   3  -6   1    4.83    0.41
   3  -6   1    4.07    0.30
   3  -6   1    5.34    0.38
   3  -6   1    4.27    0.35
  -3   6  -1    4.46    0.39
  -3   6  -1    4.76    0.32
   2  -6   1  104.79    1.65
   2  -6   1  101.87    1.81
   2  -6   1  100.32    1.80
   2  -6   1  104.91    1.92
  -2   6  -1  105.54    1.93
   1  -6   1  468.60    6.28
   1  -6   1  471.28    6.06
   1  -6   1  492.09    6.36
   1  -6   1  498.39    6.28
  -1   6  -1  478.09    6.34
   0  -6   1    0.09    0.06
   0  -6   1    0.04    0.04
   0   6  -1   -0.02    0.05
  -1  -6   1  194.60    2.61
  -1  -6   1  191.36    2.75
   1   6  -1  191.16    2.74
  -2  -6   1    1.34    0.20
  -2  -6   1    1.35    0.15
  -2  -6   1    1.34    0.08
   2   6  -1    1.68    0.23
  -3  -6   1    3.86    0.43
  -3  -6   1    3.49    0.24
   3   6  -1    4.05    0.28
   3   6  -1    4.04    0.35
  -4  -6   1   -0.03    0.14
   4   6  -1   -0.04    0.15
  -5  -6   1    0.93    0.30
   5   6  -1    0.26    0.28
   5  -6   2    8.22    0.74
   5  -6   2    7.36    0.73
  -5   6  -2    6.59    0.67
  -5   6  -2    6.17    0.75
   4  -6   2    0.00    0.12
   4  -6   2   -0.06    0.13
   4  -6   2    0.04    0.15
  -4   6  -2   -0.14    0.13
  -4   6  -2   -0.33    0.10
   3  -6   2    2.65    0.34
   3  -6   2    3.54    0.36
   3  -6   2    3.38    0.41
   3  -6   2    3.91    0.42
  -3   6  -2    3.59    0.44
   2  -6   2   17.51    0.55
   2  -6   2   15.91    0.64
   2  -6   2   16.89    0.63
  -2   6  -2   17.34    0.69
   1  -6   2   55.95    1.17
   1  -6   2   57.14    1.04
   1  -6   2   54.39    1.12
  -1   6  -2   55.22    1.19
   0  -6   2    2.59    0.19
   0  -6   2    1.70    0.17
   0  -6   2    2.08    0.20
   0   6  -2    1.48    0.20
  -1  -6   2    0.08    0.07
  -1  -6   2    0.01    0.05
   1   6  -2    0.03    0.03
   1   6  -2    0.07    0.07
  -2  -6   2    3.11    0.17
  -2  -6   2    3.44    0.29
   2   6  -2    3.61    0.38
  -3  -6   2    0.10    0.11
   3   6  -2   -0.03    0.09
  -4  -6   2    4.12    0.49
   4   6  -2    3.36    0.48
  -5  -6   2    2.16    0.45
   5   6  -2    0.60    0.31
   5  -6   3    0.91    0.34
   5  -6   3    0.60    0.34
  -5   6  -3    0.80    0.34
  -5   6  -3    0.43    0.34
   4  -6   3    2.55    0.42
   4  -6   3    1.94    0.36
  -4   6  -3    3.03    0.50
  -4   6  -3    2.26    0.38
   3  -6   3    6.98    0.51
   3  -6   3    7.90    0.57
   3  -6   3    6.53    0.43
  -3   6  -3    7.02    0.51
  -3   6  -3    6.92    0.53
   2  -6   3    9.87    0.55
   2  -6   3   10.39    0.48
   2  -6   3   11.34    0.56
  -2   6  -3    9.06    0.53
  -2   6  -3   10.40    0.55
   1  -6   3    8.22    0.39
   1  -6   3    8.28    0.43
   1  -6   3    7.21    0.43
  -1   6  -3    8.26    0.43
  -1   6  -3    8.15    0.45
   0  -6   3    2.69    0.28
   0  -6   3    2.42    0.25
   0  -6   3    2.27    0.24
   0   6  -3    2.19    0.23
   0   6  -3    2.27    0.28
  -1  -6   3   17.04    0.63
  -1  -6   3   15.24    0.48
   1   6  -3   16.65    0.45
   1   6  -3   16.46    0.65
  -2  -6   3    1.23    0.24
  -2  -6   3    0.92    0.12
   2   6  -3    0.98    0.10
   2   6  -3    1.10    0.25
  -3  -6   3   34.40    1.14
   3   6  -3   36.68    1.23
  -4  -6   3   27.23    1.13
   4   6  -3   26.81    1.18
  -5  -6   3    2.21    0.45
   5   6  -3    1.16    0.39
   4  -6   4    0.44    0.27
   4  -6   4    0.39    0.28
  -4   6  -4    0.89    0.32
  -4   6  -4    1.13    0.38
   3  -6   4    0.44    0.22
   3  -6   4    0.64    0.22
   3  -6   4    0.48    0.22
  -3   6  -4    0.34    0.24
  -3   6  -4    0.80    0.26
   2  -6   4    0.83    0.19
   2  -6   4    0.59    0.20
   2  -6   4    0.95    0.23
  -2   6  -4    0.62    0.19
  -2   6  -4    0.47    0.20
   1  -6   4    1.48    0.24
   1  -6   4    1.75    0.28
   1  -6   4    1.74    0.30
  -1   6  -4    1.48    0.26
  -1   6  -4    2.02    0.30
   0  -6   4    0.83    0.20
   0  -6   4    1.08    0.20
   0  -6   4    1.01    0.20
   0   6  -4    0.63    0.20
   0   6  -4    0.79    0.17
  -1  -6   4   -0.09    0.08
  -1  -6   4    0.01    0.10
   1   6  -4    0.07    0.11
   1   6  -4   -0.02    0.07
  -2  -6   4   19.99    0.84
   2   6  -4   20.68    0.88
  -3  -6   4    8.62    0.62
   3   6  -4    8.76    0.65
  -4  -6   4    6.71    0.73
   4   6  -4    6.66    0.73
  -5  -6   4    1.82    0.46
   5   6  -4    0.99    0.38
  -4   6  -5    0.29    0.29
  -4   6  -5    0.35    0.26
   3  -6   5    0.09    0.21
   3  -6   5    0.40    0.20
   3  -6   5    0.19    0.22
  -3   6  -5    0.25    0.23
  -3   6  -5   -0.10    0.19
   2  -6   5   16.49    0.77
   2  -6   5   16.69    0.82
   2  -6   5   15.82    0.86
  -2   6  -5   16.23    0.84
  -2   6  -5   16.66    0.83
   1  -6   5    1.39    0.29
   1  -6   5    1.22    0.28
   1  -6   5    1.23    0.27
  -1   6  -5    1.47    0.31
  -1   6  -5    0.92    0.26
   0  -6   5   11.44    0.59
   0  -6   5   10.36    0.60
   0   6  -5   11.11    0.57
   0   6  -5   11.26    0.65
  -1  -6   5   53.01    1.47
  -1  -6   5   52.99    1.24
   1   6  -5   51.30    1.21
   1   6  -5   50.70    1.51
  -2  -6   5    0.29    0.17
   2   6  -5    0.57    0.24
  -3  -6   5   10.52    0.71
   3   6  -5   10.53    0.77
  -4  -6   5    0.30    0.21
   4   6  -5    0.09    0.26
   3  -6   6    4.35    0.65
  -3   6  -6    4.48    0.66
   2  -6   6    0.24    0.20
   2  -6   6   -0.01    0.15
  -2   6  -6   -0.14    0.22
  -2   6  -6   -0.26    0.20
   1  -6   6    0.00    0.16
   1  -6   6    0.02    0.19
  -1   6  -6    0.29    0.22
  -1   6  -6    0.37    0.24
   0  -6   6    4.67    0.53
   0  -6   6    4.46    0.51
   0   6  -6    4.68    0.55
   0   6  -6    6.00    0.49
  -1  -6   6   18.70    0.93
   1   6  -6   18.37    0.96
  -2  -6   6    0.40    0.22
   2   6  -6    0.96    0.30
  -3  -6   6    0.32    0.25
   3   6  -6    0.65    0.34
   2  -6   7   -0.24    0.22
   2  -6   7   -0.03    0.14
   1  -6   7    4.81    0.62
   1  -6   7    5.49    0.67
  -1   6  -7    3.12    0.51
  -1   6  -7    5.09    0.69
   0  -6   7    0.18    0.23
   0  -6   7    0.28    0.25
   0   6  -7    0.47    0.27
   0   6  -7   -0.23    0.26
  -1  -6   7    1.36    0.37
   1   6  -7    0.87    0.34
  -2  -6   7    1.05    0.35
   2   6  -7    0.88    0.35
   2  -7  -7    0.28    0.26
  -2   7   7    0.58    0.29
   1  -7  -7    5.36    0.64
   1  -7  -7    3.81    0.52
  -1   7   7    4.82    0.62
   0  -7  -7    0.11    0.21
   0   7   7   -0.07    0.20
  -1  -7  -7    4.43    0.59
  -1  -7  -7    3.42    0.52
   1   7   7    4.68    0.63
   1   7   7    3.77    0.56
  -2  -7  -7   -0.09    0.33
  -2  -7  -7    0.52    0.29
   2   7   7    0.44    0.26
   3  -7  -6    1.43    0.40
  -3   7   6    1.27    0.36
   2  -7  -6    0.61    0.24
  -2   7   6    1.29    0.34
   1  -7  -6    9.74    0.67
   1  -7  -6    9.54    0.61
  -1   7   6    9.60    0.67
   0  -7  -6  109.19    2.32
   0  -7  -6  108.82    2.30
   0  -7  -6  109.22    2.35
   0   7   6  105.45    2.46
   0   7   6  103.12    2.26
  -1  -7  -6    3.94    0.53
  -1  -7  -6    3.62    0.50
   1   7   6    4.53    0.57
   1   7   6    3.35    0.49
  -2  -7  -6    0.20    0.24
  -2  -7  -6    0.07    0.17
   2   7   6   -0.05    0.18
   2   7   6   -0.24    0.19
  -3  -7  -6    5.46    0.72
  -3  -7  -6    5.76    0.70
   3   7   6    9.00    0.89
   3   7   6    6.72    0.78
   4  -7  -5   -0.13    0.22
  -4   7   5    0.09    0.24
   3  -7  -5    2.78    0.48
  -3   7   5    3.51    0.48
   2  -7  -5    7.58    0.58
   2  -7  -5    7.34    0.46
  -2   7   5    7.46    0.56
   1  -7  -5  145.65    2.65
   1  -7  -5  147.03    2.80
   1  -7  -5  149.22    2.48
  -1   7   5  149.86    2.88
   0  -7  -5    1.00    0.23
   0  -7  -5    0.81    0.22
   0  -7  -5    0.80    0.21
   0   7   5    1.08    0.23
   0   7   5    0.91    0.27
  -1  -7  -5   18.62    0.73
  -1  -7  -5   16.71    0.79
  -1  -7  -5   17.89    0.83
   1   7   5   20.74    0.87
   1   7   5   18.32    0.85
  -2  -7  -5    7.01    0.57
  -2  -7  -5    6.74    0.57
   2   7   5    7.38    0.59
   2   7   5    6.72    0.56
  -3  -7  -5    6.49    0.69
  -3  -7  -5    4.10    0.61
   3   7   5    4.95    0.65
   3   7   5    6.29    0.69
  -4  -7  -5    1.46    0.38
  -4  -7  -5    0.73    0.37
   4   7   5    1.33    0.39
   5  -7  -4    0.20    0.26
   4  -7  -4    0.92    0.33
  -4   7   4    0.71    0.30
   3  -7  -4   35.66    1.31
  -3   7   4   36.33    1.19
   2  -7  -4    0.03    0.16
   2  -7  -4    0.16    0.12
  -2   7   4    0.32    0.17
   1  -7  -4   21.16    0.71
   1  -7  -4   21.26    0.63
   1  -7  -4   21.01    0.79
  -1   7   4   21.37    0.79
   0  -7  -4   12.53    0.55
   0  -7  -4   12.18    0.53
   0  -7  -4   11.49    0.55
   0   7   4   12.14    0.54
   0   7   4   11.50    0.57
  -1  -7  -4    4.22    0.31
  -1  -7  -4    4.22    0.43
  -1  -7  -4    4.39    0.39
   1   7   4    4.33    0.45
   1   7   4    3.98    0.43
  -2  -7  -4   17.37    0.74
  -2  -7  -4   16.75    0.76
  -2  -7  -4   16.14    0.79
   2   7   4   16.30    0.78
   2   7   4   15.63    0.76
  -3  -7  -4    2.93    0.44
  -3  -7  -4    2.60    0.44
   3   7   4    2.40    0.42
   3   7   4    3.15    0.47
  -4  -7  -4    0.12    0.24
  -4  -7  -4    0.14    0.22
   4   7   4    0.10    0.20
   4   7   4   -0.19    0.22
   5  -7  -3    0.99    0.37
   4  -7  -3   55.56    1.79
  -4   7   3   55.91    1.55
   3  -7  -3    5.12    0.34
   3  -7  -3    5.26    0.48
  -3   7   3    5.21    0.42
   2  -7  -3    0.27    0.11
   2  -7  -3    0.12    0.12
  -2   7   3    0.54    0.15
   1  -7  -3   20.22    0.63
   1  -7  -3   20.29    0.69
   1  -7  -3   21.58    0.54
  -1   7   3   20.82    0.68
   0  -7  -3   12.83    0.46
   0  -7  -3   12.67    0.48
   0  -7  -3   12.95    0.51
   0   7   3   12.05    0.47
   0   7   3   11.80    0.50
  -1  -7  -3    4.80    0.35
  -1  -7  -3    4.64    0.26
  -1  -7  -3    4.64    0.34
   1   7   3    5.00    0.34
   1   7   3    4.10    0.33
  -2  -7  -3    5.77    0.33
  -2  -7  -3    5.30    0.39
  -2  -7  -3    5.18    0.42
   2   7   3    6.20    0.43
   2   7   3    6.04    0.44
  -3  -7  -3    1.58    0.30
  -3  -7  -3    1.54    0.32
   3   7   3    1.38    0.31
   3   7   3    1.60    0.31
  -4  -7  -3    0.83    0.29
  -4  -7  -3    1.52    0.33
   4   7   3    0.86    0.29
   4   7   3    0.82    0.28
  -5  -7  -3    2.54    0.48
  -5  -7  -3    2.00    0.47
   5   7   3    1.71    0.41
   5  -7  -2   16.48    1.04
   4  -7  -2    0.15    0.16
  -4   7   2   -0.16    0.14
   3  -7  -2   46.31    1.06
   3  -7  -2   44.15    1.34
  -3   7   2   45.53    1.14
   2  -7  -2    6.02    0.31
   2  -7  -2    6.75    0.42
  -2   7   2    6.21    0.34
   1  -7  -2   20.48    0.56
   1  -7  -2   20.33    0.45
   1  -7  -2   19.85    0.61
  -1   7   2   20.39    0.57
   0  -7  -2    3.26    0.22
   0  -7  -2    3.30    0.19
   0  -7  -2    3.05    0.20
   0   7   2    2.89    0.20
   0   7   2    2.92    0.21
  -1  -7  -2   82.38    1.53
  -1  -7  -2   80.32    1.47
  -1  -7  -2   79.27    1.23
   1   7   2   80.13    1.50
   1   7   2   81.38    1.52
  -2  -7  -2   79.60    1.57
  -2  -7  -2   82.54    1.69
  -2  -7  -2   78.68    1.39
   2   7   2   83.20    1.68
   2   7   2   81.53    1.67
  -3  -7  -2   19.39    0.68
  -3  -7  -2   17.70    0.70
  -3  -7  -2   18.85    0.79
   3   7   2   20.91    0.70
   3   7   2   20.22    0.82
   3   7   2   19.85    0.80
  -4  -7  -2    5.61    0.59
  -4  -7  -2    4.75    0.49
   4   7   2    4.46    0.54
   4   7   2    5.32    0.57
  -5  -7  -2    1.14    0.39
   5   7   2    1.88    0.43
   5  -7  -1    3.86    0.61
   4  -7  -1   -0.03    0.09
   4  -7  -1   -0.16    0.15
  -4   7   1    0.21    0.16
   3  -7  -1    4.63    0.31
   3  -7  -1    3.82    0.22
   3  -7  -1    2.88    0.37
  -3   7   1    4.05    0.30
   2  -7  -1   16.67    0.64
   2  -7  -1   18.34    0.42
   2  -7  -1   17.93    0.54
  -2   7   1   17.93    0.51
   1  -7  -1  121.84    1.82
   1  -7  -1  119.63    1.90
   1  -7  -1  121.70    1.69
  -1   7   1  119.96    1.74
   0  -7  -1   93.49    1.44
   0  -7  -1   96.19    1.32
   0  -7  -1   95.54    1.44
   0   7   1   94.60    1.43
  -1  -7  -1  932.85   11.66
  -1  -7  -1  887.76   12.61
  -1  -7  -1  914.84   12.19
   1   7   1  915.26   11.49
   1   7   1  880.28   11.46
  -2  -7  -1   97.94    1.78
  -2  -7  -1   98.15    1.67
   2   7   1  101.07    1.62
   2   7   1  100.39    1.83
   2   7   1  101.53    1.79
  -3  -7  -1   14.53    0.67
  -3  -7  -1   15.80    0.58
  -3  -7  -1   15.64    0.65
   3   7   1   15.82    0.65
   3   7   1   15.83    0.57
   3   7   1   15.92    0.69
   3   7   1   16.09    0.61
  -4  -7  -1    0.18    0.18
  -4  -7  -1    0.25    0.19
   4   7   1    0.17    0.19
   4   7   1   -0.06    0.14
  -5  -7  -1   16.30    0.94
   5   7   1   15.92    0.92
   5  -7   0    1.99    0.46
   4  -7   0    3.23    0.48
   4  -7   0    4.04    0.42
  -4   7   0    3.65    0.39
   3  -7   0   10.97    0.50
   3  -7   0   11.23    0.61
   3  -7   0   11.34    0.46
  -3   7   0   10.38    0.45
   2  -7   0  122.42    1.89
   2  -7   0  122.58    1.98
   2  -7   0  118.75    2.14
  -2   7   0  120.31    1.81
   1  -7   0    6.39    0.25
   1  -7   0    7.03    0.31
   1  -7   0    6.61    0.27
  -1   7   0    6.69    0.17
   0  -7   0    0.04    0.04
   0  -7   0    0.08    0.04
   0   7   0    0.06    0.04
   0   7   0    0.06    0.03
  -1  -7   0    6.72    0.27
  -1  -7   0    6.42    0.20
  -1  -7   0    7.05    0.29
   1   7   0    6.57    0.28
   1   7   0    6.43    0.22
  -2  -7   0  121.03    1.93
  -2  -7   0  118.96    2.05
  -2  -7   0  119.04    1.75
   2   7   0  119.36    1.93
   2   7   0  120.14    2.06
  -3  -7   0   10.86    0.49
  -3  -7   0   10.39    0.40
  -3  -7   0   11.39    0.57
   3   7   0   10.49    0.56
   3   7   0   11.24    0.53
   3   7   0   11.31    0.41
  -4  -7   0    4.11    0.47
   4   7   0    3.97    0.46
  -5  -7   0    2.48    0.45
   5  -7   1   13.71    0.91
  -5   7  -1   13.83    0.93
   4  -7   1    0.06    0.17
   4  -7   1    0.14    0.16
   4  -7   1    0.13    0.15
  -4   7  -1    0.09    0.18
   3  -7   1   16.25    0.57
   3  -7   1   16.92    0.67
   3  -7   1   15.87    0.73
   3  -7   1   14.85    0.62
  -3   7  -1   15.98    0.74
  -3   7  -1   15.21    0.56
   2  -7   1   99.46    1.88
   2  -7   1  100.41    1.57
   2  -7   1   99.41    1.77
   2  -7   1   99.42    1.77
  -2   7  -1   98.63    1.89
   1  -7   1  907.93   13.24
   1  -7   1  959.44   12.71
   1  -7   1  955.03   13.40
   1  -7   1  942.80   12.10
  -1   7  -1  943.35   12.99
   0  -7   1   97.15    1.40
   0  -7   1   92.89    1.37
   0  -7   1   94.91    1.47
   0   7  -1   97.35    1.50
  -1  -7   1  122.26    1.89
  -1  -7   1  118.64    1.76
   1   7  -1  121.88    1.51
   1   7  -1  121.08    1.87
  -2  -7   1   17.38    0.48
  -2  -7   1   17.63    0.29
  -2  -7   1   17.46    0.61
   2   7  -1   16.68    0.58
  -3  -7   1    4.23    0.37
  -3  -7   1    4.40    0.27
   3   7  -1    4.38    0.37
  -4  -7   1    0.22    0.16
   4   7  -1    0.07    0.17
  -5  -7   1    3.51    0.54
   5   7  -1    3.50    0.53
   5  -7   2    1.60    0.37
   5  -7   2    1.64    0.43
  -5   7  -2    1.32    0.44
  -5   7  -2    2.16    0.44
   4  -7   2    5.25    0.60
   4  -7   2    6.06    0.51
   4  -7   2    4.59    0.52
  -4   7  -2    6.38    0.68
   3  -7   2   19.99    0.85
   3  -7   2   19.55    0.68
   3  -7   2   19.79    0.80
   3  -7   2   20.28    0.80
  -3   7  -2   19.96    0.85
   2  -7   2   81.02    1.68
   2  -7   2   83.26    1.47
   2  -7   2   81.69    1.65
  -2   7  -2   85.53    1.76
   1  -7   2   84.41    1.39
   1  -7   2   82.79    1.51
   1  -7   2   82.96    1.56
  -1   7  -2   85.22    1.60
   0  -7   2    2.98    0.20
   0  -7   2    2.88    0.19
   0  -7   2    3.16    0.21
   0   7  -2    3.31    0.24
  -1  -7   2   21.87    0.64
  -1  -7   2   20.08    0.51
   1   7  -2   20.67    0.65
   1   7  -2   20.86    0.40
  -2  -7   2    5.73    0.37
  -2  -7   2    6.27    0.25
   2   7  -2    6.01    0.39
  -3  -7   2   44.59    1.27
   3   7  -2   46.61    1.32
  -4  -7   2    0.49    0.20
   4   7  -2    0.14    0.20
  -5  -7   2   18.71    1.02
   5   7  -2   15.97    1.00
   5  -7   3    1.92    0.44
   5  -7   3    2.07    0.49
  -5   7  -3    3.09    0.54
  -5   7  -3    1.61    0.48
  -5   7  -3    1.95    0.50
   4  -7   3    0.85    0.29
   4  -7   3    1.10    0.33
  -4   7  -3    0.81    0.30
  -4   7  -3    0.62    0.28
   3  -7   3    2.22    0.30
   3  -7   3    0.84    0.24
   3  -7   3    1.30    0.28
  -3   7  -3    2.01    0.35
  -3   7  -3    1.40    0.27
   2  -7   3    5.95    0.45
   2  -7   3    5.74    0.36
   2  -7   3    6.04    0.43
  -2   7  -3    6.44    0.45
  -2   7  -3    6.50    0.44
   1  -7   3    4.52    0.32
   1  -7   3    5.14    0.31
   1  -7   3    4.30    0.33
  -1   7  -3    4.82    0.35
   0  -7   3   12.29    0.46
   0  -7   3   12.22    0.49
   0  -7   3   12.89    0.50
   0   7  -3   12.29    0.45
   0   7  -3   13.01    0.55
  -1  -7   3   20.67    0.70
  -1  -7   3   21.20    0.58
   1   7  -3   20.79    0.75
   1   7  -3   20.28    0.51
  -2  -7   3    0.20    0.08
  -2  -7   3    0.34    0.15
   2   7  -3    0.16    0.13
  -3  -7   3    5.26    0.53
   3   7  -3    5.21    0.48
  -4  -7   3   53.52    1.64
   4   7  -3   52.80    1.69
  -5  -7   3    1.39    0.36
   5   7  -3    1.01    0.36
   4  -7   4    0.11    0.21
   4  -7   4    0.27    0.25
  -4   7  -4    0.10    0.18
  -4   7  -4   -0.08    0.26
   3  -7   4    2.68    0.43
   3  -7   4    2.30    0.34
   3  -7   4    1.99    0.37
  -3   7  -4    2.66    0.42
  -3   7  -4    2.89    0.43
   2  -7   4   15.54    0.76
   2  -7   4   16.90    0.70
   2  -7   4   16.35    0.76
  -2   7  -4   16.53    0.76
  -2   7  -4   17.04    0.79
   1  -7   4    3.62    0.38
   1  -7   4    3.85    0.42
   1  -7   4    3.67    0.32
  -1   7  -4    4.21    0.38
  -1   7  -4    3.84    0.40
   0  -7   4   11.08    0.50
   0  -7   4   11.33    0.55
   0  -7   4   11.66    0.54
   0   7  -4   11.30    0.50
   0   7  -4   12.11    0.62
  -1  -7   4   20.82    0.79
  -1  -7   4   20.17    0.65
   1   7  -4   21.57    0.62
   1   7  -4   20.19    0.84
  -2  -7   4    0.14    0.13
   2   7  -4    0.13    0.12
  -3  -7   4   32.94    1.20
   3   7  -4   36.24    1.32
  -4  -7   4    0.40    0.22
   4   7  -4    0.65    0.27
  -4   7  -5    1.69    0.43
  -4   7  -5    1.78    0.40
   3  -7   5    5.77    0.62
   3  -7   5    5.58    0.65
   3  -7   5    5.55    0.70
  -3   7  -5    5.58    0.65
  -3   7  -5    4.74    0.57
   2  -7   5    6.13    0.49
   2  -7   5    7.10    0.55
   2  -7   5    6.55    0.58
  -2   7  -5    7.70    0.56
  -2   7  -5    5.28    0.59
   1  -7   5   19.19    0.82
   1  -7   5   16.92    0.77
   1  -7   5   18.38    0.84
  -1   7  -5   19.74    0.85
  -1   7  -5   19.68    0.88
   0  -7   5    1.11    0.25
   0  -7   5    1.19    0.24
   0   7  -5    0.93    0.21
   0   7  -5    0.91    0.25
  -1  -7   5  150.03    2.56
  -1  -7   5  148.54    2.87
   1   7  -5  146.12    2.94
   1   7  -5  150.23    2.50
  -2  -7   5    6.85    0.55
   2   7  -5    8.13    0.63
  -3  -7   5    3.77    0.53
   3   7  -5    3.40    0.55
  -4  -7   5    0.03    0.22
   4   7  -5    0.08    0.26
   3  -7   6    7.23    0.84
   3  -7   6    6.95    0.77
  -3   7  -6    8.04    0.83
   2  -7   6    0.09    0.21
   2  -7   6    0.15    0.20
  -2   7  -6    0.05    0.23
  -2   7  -6   -0.03    0.22
   1  -7   6    4.65    0.57
   1  -7   6    3.30    0.47
  -1   7  -6    3.47    0.47
  -1   7  -6    3.70    0.55
   0  -7   6  108.47    2.34
   0  -7   6  111.13    2.44
   0   7  -6  105.68    2.25
   0   7  -6  105.01    2.54
  -1  -7   6    8.90    0.64
   1   7  -6    9.21    0.71
  -2  -7   6    0.52    0.24
   2   7  -6    0.40    0.23
  -3  -7   6    0.73    0.33
   3   7  -6    0.97    0.35
   2  -7   7    0.09    0.24
   2  -7   7    0.51    0.28
  -2   7  -7    0.17    0.32
   1  -7   7    4.25    0.62
   1  -7   7    5.56    0.67
  -1   7  -7    4.65    0.65
  -1   7  -7    4.60    0.61
   0  -7   7    0.37    0.23
   0  -7   7    0.19    0.23
   0   7  -7   -0.42    0.19
   0   7  -7    0.01    0.20
  -1  -7   7    3.30    0.53
   1   7  -7    5.26    0.68
  -2  -7   7    0.30    0.25
   2   7  -7    0.28    0.29
   2  -8  -7   10.88    0.84
  -2   8   7    8.46    0.85
   1  -8  -7    6.98    0.64
   1  -8  -7    5.76    0.63
  -1   8   7    6.71    0.75
   0  -8  -7    0.82    0.32
   0   8   7    1.34    0.40
  -1  -8  -7    4.93    0.62
  -1  -8  -7    5.67    0.67
   1   8   7    6.04    0.71
   1   8   7    5.79    0.68
  -2  -8  -7    0.53    0.26
   2   8   7    1.21    0.32
   3  -8  -6    8.31    0.75
  -3   8   6    7.52    0.66
   2  -8  -6    0.30    0.25
  -2   8   6    0.34    0.20
   1  -8  -6   -0.02    0.13
   1  -8  -6    0.13    0.18
  -1   8   6   -0.02    0.17
   0  -8  -6    7.48    0.56
   0  -8  -6    7.57    0.58
   0  -8  -6    6.47    0.52
   0   8   6    7.10    0.60
   0   8   6    7.30    0.54
  -1  -8  -6    0.98    0.26
  -1  -8  -6    1.11    0.32
   1   8   6    1.53    0.32
   1   8   6    0.86    0.28
  -2  -8  -6    1.45    0.39
  -2  -8  -6    1.69    0.41
   2   8   6    1.09    0.33
   2   8   6    2.34    0.44
  -3  -8  -6    1.64    0.42
  -3  -8  -6    2.20    0.48
   3   8   6    2.48    0.47
   3   8   6    1.58    0.40
   4  -8  -5    0.03    0.23
  -4   8   5    0.05    0.23
   3  -8  -5    2.85    0.49
  -3   8   5    2.42    0.42
   2  -8  -5   -0.03    0.16
   2  -8  -5   -0.08    0.09
  -2   8   5   -0.12    0.12
   1  -8  -5    9.12    0.58
   1  -8  -5    9.54    0.54
   1  -8  -5    8.86    0.47
  -1   8   5    8.40    0.58
   0  -8  -5   16.10    0.70
   0  -8  -5   16.06    0.70
   0  -8  -5   15.29    0.71
   0   8   5   14.07    0.73
   0   8   5   14.92    0.68
  -1  -8  -5    0.72    0.25
  -1  -8  -5    1.04    0.22
  -1  -8  -5    1.00    0.28
   1   8   5    0.53    0.21
   1   8   5    0.48    0.21
  -2  -8  -5    1.14    0.30
  -2  -8  -5    1.42    0.33
   2   8   5    0.96    0.27
   2   8   5    1.13    0.29
  -3  -8  -5   11.61    0.78
  -3  -8  -5   12.64    0.85
   3   8   5   10.74    0.75
   3   8   5   11.62    0.82
  -4  -8  -5    4.49    0.65
  -4  -8  -5    4.49    0.66
   4   8   5    4.56    0.98
   4   8   5    4.00    0.59
   4  -8  -4    0.15    0.25
  -4   8   4    0.66    0.26
   3  -8  -4    0.08    0.19
  -3   8   4    0.03    0.17
   2  -8  -4    1.19    0.22
   2  -8  -4    1.47    0.32
  -2   8   4    0.75    0.21
   1  -8  -4    3.27    0.35
   1  -8  -4    2.99    0.36
   1  -8  -4    3.18    0.25
  -1   8   4    3.42    0.41
   0  -8  -4    1.74    0.26
   0  -8  -4    1.84    0.28
   0  -8  -4    1.88    0.26
   0   8   4    1.86    0.29
   0   8   4    1.70    0.26
  -1  -8  -4   66.00    1.34
  -1  -8  -4   66.48    1.54
  -1  -8  -4   64.75    1.56
   1   8   4   65.97    1.56
   1   8   4   64.62    1.57
  -2  -8  -4    5.55    0.48
  -2  -8  -4    4.68    0.48
   2   8   4    5.22    0.46
   2   8   4    5.91    0.47
  -3  -8  -4    0.13    0.18
  -3  -8  -4    0.43    0.23
   3   8   4    0.30    0.18
   3   8   4    0.28    0.23
  -4  -8  -4    0.79    0.32
  -4  -8  -4    0.45    0.26
   4   8   4    0.20    0.23
   4   8   4    0.69    0.26
   5  -8  -3    0.47    0.29
   4  -8  -3    6.28    0.70
  -4   8   3    7.75    0.57
   3  -8  -3   15.96    0.82
   3  -8  -3   14.53    0.58
  -3   8   3   14.53    0.67
   2  -8  -3    2.83    0.36
   2  -8  -3    3.00    0.25
  -2   8   3    3.83    0.38
   1  -8  -3   20.06    0.53
   1  -8  -3   20.06    0.64
   1  -8  -3   19.93    0.68
  -1   8   3   19.97    0.67
   0  -8  -3   68.69    1.34
   0  -8  -3   67.87    1.27
   0  -8  -3   69.70    1.38
   0   8   3   67.49    1.41
   0   8   3   66.42    1.32
  -1  -8  -3   29.47    0.69
  -1  -8  -3   28.29    0.84
  -1  -8  -3   28.30    0.88
   1   8   3   29.80    0.88
   1   8   3   29.25    0.88
  -2  -8  -3    8.77    0.54
  -2  -8  -3    9.86    0.40
  -2  -8  -3    9.78    0.52
   2   8   3    9.60    0.55
   2   8   3    8.64    0.51
  -3  -8  -3   14.52    0.76
  -3  -8  -3   15.75    0.74
   3   8   3   14.42    0.73
   3   8   3   15.87    0.80
  -4  -8  -3    1.46    0.37
  -4  -8  -3    0.78    0.26
   4   8   3    0.91    0.34
   4   8   3    1.04    0.32
  -5  -8  -3    0.37    0.30
  -5  -8  -3    0.49    0.34
   5   8   3    0.08    0.25
   5  -8  -2    4.71    0.66
   4  -8  -2   22.97    1.07
  -4   8   2   24.33    0.90
   3  -8  -2   61.55    1.63
   3  -8  -2   63.09    1.32
  -3   8   2   61.39    1.38
   2  -8  -2    6.66    0.18
   2  -8  -2    6.41    0.42
   2  -8  -2    6.58    0.34
  -2   8   2    6.56    0.35
   1  -8  -2   26.28    0.67
   1  -8  -2   25.98    0.71
   1  -8  -2   25.79    0.55
  -1   8   2   24.16    0.65
   0  -8  -2   39.04    0.84
   0  -8  -2   38.57    0.85
   0  -8  -2   38.83    0.74
   0   8   2   37.81    0.85
  -1  -8  -2   70.38    1.41
  -1  -8  -2   72.55    1.11
  -1  -8  -2   72.82    1.37
   1   8   2   72.21    1.41
   1   8   2   73.26    1.41
  -2  -8  -2  144.90    2.40
  -2  -8  -2  139.55    2.48
  -2  -8  -2  142.14    2.14
   2   8   2  139.89    2.48
   2   8   2  143.09    2.49
  -3  -8  -2   23.39    0.81
  -3  -8  -2   23.45    0.75
  -3  -8  -2   24.59    0.90
   3   8   2   22.76    0.89
   3   8   2   22.80    0.87
   3   8   2   24.36    0.75
  -4  -8  -2    9.87    0.65
  -4  -8  -2    9.16    0.64
  -4  -8  -2    9.86    0.59
   4   8   2    9.33    0.65
  -5  -8  -2   -0.25    0.26
   5   8   2   -0.21    0.19
   5  -8  -1    4.21    0.60
   4  -8  -1    3.61    0.51
   4  -8  -1    2.81    0.33
  -4   8   1    3.38    0.39
   3  -8  -1   11.05    0.49
   3  -8  -1   11.88    0.65
   3  -8  -1   11.69    0.39
  -3   8   1   11.90    0.50
   2  -8  -1   10.14    0.41
   2  -8  -1   10.92    0.32
   2  -8  -1   10.05    0.50
  -2   8   1   10.79    0.38
   1  -8  -1  104.66    1.64
   1  -8  -1  103.74    1.71
   1  -8  -1  104.31    1.52
  -1   8   1  103.89    1.53
   0  -8  -1    0.05    0.06
   0  -8  -1    0.44    0.09
   0  -8  -1    0.01    0.03
   0   8   1    0.00    0.04
  -1  -8  -1   16.79    0.52
  -1  -8  -1   17.76    0.31
  -1  -8  -1   17.06    0.47
   1   8   1   17.19    0.52
   1   8   1   16.71    0.30
  -2  -8  -1   22.58    0.63
  -2  -8  -1   24.44    0.73
   2   8   1   22.73    0.73
   2   8   1   22.36    0.57
  -3  -8  -1    2.38    0.34
  -3  -8  -1    2.52    0.33
  -3  -8  -1    2.28    0.28
   3   8   1    2.28    0.32
   3   8   1    1.96    0.25
  -4  -8  -1    7.63    0.53
  -4  -8  -1    7.20    0.56
   4   8   1    8.37    0.59
   4   8   1    7.06    0.50
  -5  -8  -1    1.55    0.39
   5   8   1    1.53    0.39
   5  -8   0    0.38    0.26
   4  -8   0    0.42    0.18
   4  -8   0    0.34    0.17
   3  -8   0   14.05    0.69
   3  -8   0   13.99    0.58
   3  -8   0   14.58    0.53
  -3   8   0   13.74    0.52
   2  -8   0    0.06    0.06
   2  -8   0    0.13    0.11
   2  -8   0    0.06    0.08
  -2   8   0    0.00    0.06
   1  -8   0   47.06    0.86
   1  -8   0   48.33    0.96
   1  -8   0   48.00    0.91
  -1   8   0   47.57    0.66
  -1   8   0   44.42    0.71
   0  -8   0    4.30    0.18
   0  -8   0    3.97    0.20
   0   8   0    4.06    0.17
   0   8   0    3.97    0.15
  -1  -8   0   47.15    0.90
  -1  -8   0   47.16    0.77
   1   8   0   49.46    0.94
   1   8   0   47.02    0.79
  -2  -8   0    0.17    0.10
  -2  -8   0    0.00    0.06
  -2  -8   0    0.12    0.08
   2   8   0    0.09    0.07
   2   8   0   -0.01    0.08
  -3  -8   0   13.70    0.45
  -3  -8   0   13.45    0.63
  -3  -8   0   13.21    0.54
   3   8   0   12.75    0.58
   3   8   0   13.28    0.63
  -4  -8   0    0.09    0.16
   4   8   0    0.50    0.18
  -5  -8   0    1.33    0.38
   5  -8   1    1.02    0.35
  -5   8  -1    1.67    0.43
   4  -8   1    7.58    0.50
   4  -8   1    7.50    0.59
   4  -8   1    6.34    0.49
  -4   8  -1    8.10    0.62
   3  -8   1    2.14    0.33
   3  -8   1    2.56    0.31
   3  -8   1    2.74    0.28
   3  -8   1    2.43    0.30
  -3   8  -1    2.03    0.33
  -3   8  -1    2.88    0.30
   2  -8   1   23.79    0.71
   2  -8   1   24.67    0.72
   2  -8   1   23.61    0.78
   2  -8   1   23.08    0.55
  -2   8  -1   22.71    0.77
   1  -8   1   17.05    0.51
   1  -8   1   16.97    0.54
   1  -8   1   16.88    0.35
   1  -8   1   17.10    0.51
  -1   8  -1   16.56    0.54
   0  -8   1    0.01    0.04
   0  -8   1    0.18    0.07
   0  -8   1    0.03    0.04
   0   8  -1   -0.05    0.04
  -1  -8   1  104.57    1.68
  -1  -8   1  103.21    1.57
  -1  -8   1  102.35    1.33
   1   8  -1  103.02    1.66
   1   8  -1  101.64    1.33
  -2  -8   1   10.41    0.37
  -2  -8   1   10.44    0.47
   2   8  -1   10.15    0.45
  -3  -8   1   11.88    0.60
  -3  -8   1   11.50    0.45
   3   8  -1   11.67    0.58
  -4  -8   1    3.48    0.48
   4   8  -1    2.68    0.40
  -5  -8   1    5.27    0.67
   5   8  -1    3.74    0.55
   5  -8   2    0.08    0.23
   5  -8   2   -0.03    0.26
  -5   8  -2   -0.08    0.28
  -5   8  -2   -0.48    0.21
   4  -8   2    9.01    0.66
   4  -8   2    9.18    0.61
   4  -8   2    9.15    0.62
  -4   8  -2    8.64    0.66
   3  -8   2   22.61    0.91
   3  -8   2   23.92    0.88
   3  -8   2   24.00    0.74
   3  -8   2   25.01    0.90
  -3   8  -2   23.05    0.92
   2  -8   2  143.54    2.51
   2  -8   2  145.34    2.48
   2  -8   2  138.85    2.21
  -2   8  -2  145.70    2.58
   1  -8   2   72.10    1.24
   1  -8   2   73.62    1.43
   1  -8   2   72.05    1.38
  -1   8  -2   73.65    1.48
   0  -8   2   37.32    0.80
   0  -8   2   38.98    0.78
   0  -8   2   37.88    0.84
   0   8  -2   37.64    0.90
  -1  -8   2   24.77    0.46
  -1  -8   2   25.07    0.60
  -1  -8   2   25.34    0.70
   1   8  -2   25.70    0.74
   1   8  -2   25.54    0.47
  -2  -8   2    6.69    0.41
  -2  -8   2    6.59    0.27
   2   8  -2    6.41    0.40
  -3  -8   2   59.78    1.52
   3   8  -2   61.91    1.56
  -4  -8   2   25.25    1.05
   4   8  -2   27.67    1.12
  -5  -8   2    7.82    0.80
   5   8  -2    7.01    0.78
   5  -8   3    0.17    0.28
   5  -8   3   -0.01    0.22
  -5   8  -3   -0.10    0.37
  -5   8  -3    0.46    0.31
  -5   8  -3   -0.29    0.20
   4  -8   3    1.12    0.33
   4  -8   3    1.36    0.35
  -4   8  -3    1.12    0.32
  -4   8  -3    1.28    0.35
   3  -8   3   15.65    0.76
   3  -8   3   14.99    0.63
   3  -8   3   14.99    0.77
  -3   8  -3   15.10    0.75
  -3   8  -3   14.76    0.77
   2  -8   3   10.67    0.56
   2  -8   3    9.75    0.46
   2  -8   3   10.24    0.58
  -2   8  -3   11.11    0.60
   1  -8   3   29.13    0.77
   1  -8   3   29.90    0.85
   1  -8   3   29.09    0.89
  -1   8  -3   26.65    0.87
   0  -8   3   68.90    1.37
   0  -8   3   68.80    1.38
   0  -8   3   68.56    1.30
   0   8  -3   70.14    1.31
   0   8  -3   65.70    1.45
  -1  -8   3   18.91    0.56
  -1  -8   3   19.78    0.68
   1   8  -3   20.10    0.50
   1   8  -3   19.50    0.73
  -2  -8   3    3.21    0.21
  -2  -8   3    3.40    0.39
   2   8  -3    3.75    0.42
  -3  -8   3   15.21    0.74
   3   8  -3   14.36    0.76
  -4  -8   3    6.70    0.69
   4   8  -3    7.92    0.66
   5   8  -3    0.61    0.30
   4  -8   4    0.59    0.28
   4  -8   4    0.47    0.26
  -4   8  -4    1.28    0.39
  -4   8  -4    1.17    0.34
   3  -8   4    0.26    0.22
   3  -8   4    0.40    0.18
   3  -8   4    0.31    0.21
  -3   8  -4    0.27    0.21
  -3   8  -4    0.29    0.22
   2  -8   4    5.13    0.52
   2  -8   4    5.17    0.39
   2  -8   4    5.58    0.48
  -2   8  -4    5.08    0.46
  -2   8  -4    4.64    0.49
   1  -8   4   68.31    1.56
   1  -8   4   67.77    1.49
   1  -8   4   68.41    1.63
  -1   8  -4   67.73    1.63
  -1   8  -4   66.88    1.55
   0  -8   4    1.26    0.20
   0  -8   4    1.27    0.22
   0  -8   4    1.54    0.24
   0   8  -4    1.59    0.28
   0   8  -4    1.34    0.21
  -1  -8   4    3.90    0.43
  -1  -8   4    3.16    0.27
   1   8  -4    3.25    0.41
   1   8  -4    3.84    0.26
  -2  -8   4    1.07    0.26
   2   8  -4    1.42    0.31
  -3  -8   4    0.02    0.12
   3   8  -4    0.14    0.21
  -4  -8   4    0.13    0.19
   4   8  -4    0.24    0.25
   4  -8   5    4.76    0.67
  -4   8  -5    3.88    0.56
   3  -8   5   10.27    0.77
   3  -8   5   12.30    0.80
  -3   8  -5   10.69    0.76
  -3   8  -5   11.71    0.81
   2  -8   5    1.29    0.28
   2  -8   5    1.56    0.35
   2  -8   5    1.24    0.31
  -2   8  -5    0.89    0.30
  -2   8  -5    1.16    0.30
   1  -8   5    0.47    0.20
   1  -8   5    0.51    0.22
   1  -8   5    0.66    0.19
  -1   8  -5    1.01    0.28
  -1   8  -5    0.80    0.24
   0  -8   5   16.86    0.74
   0  -8   5   15.56    0.73
   0   8  -5   16.61    0.82
   0   8  -5   15.46    0.67
  -1  -8   5    9.71    0.51
  -1  -8   5    8.26    0.56
   1   8  -5    8.68    0.61
   1   8  -5    9.42    0.47
  -2  -8   5   -0.03    0.13
   2   8  -5   -0.02    0.16
  -3  -8   5    2.14    0.40
   3   8  -5    2.83    0.49
  -4  -8   5   -0.21    0.16
   4   8  -5   -0.04    0.22
   3  -8   6    1.09    0.39
   3  -8   6    1.21    0.34
  -3   8  -6    1.07    0.41
  -3   8  -6    1.08    0.33
   2  -8   6    1.60    0.37
   2  -8   6    1.57    0.35
   2  -8   6    1.58    0.35
  -2   8  -6    1.43    0.36
  -2   8  -6    1.42    0.40
   1  -8   6    1.47    0.33
   1  -8   6    1.48    0.35
  -1   8  -6    2.08    0.40
  -1   8  -6    1.66    0.37
   0  -8   6    6.47    0.53
   0  -8   6    7.16    0.58
   0   8  -6    6.65    0.51
   0   8  -6    7.23    0.63
  -1  -8   6    0.04    0.14
   1   8  -6    0.03    0.17
  -2  -8   6    0.80    0.29
   2   8  -6    0.88    0.32
  -3  -8   6    8.81    0.86
   3   8  -6    7.67    0.84
   2  -8   7    0.72    0.32
   2  -8   7    0.96    0.31
  -2   8  -7    0.40    0.36
   1  -8   7    5.68    0.69
   1  -8   7    6.09    0.68
  -1   8  -7    6.10    0.68
  -1   8  -7    6.60    0.77
   0  -8   7    0.74    0.33
   0  -8   7    0.61    0.30
   0   8  -7    0.34    0.24
   0   8  -7    0.61    0.27
  -1  -8   7    5.80    0.68
   1   8  -7    7.77    0.71
  -2  -8   7    8.52    0.75
   2   8  -7    8.87    0.80
   2  -9  -7    3.77    0.60
  -2   9   7    4.65    0.64
   1  -9  -7    1.06    0.33
   1  -9  -7    1.31    0.37
  -1   9   7    0.65    0.29
   0  -9  -7    0.04    0.20
   0   9   7    0.18    0.23
  -1  -9  -7    0.42    0.31
  -1  -9  -7    0.10    0.26
   1   9   7    0.18    0.27
   1   9   7    0.34    0.25
  -2  -9  -7    2.24    0.45
   2   9   7    2.31    0.45
   3  -9  -6   12.88    0.90
  -3   9   6   12.43    0.84
   2  -9  -6    0.86    0.29
  -2   9   6    1.74    0.36
   1  -9  -6    2.05    0.37
   1  -9  -6    2.10    0.39
  -1   9   6    2.17    0.40
   0  -9  -6    3.89    0.47
   0  -9  -6    4.78    0.52
   0  -9  -6    4.19    0.50
   0   9   6    3.80    0.51
   0   9   6    4.70    0.50
  -1  -9  -6    0.09    0.20
  -1  -9  -6    0.11    0.20
   1   9   6    0.24    0.17
   1   9   6    0.35    0.19
  -2  -9  -6    0.84    0.31
  -2  -9  -6    0.54    0.26
   2   9   6    0.69    0.27
   2   9   6    0.84    0.29
  -3  -9  -6    0.12    0.19
  -3  -9  -6    1.02    0.32
   3   9   6    0.46    0.24
   3   9   6    0.39    0.31
   4  -9  -5    2.57    0.55
  -4   9   5    2.93    0.50
   3  -9  -5    0.15    0.21
  -3   9   5    0.00    0.17
   2  -9  -5    0.06    0.18
   2  -9  -5    0.30    0.14
  -2   9   5    0.57    0.22
   1  -9  -5   -0.04    0.10
   1  -9  -5    0.02    0.13
   1  -9  -5    0.05    0.15
  -1   9   5   -0.01    0.12
   0  -9  -5    1.45    0.26
   0  -9  -5    1.07    0.25
   0  -9  -5    1.09    0.23
   0   9   5    0.97    0.23
   0   9   5    0.99    0.25
  -1  -9  -5    1.73    0.34
  -1  -9  -5    1.89    0.33
   1   9   5    1.51    0.31
   1   9   5    1.25    0.29
  -2  -9  -5    0.30    0.19
  -2  -9  -5   -0.06    0.16
   2   9   5    0.30    0.20
   2   9   5    0.39    0.21
  -3  -9  -5    2.12    0.41
  -3  -9  -5    2.50    0.48
   3   9   5    1.98    0.42
   3   9   5    2.08    0.43
  -4  -9  -5    0.40    0.31
  -4  -9  -5    0.75    0.38
   4   9   5    0.70    0.34
   4   9   5    0.78    0.35
   4  -9  -4    1.57    0.41
  -4   9   4    1.54    0.35
   3  -9  -4    0.07    0.19
  -3   9   4   -0.05    0.16
   2  -9  -4    2.11    0.35
   2  -9  -4    2.27    0.29
  -2   9   4    1.91    0.32
   1  -9  -4    9.73    0.53
   1  -9  -4   10.24    0.43
   1  -9  -4    9.77    0.50
  -1   9   4    9.74    0.54
   0  -9  -4   18.55    0.65
   0  -9  -4   17.20    0.68
   0  -9  -4   17.82    0.67
   0   9   4   18.18    0.73
   0   9   4   17.15    0.65
  -1  -9  -4    4.10    0.43
  -1  -9  -4    4.32    0.30
  -1  -9  -4    4.51    0.39
   1   9   4    4.50    0.48
   1   9   4    3.90    0.43
  -2  -9  -4    0.07    0.13
  -2  -9  -4   -0.08    0.13
   2   9   4    0.20    0.17
   2   9   4    0.14    0.15
  -3  -9  -4    2.28    0.42
  -3  -9  -4    2.16    0.35
   3   9   4    2.65    0.42
   3   9   4    2.69    0.43
  -4  -9  -4    0.88    0.30
  -4  -9  -4    0.43    0.29
   4   9   4    0.49    0.26
   4   9   4    0.52    0.26
   5  -9  -3    0.45    0.33
   4  -9  -3    1.44    0.37
  -4   9   3    0.97    0.29
   3  -9  -3    0.09    0.17
   3  -9  -3    0.17    0.10
  -3   9   3    0.12    0.14
   2  -9  -3    0.13    0.09
   2  -9  -3    0.30    0.15
  -2   9   3    0.15    0.11
   1  -9  -3   46.20    1.12
   1  -9  -3   47.00    1.07
   1  -9  -3   47.86    0.93
  -1   9   3   45.86    1.10
   0  -9  -3   52.49    1.05
   0  -9  -3   52.06    1.16
   0  -9  -3   50.66    1.12
   0   9   3   52.57    1.19
   0   9   3   50.92    1.12
  -1  -9  -3    0.79    0.17
  -1  -9  -3    0.82    0.18
  -1  -9  -3    0.63    0.11
   1   9   3    0.75    0.17
   1   9   3    0.27    0.12
  -2  -9  -3    3.22    0.40
  -2  -9  -3    2.30    0.30
  -2  -9  -3    2.52    0.22
   2   9   3    2.33    0.35
   2   9   3    2.17    0.30
  -3  -9  -3    4.46    0.46
  -3  -9  -3    4.81    0.54
   3   9   3    3.93    0.48
   3   9   3    4.83    0.51
  -4  -9  -3    0.45    0.26
  -4  -9  -3   -0.09    0.18
   4   9   3    0.23    0.21
   4   9   3    0.37    0.22
  -5  -9  -3    0.55    0.31
  -5  -9  -3    0.15    0.34
   5   9   3    0.04    0.26
   5  -9  -2    0.22    0.27
   4  -9  -2    0.09    0.14
  -4   9   2    0.44    0.15
   3  -9  -2    7.57    0.42
   3  -9  -2    7.54    0.55
  -3   9   2    7.77    0.45
   2  -9  -2   72.01    1.06
   2  -9  -2   72.15    1.38
   2  -9  -2   70.13    1.57
  -2   9   2   71.42    1.37
   1  -9  -2  522.55    7.03
   1  -9  -2  537.34    6.77
  -1   9   2  531.64    6.94
   0  -9  -2   32.18    0.77
   0  -9  -2   32.81    0.66
   0  -9  -2   32.09    0.76
   0   9   2   32.53    0.78
  -1  -9  -2   22.86    0.67
  -1  -9  -2   23.92    0.46
  -1  -9  -2   24.17    0.71
   1   9   2   23.41    0.70
   1   9   2   23.24    0.70
  -2  -9  -2    4.79    0.25
  -2  -9  -2    4.31    0.32
  -2  -9  -2    5.18    0.38
   2   9   2    5.68    0.38
   2   9   2    4.72    0.36
  -3  -9  -2    2.41    0.34
  -3  -9  -2    2.26    0.31
  -3  -9  -2    2.59    0.30
   3   9   2    1.79    0.30
   3   9   2    2.07    0.26
   3   9   2    3.59    0.44
  -4  -9  -2    0.32    0.21
  -4  -9  -2    0.42    0.21
  -4  -9  -2    0.11    0.15
   4   9   2    0.30    0.20
  -5  -9  -2    0.52    0.34
   5   9   2    0.81    0.32
   5  -9  -1    1.43    0.41
   4  -9  -1    1.36    0.25
   4  -9  -1    1.77    0.39
   3  -9  -1    7.29    0.40
   3  -9  -1    5.87    0.46
   3  -9  -1    7.12    0.31
  -3   9   1    6.09    0.36
   2  -9  -1   19.61    0.59
   2  -9  -1   19.15    0.70
   2  -9  -1   19.31    0.47
  -2   9   1   19.78    0.53
   1  -9  -1    1.55    0.18
   1  -9  -1    1.49    0.12
   1  -9  -1    1.75    0.20
  -1   9   1    1.47    0.12
   0  -9  -1   14.44    0.42
   0  -9  -1   14.86    0.33
   0  -9  -1   14.12    0.41
   0   9   1   13.80    0.38
  -1  -9  -1    4.98    0.28
  -1  -9  -1    4.48    0.23
  -1  -9  -1    4.87    0.12
  -1  -9  -1    4.62    0.12
   1   9   1    4.90    0.28
  -2  -9  -1    0.60    0.13
  -2  -9  -1    0.51    0.15
   2   9   1    0.65    0.16
   2   9   1    0.65    0.12
  -3  -9  -1    7.86    0.41
  -3  -9  -1    7.19    0.45
  -3  -9  -1    7.94    0.51
   3   9   1    7.71    0.41
   3   9   1    7.19    0.49
  -4  -9  -1    6.22    0.53
  -4  -9  -1    5.88    0.47
   4   9   1    6.11    0.63
  -5  -9  -1    0.19    0.23
   5   9   1    0.27    0.29
   5  -9   0    1.22    0.37
   4  -9   0    1.39    0.35
   4  -9   0    1.50    0.28
   3  -9   0    0.26    0.14
   3  -9   0    0.18    0.10
   3  -9   0    0.02    0.08
  -3   9   0    0.17    0.09
   2  -9   0    9.09    0.37
   2  -9   0    9.75    0.42
   2  -9   0    8.51    0.45
  -2   9   0    9.45    0.31
   1  -9   0   25.25    0.61
   1  -9   0   24.50    0.57
   1  -9   0   24.73    0.64
  -1   9   0   23.74    0.36
  -1   9   0   24.12    0.36
   0  -9   0    0.08    0.05
   0  -9   0    0.11    0.05
   0   9   0    0.03    0.04
   0   9   0    0.15    0.05
  -1  -9   0   24.01    0.48
  -1  -9   0   24.57    0.59
  -1  -9   0   23.04    0.60
   1   9   0   23.62    0.48
   1   9   0   24.14    0.61
  -2  -9   0    8.81    0.38
  -2  -9   0    8.93    0.30
  -2  -9   0    9.21    0.44
   2   9   0    9.41    0.38
   2   9   0    8.63    0.43
  -3  -9   0    0.16    0.13
  -3  -9   0   -0.11    0.10
  -3  -9   0   -0.06    0.07
   3   9   0    0.08    0.09
   3   9   0   -0.01    0.11
  -4  -9   0    1.71    0.35
   4   9   0    1.56    0.30
  -5  -9   0    2.28    0.45
   5  -9   1    0.18    0.21
  -5   9  -1    0.12    0.28
   4  -9   1    6.07    0.48
   4  -9   1    5.31    0.45
   4  -9   1    5.32    0.60
  -4   9  -1    6.07    0.55
   3  -9   1    7.21    0.43
   3  -9   1    8.32    0.54
   3  -9   1    8.00    0.38
   3  -9   1    6.80    0.44
  -3   9  -1    7.59    0.38
  -3   9  -1    7.68    0.53
   2  -9   1    0.45    0.16
   2  -9   1    0.69    0.16
   2  -9   1    0.51    0.13
   2  -9   1    0.75    0.11
  -2   9  -1    0.69    0.17
   1  -9   1    4.82    0.16
   1  -9   1    4.61    0.27
   1  -9   1    4.53    0.26
   1  -9   1    4.80    0.29
  -1   9  -1    4.25    0.28
   0  -9   1   14.38    0.38
   0  -9   1   14.67    0.36
   0  -9   1   14.06    0.43
   0   9  -1   14.38    0.44
  -1  -9   1    1.24    0.15
  -1  -9   1    1.58    0.19
  -1  -9   1    1.41    0.08
   1   9  -1    1.51    0.17
  -2  -9   1   19.38    0.55
  -2  -9   1   19.62    0.67
   2   9  -1   20.58    0.65
  -3  -9   1    7.31    0.48
  -3  -9   1    6.80    0.35
   3   9  -1    7.26    0.46
  -4  -9   1    1.11    0.30
   4   9  -1    1.60    0.31
  -5  -9   1    1.82    0.40
   5   9  -1    1.28    0.38
   5  -9   2    0.85    0.33
   5  -9   2    0.55    0.32
  -5   9  -2    1.44    0.44
  -5   9  -2    1.13    0.37
   4  -9   2    0.46    0.23
   4  -9   2    0.51    0.20
   4  -9   2    0.05    0.17
  -4   9  -2    0.21    0.20
   3  -9   2    2.47    0.28
   3  -9   2    2.82    0.36
   3  -9   2    2.54    0.35
   3  -9   2    2.79    0.41
  -3   9  -2    2.53    0.39
   2  -9   2    4.93    0.36
   2  -9   2    5.05    0.28
   2  -9   2    5.53    0.38
  -2   9  -2    5.26    0.40
   1  -9   2   24.25    0.69
   1  -9   2   24.67    0.58
   1  -9   2   23.64    0.71
  -1   9  -2   22.60    0.73
   0  -9   2   32.45    0.72
   0  -9   2   32.20    0.78
   0  -9   2   32.20    0.71
   0   9  -2   32.99    0.84
  -1  -9   2  541.83    6.76
  -1  -9   2  537.70    7.00
  -1  -9   2  549.15    7.19
   1   9  -2  543.94    7.25
   1   9  -2  533.36    6.87
  -2  -9   2   71.55    1.24
  -2  -9   2   71.19    1.53
   2   9  -2   73.92    1.56
  -3  -9   2    7.22    0.50
   3   9  -2    7.97    0.52
  -4  -9   2    0.11    0.19
   4   9  -2    0.26    0.21
  -5  -9   2    0.32    0.22
   5   9  -2    0.04    0.26
   5  -9   3    0.29    0.30
   5  -9   3    0.25    0.28
  -5   9  -3   -0.05    0.30
  -5   9  -3    0.88    0.39
   4  -9   3    0.25    0.19
   4  -9   3   -0.07    0.17
  -4   9  -3   -0.06    0.19
  -4   9  -3    0.20    0.25
   3  -9   3    4.56    0.51
   3  -9   3    4.97    0.55
   3  -9   3    4.95    0.37
  -3   9  -3    3.64    0.46
   2  -9   3    3.19    0.40
   2  -9   3    2.43    0.33
   2  -9   3    2.73    0.29
  -2   9  -3    2.52    0.36
   1  -9   3    0.92    0.16
   1  -9   3    0.58    0.16
   1  -9   3    0.76    0.17
  -1   9  -3    0.88    0.20
   0  -9   3   52.26    1.09
   0  -9   3   54.44    1.15
   0  -9   3   51.90    1.16
   0   9  -3   52.94    1.10
   0   9  -3   50.62    1.24
  -1  -9   3   46.36    0.99
  -1  -9   3   44.77    1.12
   1   9  -3   46.16    1.19
   1   9  -3   45.11    0.86
  -2  -9   3    0.14    0.08
  -2  -9   3    0.02    0.09
   2   9  -3    0.18    0.14
  -3  -9   3    0.36    0.18
   3   9  -3    0.15    0.18
  -4  -9   3    1.55    0.37
   4   9  -3    1.11    0.33
  -5  -9   3    0.87    0.32
   5   9  -3    2.00    0.48
   4  -9   4    0.72    0.33
   4  -9   4    0.49    0.29
  -4   9  -4    0.98    0.34
  -4   9  -4    0.57    0.33
   3  -9   4    2.83    0.42
   3  -9   4    2.92    0.47
  -3   9  -4    2.23    0.42
  -3   9  -4    2.08    0.37
   2  -9   4   -0.03    0.11
   2  -9   4    0.00    0.15
   2  -9   4    0.29    0.15
  -2   9  -4    0.17    0.13
  -2   9  -4    1.28    0.29
   1  -9   4    4.34    0.38
   1  -9   4    4.20    0.34
   1  -9   4    4.49    0.37
  -1   9  -4    4.39    0.39
  -1   9  -4    4.33    0.36
   0  -9   4   18.37    0.65
   0  -9   4   19.05    0.71
   0  -9   4   18.23    0.69
   0   9  -4   18.37    0.64
   0   9  -4   17.63    0.77
  -1  -9   4   10.12    0.55
  -1  -9   4   10.38    0.47
   1   9  -4   10.45    0.61
   1   9  -4    9.98    0.41
  -2  -9   4    2.43    0.36
   2   9  -4    2.81    0.40
  -3  -9   4    0.14    0.17
   3   9  -4    0.19    0.22
  -4  -9   4    1.96    0.40
   4   9  -4    1.42    0.38
   4  -9   5    0.75    0.29
  -4   9  -5    0.87    0.30
   3  -9   5    1.97    0.42
   3  -9   5    1.60    0.39
  -3   9  -5    2.64    0.46
  -3   9  -5    1.78    0.40
   2  -9   5   -0.07    0.13
   2  -9   5   -0.03    0.12
   2  -9   5   -0.22    0.12
  -2   9  -5   -0.18    0.11
  -2   9  -5    0.16    0.14
   1  -9   5    1.36    0.30
   1  -9   5    1.90    0.32
   1  -9   5    1.53    0.29
  -1   9  -5    1.87    0.36
  -1   9  -5    1.77    0.32
   0  -9   5    0.76    0.21
   0  -9   5    1.30    0.26
   0   9  -5    1.40    0.27
   0   9  -5    0.98    0.27
  -1  -9   5    0.11    0.14
  -1  -9   5    0.24    0.14
   1   9  -5    0.02    0.08
   1   9  -5    0.28    0.19
  -2  -9   5    0.38    0.19
   2   9  -5   -0.01    0.15
  -3  -9   5    0.11    0.20
   3   9  -5    0.23    0.27
  -4  -9   5    2.54    0.51
   4   9  -5    1.80    0.44
   3  -9   6   -0.31    0.15
   3  -9   6   -0.51    0.18
  -3   9  -6    0.50    0.27
  -3   9  -6    0.37    0.33
   2  -9   6    1.12    0.30
   2  -9   6    1.52    0.35
   2  -9   6    0.74    0.31
  -2   9  -6    0.98    0.29
  -2   9  -6    1.34    0.38
   1  -9   6    0.20    0.19
   1  -9   6    0.52    0.20
  -1   9  -6   -0.02    0.17
  -1   9  -6   -0.01    0.18
   0  -9   6    4.60    0.52
   0  -9   6    4.46    0.53
   0   9  -6    4.53    0.51
   0   9  -6    3.68    0.52
  -1  -9   6    2.50    0.42
   1   9  -6    3.03    0.49
  -2  -9   6    0.99    0.31
   2   9  -6    1.02    0.33
  -3  -9   6   13.77    0.91
   3   9  -6   11.86    0.88
   2  -9   7    2.13    0.47
   2  -9   7    2.48    0.48
  -2   9  -7    2.55    0.54
   1  -9   7    0.20    0.27
   1  -9   7    0.45    0.33
  -1   9  -7    0.35    0.30
  -1   9  -7    0.02    0.23
   0  -9   7   -0.21    0.21
   0  -9   7    0.22    0.25
   0   9  -7   -0.06    0.22
   0   9  -7    0.05    0.21
  -1  -9   7    1.08    0.35
   1   9  -7    1.25    0.37
  -2  -9   7    4.13    0.63
   2   9  -7    3.68    0.64
   2 -10  -7    0.13    0.28
  -2  10   7    0.61    0.26
   1 -10  -7    2.39    0.41
  -1  10   7    3.00    0.53
   0 -10  -7    2.68    0.49
   0  10   7    2.41    0.47
  -1 -10  -7    4.16    0.59
  -1 -10  -7    3.27    0.53
   1  10   7    4.35    0.59
   1  10   7    3.40    0.56
  -2 -10  -7    0.96    0.35
   2  10   7    0.53    0.23
   2  10   7    1.13    0.33
   3 -10  -6    7.41    0.81
  -3  10   6    5.16    0.65
   2 -10  -6   10.80    0.65
   2 -10  -6   10.69    0.75
  -2  10   6    9.84    0.72
   1 -10  -6    8.42    0.63
   1 -10  -6    8.26    0.57
  -1  10   6    8.23    0.63
   0 -10  -6   10.28    0.66
   0 -10  -6   10.61    0.64
   0  10   6   10.33    0.65
   0  10   6    9.42    0.68
  -1 -10  -6    0.10    0.17
  -1 -10  -6    0.08    0.18
   1  10   6    0.08    0.19
   1  10   6    0.24    0.18
  -2 -10  -6    0.46    0.26
  -2 -10  -6    1.16    0.32
   2  10   6    0.81    0.31
   2  10   6    1.01    0.31
  -3 -10  -6    4.78    0.66
  -3 -10  -6    5.57    0.69
   3  10   6    4.48    0.64
   3  10   6    4.87    0.64
   4 -10  -5    0.11    0.27
  -4  10   5    0.13    0.25
   3 -10  -5    0.55    0.28
  -3  10   5    0.43    0.23
   2 -10  -5    2.00    0.30
   2 -10  -5    1.29    0.33
  -2  10   5    1.43    0.33
   1 -10  -5    4.11    0.34
   1 -10  -5    4.73    0.47
   1 -10  -5    4.26    0.46
  -1  10   5    4.71    0.51
   0 -10  -5    0.57    0.21
   0 -10  -5    0.64    0.19
   0 -10  -5    0.77    0.21
   0  10   5    0.51    0.18
   0  10   5    0.64    0.23
  -1 -10  -5    5.16    0.44
  -1 -10  -5    5.55    0.57
   1  10   5    5.43    0.47
   1  10   5    3.67    0.45
  -2 -10  -5   17.39    0.90
  -2 -10  -5   17.09    0.86
   2  10   5   17.86    0.90
   2  10   5   17.07    0.88
  -3 -10  -5   25.66    1.13
  -3 -10  -5   26.52    1.23
   3  10   5   27.48    1.21
   3  10   5   27.11    1.23
  -4 -10  -5    0.49    0.32
  -4 -10  -5    0.32    0.31
   4  10   5    0.38    0.25
   4  10   5    0.66    0.31
   4 -10  -4    2.47    0.49
  -4  10   4    2.04    0.40
   3 -10  -4    0.44    0.21
  -3  10   4    0.45    0.21
   2 -10  -4   -0.08    0.14
   2 -10  -4    0.04    0.10
  -2  10   4   -0.22    0.11
   1 -10  -4   24.24    0.84
   1 -10  -4   24.29    0.70
   1 -10  -4   23.73    0.80
  -1  10   4   24.45    0.87
   0 -10  -4    6.94    0.39
   0 -10  -4    7.16    0.42
   0 -10  -4    6.71    0.43
   0  10   4    7.24    0.46
   0  10   4    6.78    0.42
  -1 -10  -4   39.09    0.92
  -1 -10  -4   38.25    1.12
  -1 -10  -4   37.84    1.14
   1  10   4   39.15    1.17
   1  10   4   37.87    1.14
  -2 -10  -4    1.36    0.32
  -2 -10  -4    1.21    0.28
   2  10   4    1.08    0.28
   2  10   4    1.18    0.28
  -3 -10  -4    0.94    0.30
  -3 -10  -4    1.07    0.30
   3  10   4    0.91    0.26
   3  10   4    0.58    0.25
  -4 -10  -4    1.40    0.37
  -4 -10  -4    1.72    0.41
   4  10   4    1.27    0.39
   4  10   4    1.52    0.39
   5 -10  -3    0.17    0.25
   4 -10  -3   20.97    1.08
  -4  10   3   21.23    0.90
   3 -10  -3    0.75    0.23
   3 -10  -3    0.60    0.18
  -3  10   3    0.66    0.19
   2 -10  -3   11.08    0.59
   2 -10  -3   11.18    0.49
  -2  10   3   11.07    0.52
   1 -10  -3    1.83    0.24
   1 -10  -3    1.62    0.24
   1 -10  -3    2.14    0.22
  -1  10   3    1.25    0.21
   0 -10  -3   45.75    1.07
   0 -10  -3   48.42    1.12
   0 -10  -3   46.87    0.97
   0  10   3   46.01    1.12
  -1 -10  -3    0.24    0.11
  -1 -10  -3    0.23    0.12
  -1 -10  -3    0.59    0.10
   1  10   3    0.47    0.15
   1  10   3    0.36    0.13
  -2 -10  -3    0.95    0.22
  -2 -10  -3    0.88    0.21
  -2 -10  -3    0.83    0.16
   2  10   3    0.53    0.18
   2  10   3    1.32    0.26
  -3 -10  -3   22.19    0.86
  -3 -10  -3   23.16    0.97
   3  10   3   22.96    0.95
   3  10   3   22.00    0.94
  -4 -10  -3   -0.07    0.18
  -4 -10  -3    0.51    0.24
   4  10   3    0.14    0.18
   5 -10  -2   21.37    1.19
   4 -10  -2   34.16    1.34
  -4  10   2   37.97    1.66
   3 -10  -2   48.36    1.44
   3 -10  -2   49.88    1.18
  -3  10   2   48.21    1.17
   2 -10  -2    8.20    0.26
   2 -10  -2    8.86    0.41
   2 -10  -2    8.85    0.49
  -2  10   2    8.27    0.39
   1 -10  -2   13.26    0.48
   1 -10  -2   13.95    0.41
   1 -10  -2   12.79    0.49
  -1  10   2   13.52    0.46
   0 -10  -2  148.52    2.31
   0 -10  -2  149.33    2.33
   0 -10  -2  151.05    2.14
   0  10   2  151.90    2.33
  -1 -10  -2   41.61    0.95
  -1 -10  -2   41.30    1.01
  -1 -10  -2   41.70    0.66
   1  10   2   41.20    1.00
  -2 -10  -2  141.92    2.39
  -2 -10  -2  138.77    2.50
  -2 -10  -2  142.19    2.08
   2  10   2  147.07    2.55
   2  10   2  141.73    2.52
  -3 -10  -2   34.28    1.00
  -3 -10  -2   33.84    1.10
   3  10   2   31.71    1.08
  -4 -10  -2    4.21    0.46
  -4 -10  -2    3.22    0.47
  -4 -10  -2    3.25    0.48
   4  10   2    3.30    0.47
  -5 -10  -2    0.23    0.27
   5  10   2    0.07    0.24
   5 -10  -1    3.85    0.60
   4 -10  -1    0.42    0.18
   4 -10  -1    0.43    0.22
   3 -10  -1   37.19    0.99
   3 -10  -1   35.54    0.79
   3 -10  -1   34.27    1.15
  -3  10   1   36.96    0.90
   2 -10  -1   25.67    0.71
   2 -10  -1   25.14    0.82
   2 -10  -1   25.82    0.58
  -2  10   1   25.74    0.62
   1 -10  -1   36.81    0.73
   1 -10  -1   36.78    0.82
   1 -10  -1   38.18    0.86
  -1  10   1   38.21    0.69
   0 -10  -1    0.29    0.09
   0 -10  -1    0.21    0.08
   0 -10  -1    0.24    0.06
   0  10   1    0.22    0.07
  -1 -10  -1    4.90    0.25
  -1 -10  -1    4.39    0.27
   1  10   1    4.20    0.26
  -2 -10  -1    7.54    0.35
  -2 -10  -1    7.69    0.41
   2  10   1    8.11    0.43
   2  10   1    8.37    0.31
  -3 -10  -1    0.10    0.11
  -3 -10  -1    0.78    0.20
  -3 -10  -1    0.33    0.15
   3  10   1    0.34    0.16
   3  10   1    0.37    0.13
  -4 -10  -1    0.18    0.18
  -4 -10  -1    0.40    0.19
   4  10   1   -0.08    0.15
  -5 -10  -1   35.48    1.43
   5  10   1   38.64    1.46
   5 -10   0   11.14    0.86
  -5  10   0   13.71    0.95
   4 -10   0    0.21    0.14
   4 -10   0   -0.15    0.13
   3 -10   0   14.75    0.71
   3 -10   0   13.59    0.59
   3 -10   0   14.02    0.54
  -3  10   0   14.38    0.50
   2 -10   0   85.87    1.71
   2 -10   0   84.73    1.48
   2 -10   0   83.91    1.57
  -2  10   0   83.85    1.30
   1 -10   0   12.14    0.41
   1 -10   0   12.04    0.44
   1 -10   0   12.04    0.39
   0 -10   0    2.32    0.15
   0 -10   0    2.16    0.16
   0  10   0    2.13    0.14
   0  10   0    2.06    0.12
  -1 -10   0   10.79    0.40
  -1 -10   0   11.08    0.40
  -1 -10   0   11.81    0.32
   1  10   0   11.04    0.40
   1  10   0   11.50    0.31
  -2 -10   0   84.07    1.63
  -2 -10   0   82.95    1.52
  -2 -10   0   80.88    1.30
   2  10   0   82.49    1.44
   2  10   0   83.43    1.63
  -3 -10   0   13.24    0.55
  -3 -10   0   13.34    0.64
  -3 -10   0   13.60    0.45
   3  10   0   12.52    0.63
   3  10   0   14.40    0.59
   4  10   0    0.15    0.19
   4  10   0    0.02    0.14
  -5 -10   0   12.91    0.85
   5 -10   1   32.71    1.43
   5 -10   1   39.14    1.51
  -5  10  -1   34.20    1.50
   4 -10   1    0.21    0.16
   4 -10   1   -0.03    0.15
   4 -10   1    0.14    0.17
  -4  10  -1    0.06    0.16
   3 -10   1    0.44    0.16
   3 -10   1    0.30    0.12
   3 -10   1    0.26    0.15
   3 -10   1    0.32    0.16
  -3  10  -1    0.54    0.14
  -3  10  -1    0.28    0.15
   2 -10   1    7.97    0.41
   2 -10   1    8.16    0.28
   2 -10   1    8.04    0.41
   2 -10   1    8.37    0.47
  -2  10  -1    7.79    0.45
   1 -10   1    4.68    0.29
   1 -10   1    5.29    0.29
   1 -10   1    4.81    0.15
   1 -10   1    4.52    0.27
  -1  10  -1    4.72    0.29
   0 -10   1    0.33    0.09
   0 -10   1    0.11    0.06
   0 -10   1    0.41    0.08
   0  10  -1    0.27    0.10
  -1 -10   1   38.43    0.80
  -1 -10   1   36.85    0.83
  -1 -10   1   37.31    0.59
   1  10  -1   36.67    0.81
  -2 -10   1   26.39    0.80
  -2 -10   1   26.20    0.67
   2  10  -1   26.68    0.76
  -3 -10   1   36.11    0.89
  -3 -10   1   34.79    1.09
   3  10  -1   36.97    1.06
  -4 -10   1    0.31    0.19
   4  10  -1    0.48    0.21
  -5 -10   1    4.30    0.56
   5  10  -1    3.94    0.57
   5 -10   2    0.04    0.21
   5 -10   2   -0.09    0.24
  -5  10  -2    0.18    0.30
  -5  10  -2    0.12    0.27
   4 -10   2    4.45    0.53
   4 -10   2    4.02    0.50
   4 -10   2    3.40    0.52
  -4  10  -2    3.60    0.51
   3 -10   2   35.52    0.90
   3 -10   2   34.75    1.10
   3 -10   2   34.49    1.10
   3 -10   2   33.37    1.16
  -3  10  -2   34.16    1.18
   2 -10   2  146.03    2.21
   2 -10   2  143.20    2.51
   2 -10   2  146.98    2.56
  -2  10  -2  143.48    2.63
   1 -10   2   41.90    1.01
   1 -10   2   42.02    0.81
   1 -10   2   40.86    0.97
  -1  10  -2   41.63    1.06
   0 -10   2  150.72    2.35
   0 -10   2  146.85    2.23
   0 -10   2  151.71    2.23
   0  10  -2  150.50    2.42
  -1 -10   2   13.18    0.32
  -1 -10   2   13.52    0.51
  -1 -10   2   13.43    0.45
   1  10  -2   14.10    0.54
   1  10  -2   13.35    0.32
  -2 -10   2    8.60    0.47
  -2 -10   2    7.99    0.33
   2  10  -2    8.78    0.47
  -3 -10   2   49.33    1.37
   3  10  -2   48.74    1.35
  -4 -10   2   32.17    1.22
   4  10  -2   33.94    1.24
  -5 -10   2   19.45    1.08
   5  10  -2   23.56    1.17
   4 -10   3   -0.02    0.19
   4 -10   3    0.01    0.19
  -4  10  -3   -0.07    0.18
  -4  10  -3    0.00    0.19
   3 -10   3   23.40    0.95
   3 -10   3   23.20    0.97
   3 -10   3   24.87    1.00
  -3  10  -3   22.40    0.99
   2 -10   3    1.12    0.23
   2 -10   3    0.95    0.19
   2 -10   3    1.41    0.26
  -2  10  -3    1.23    0.27
   1 -10   3    0.09    0.09
   1 -10   3    0.42    0.13
   1 -10   3    0.33    0.11
  -1  10  -3    0.70    0.18
   0 -10   3   45.64    1.09
   0 -10   3   45.80    1.05
   0 -10   3   48.12    1.02
   0  10  -3   45.75    1.01
   0  10  -3   46.80    1.19
  -1 -10   3    1.88    0.25
  -1 -10   3    1.57    0.17
  -1 -10   3    1.59    0.21
   1  10  -3    1.63    0.17
   1  10  -3    1.20    0.23
  -2 -10   3   10.05    0.55
  -2 -10   3   10.89    0.40
   2  10  -3   10.65    0.58
  -3 -10   3    0.75    0.24
   3  10  -3    0.69    0.24
  -4 -10   3   20.19    1.00
   4  10  -3   19.99    1.00
  -5 -10   3   -0.33    0.20
   5  10  -3    0.40    0.28
   4 -10   4    0.59    0.29
   4 -10   4    1.55    0.42
  -4  10  -4    0.60    0.32
  -4  10  -4    1.67    0.40
   3 -10   4    0.70    0.24
   3 -10   4    1.15    0.33
  -3  10  -4    1.03    0.30
  -3  10  -4    0.82    0.30
   2 -10   4    1.00    0.27
   2 -10   4    1.39    0.29
   2 -10   4    0.68    0.18
  -2  10  -4    1.03    0.27
  -2  10  -4    1.05    0.28
   1 -10   4   39.23    1.18
   1 -10   4   38.15    1.11
   1 -10   4   39.12    1.06
  -1  10  -4   39.60    1.22
  -1  10  -4   39.09    1.12
   0 -10   4    7.52    0.45
   0 -10   4    6.63    0.40
   0 -10   4    6.90    0.42
   0  10  -4    6.85    0.48
   0  10  -4    6.52    0.39
  -1 -10   4   24.35    0.87
  -1 -10   4   24.72    0.76
   1  10  -4   24.62    0.68
   1  10  -4   25.10    0.95
  -2 -10   4    0.09    0.13
   2  10  -4    0.08    0.14
  -3 -10   4    0.51    0.25
   3  10  -4    0.33    0.19
  -4 -10   4    2.53    0.48
   4  10  -4    2.80    0.52
   4 -10   5    0.95    0.34
  -4  10  -5    0.86    0.36
  -4  10  -5    0.49    0.31
   3 -10   5   27.89    1.21
   3 -10   5   26.10    1.24
  -3  10  -5   27.37    1.21
  -3  10  -5   27.20    1.21
   2 -10   5   17.21    0.77
   2 -10   5   15.61    0.86
   2 -10   5   17.86    0.87
  -2  10  -5   16.45    0.84
  -2  10  -5   14.13    0.83
   1 -10   5    4.87    0.41
   1 -10   5    5.51    0.48
   1 -10   5    4.83    0.50
  -1  10  -5    4.31    0.50
  -1  10  -5    5.19    0.43
   0 -10   5    0.47    0.17
   0 -10   5    0.68    0.20
   0 -10   5    0.53    0.20
   0  10  -5    1.06    0.29
   0  10  -5    0.59    0.20
  -1 -10   5    5.01    0.52
  -1 -10   5    4.41    0.37
   1  10  -5    5.03    0.58
   1  10  -5    5.07    0.35
  -2 -10   5    1.68    0.34
   2  10  -5    1.25    0.32
  -3 -10   5    0.46    0.23
   3  10  -5    0.37    0.26
  -4 -10   5    0.37    0.28
   4  10  -5    0.03    0.26
   3 -10   6    4.42    0.62
   3 -10   6    5.14    0.65
  -3  10  -6    4.50    0.62
  -3  10  -6    4.69    0.68
   2 -10   6    0.56    0.29
   2 -10   6    1.09    0.32
   2 -10   6    0.92    0.30
  -2  10  -6    0.75    0.30
  -2  10  -6    1.47    0.40
   1 -10   6    0.32    0.20
   1 -10   6    0.15    0.19
   1 -10   6    0.39    0.20
  -1  10  -6   -0.04    0.21
  -1  10  -6    0.16    0.19
   0 -10   6   10.10    0.68
   0 -10   6   11.00    0.67
   0  10  -6    9.79    0.62
   0  10  -6    9.85    0.74
  -1 -10   6    9.01    0.65
   1  10  -6    8.01    0.65
  -2 -10   6   10.65    0.75
   2  10  -6    9.21    0.76
  -3 -10   6    4.51    0.61
   3  10  -6    5.54    0.74
   2 -10   7    0.63    0.29
  -2  10  -7    0.84    0.40
   1 -10   7    3.72    0.60
   1 -10   7    4.40    0.59
  -1  10  -7    2.92    0.55
  -1  10  -7    4.24    0.58
   0 -10   7    2.07    0.44
   0 -10   7    1.83    0.40
   0  10  -7    2.13    0.41
   0  10  -7    2.32    0.47
  -1 -10   7    2.91    0.51
   1  10  -7    1.74    0.44
  -2 -10   7    0.27    0.26
   2  10  -7   -0.08    0.29
   2 -11  -7   12.91    0.90
  -2  11   7   12.11    0.87
   1 -11  -7    1.74    0.39
  -1  11   7    1.20    0.37
   0 -11  -7    2.05    0.42
   0  11   7    1.76    0.41
  -1 -11  -7   12.27    0.85
  -1 -11  -7   13.73    0.88
   1  11   7   12.01    0.84
   1  11   7   11.80    0.86
  -2 -11  -7    0.82    0.31
   2  11   7    0.44    0.28
   2  11   7    0.40    0.26
   3 -11  -6    8.29    0.75
  -3  11   6    9.10    0.72
   2 -11  -6    3.89    0.47
   2 -11  -6    3.40    0.51
  -2  11   6    4.11    0.57
   1 -11  -6    3.00    0.44
   1 -11  -6    3.37    0.43
  -1  11   6    3.07    0.47
   0 -11  -6   82.32    2.00
   0 -11  -6   79.02    1.92
   0  11   6   77.30    2.06
  -1 -11  -6   12.27    0.77
  -1 -11  -6   13.05    0.79
   1  11   6   13.56    0.79
   1  11   6   12.91    0.81
  -2 -11  -6    3.25    0.55
  -2 -11  -6    3.16    0.50
   2  11   6    4.11    0.58
   2  11   6    2.57    0.46
  -3 -11  -6   25.29    1.25
  -3 -11  -6   22.08    1.13
   3  11   6   24.05    1.23
   4 -11  -5    0.03    0.26
  -4  11   5    0.39    0.26
   3 -11  -5    5.77    0.66
  -3  11   5    6.86    0.67
   2 -11  -5    1.17    0.25
   2 -11  -5    1.34    0.32
  -2  11   5    1.07    0.29
   1 -11  -5   23.44    0.79
   1 -11  -5   21.43    0.88
   1 -11  -5   22.58    0.87
  -1  11   5   22.97    0.93
   0 -11  -5    4.56    0.50
   0 -11  -5    4.26    0.44
   0 -11  -5    4.64    0.39
   0  11   5    4.42    0.48
  -1 -11  -5    1.09    0.27
  -1 -11  -5    1.30    0.27
   1  11   5    1.06    0.28
   1  11   5    1.11    0.26
  -2 -11  -5   26.35    1.07
  -2 -11  -5   26.43    1.12
   2  11   5   24.82    1.08
   2  11   5   26.06    1.10
  -3 -11  -5   11.70    0.84
  -3 -11  -5   12.35    0.78
   3  11   5   10.97    0.80
   3  11   5   12.78    0.85
   4 -11  -4    6.18    0.73
  -4  11   4    7.71    0.60
   3 -11  -4    0.60    0.18
   3 -11  -4    0.85    0.26
  -3  11   4    0.86    0.24
   2 -11  -4   -0.03    0.08
   2 -11  -4    0.10    0.13
  -2  11   4    0.21    0.15
   1 -11  -4   28.11    0.89
   1 -11  -4   28.18    0.91
   1 -11  -4   26.55    0.76
  -1  11   4   28.39    0.94
   0 -11  -4    3.64    0.29
   0 -11  -4    3.04    0.35
   0 -11  -4    3.17    0.36
   0  11   4    3.72    0.42
  -1 -11  -4    2.98    0.36
  -1 -11  -4    2.69    0.24
  -1 -11  -4    2.92    0.37
   1  11   4    2.88    0.37
   1  11   4    3.06    0.38
  -2 -11  -4    0.36    0.17
  -2 -11  -4    1.07    0.24
   2  11   4    0.49    0.19
   2  11   4    0.49    0.20
  -3 -11  -4    7.61    0.57
  -3 -11  -4    8.69    0.67
   3  11   4    8.13    0.63
   3  11   4    7.07    0.59
  -4 -11  -4    1.06    0.38
  -4 -11  -4    1.00    0.31
   4  11   4    1.29    0.35
   5 -11  -3   -0.05    0.18
   4 -11  -3   54.39    1.82
   3 -11  -3    2.84    0.44
   3 -11  -3    2.44    0.31
  -3  11   3    2.24    0.33
   2 -11  -3    1.97    0.30
   2 -11  -3    1.95    0.26
  -2  11   3    2.41    0.30
   1 -11  -3   13.39    0.46
   1 -11  -3   13.70    0.55
   1 -11  -3   14.27    0.57
  -1  11   3   13.21    0.55
   0 -11  -3   34.95    0.80
   0 -11  -3   35.05    0.94
   0 -11  -3   34.68    0.91
   0  11   3   34.71    0.94
  -1 -11  -3    7.48    0.43
  -1 -11  -3    7.07    0.43
  -1 -11  -3    6.82    0.28
   1  11   3    6.66    0.41
   1  11   3    6.51    0.42
  -2 -11  -3   20.46    0.83
  -2 -11  -3   21.85    0.79
   2  11   3   21.34    0.84
   2  11   3   21.70    0.84
  -3 -11  -3   33.14    1.09
  -3 -11  -3   33.35    1.19
   3  11   3   34.29    1.21
   3  11   3   34.59    1.20
  -4 -11  -3    2.33    0.45
  -4 -11  -3    1.65    0.35
   4  11   3    1.71    0.39
   5 -11  -2   41.17    1.68
   4 -11  -2   24.06    1.13
   3 -11  -2    5.28    0.36
   3 -11  -2    5.40    0.48
  -3  11   2    5.81    0.38
   2 -11  -2    8.51    0.41
   2 -11  -2    9.84    0.30
   2 -11  -2    9.46    0.52
  -2  11   2    9.06    0.40
   1 -11  -2  242.68    3.32
   1 -11  -2  240.92    3.49
   1 -11  -2  236.76    3.50
  -1  11   2  238.32    3.40
   0 -11  -2    0.05    0.06
   0 -11  -2   -0.07    0.07
   0 -11  -2    0.07    0.08
   0  11   2   -0.01    0.05
  -1 -11  -2    7.87    0.41
  -1 -11  -2    6.74    0.17
  -1 -11  -2    6.63    0.35
   1  11   2    7.21    0.39
  -2 -11  -2  187.33    3.17
  -2 -11  -2  189.89    3.02
  -2 -11  -2  196.32    2.66
   2  11   2  195.51    3.19
  -3 -11  -2  105.30    2.24
  -3 -11  -2  107.12    2.06
   3  11   2  110.86    2.30
  -4 -11  -2    2.19    0.35
  -4 -11  -2    2.16    0.40
  -4 -11  -2    1.64    0.34
   4  11   2    2.03    0.37
  -5 -11  -2   14.05    0.94
   5  11   2   13.66    0.91
   5 -11  -1    6.99    0.81
   4 -11  -1    4.23    0.57
   4 -11  -1    4.07    0.44
   3 -11  -1    3.63    0.31
   3 -11  -1    3.34    0.24
   3 -11  -1    3.24    0.40
  -3  11   1    3.46    0.27
   2 -11  -1   13.90    0.60
   2 -11  -1   14.57    0.43
   2 -11  -1   15.32    0.55
  -2  11   1   15.08    0.44
   1 -11  -1   51.00    1.03
   1 -11  -1   50.31    1.04
   1 -11  -1   51.58    0.94
  -1  11   1   49.95    0.86
   0 -11  -1    7.01    0.23
   0 -11  -1    7.14    0.30
   0 -11  -1    6.99    0.31
   0  11   1    7.02    0.28
  -1 -11  -1   30.97    0.79
  -1 -11  -1   32.12    0.72
   1  11   1   31.24    0.78
  -2 -11  -1  106.74    1.79
  -2 -11  -1  106.54    1.97
   2  11   1  109.31    1.65
   2  11   1  110.11    2.02
  -3 -11  -1    1.61    0.23
  -3 -11  -1    1.73    0.29
   3  11   1    1.89    0.30
   3  11   1    1.76    0.23
  -4 -11  -1   14.01    0.73
  -4 -11  -1   12.94    0.76
   4  11   1   13.49    0.77
  -5 -11  -1   47.53    1.67
   5  11   1   47.26    1.67
   5 -11   0    2.77    0.53
  -5  11   0    2.53    0.51
   4 -11   0    2.96    0.46
   4 -11   0    2.56    0.36
   3 -11   0    6.81    0.49
   3 -11   0    7.30    0.40
   3 -11   0    7.51    0.44
  -3  11   0    7.36    0.35
   2 -11   0   75.73    1.60
   2 -11   0   74.35    1.48
   2 -11   0   77.39    1.39
  -2  11   0   76.82    1.18
   1 -11   0   40.63    0.84
   1 -11   0   39.92    0.91
   1 -11   0   40.72    0.87
   0 -11   0   -0.04    0.04
   0 -11   0   -0.01    0.05
   0  11   0    0.03    0.05
   0  11   0    0.01    0.04
  -1 -11   0   39.70    0.86
  -1 -11   0   40.25    0.73
   1  11   0   40.33    0.87
   1  11   0   39.61    0.71
  -2 -11   0   76.69    1.55
  -2 -11   0   76.39    1.46
  -2 -11   0   74.99    1.23
   2  11   0   76.43    1.55
   2  11   0   76.58    1.35
  -3 -11   0    7.15    0.42
  -3 -11   0    7.75    0.50
  -3 -11   0    7.26    0.32
   3  11   0    7.51    0.50
   3  11   0    7.30    0.42
  -4 -11   0    3.31    0.57
  -4 -11   0    3.68    0.52
   4  11   0    3.13    0.46
   4  11   0    3.03    0.39
  -5 -11   0    2.78    0.47
   5 -11   1   45.32    1.72
   5 -11   1   47.02    1.54
  -5  11  -1   51.17    1.82
   4 -11   1   14.90    0.71
   4 -11   1   13.11    0.70
   4 -11   1   13.14    0.81
  -4  11  -1   13.82    0.84
   3 -11   1    1.32    0.18
   3 -11   1    1.03    0.21
   3 -11   1    1.55    0.30
   3 -11   1    1.52    0.25
  -3  11  -1    1.59    0.20
  -3  11  -1    1.43    0.28
   2 -11   1  105.41    1.95
   2 -11   1  107.43    2.06
   2 -11   1  107.47    1.93
   2 -11   1  109.15    1.59
  -2  11  -1  107.10    2.07
   1 -11   1   31.82    0.51
   1 -11   1   31.46    0.77
   1 -11   1   31.92    0.80
   1 -11   1   32.17    0.84
  -1  11  -1   33.92    0.86
   0 -11   1    7.11    0.32
   0 -11   1    7.18    0.28
   0 -11   1    7.57    0.26
   0  11  -1    7.05    0.32
  -1 -11   1   53.10    1.05
  -1 -11   1   50.61    1.00
  -1 -11   1   51.32    0.79
   1  11  -1   50.62    1.01
  -2 -11   1   14.81    0.50
  -2 -11   1   14.49    0.58
   2  11  -1   14.88    0.55
  -3 -11   1    4.01    0.44
  -3 -11   1    3.29    0.27
   3  11  -1    4.02    0.34
  -4 -11   1    3.62    0.51
   4  11  -1    3.34    0.45
  -5 -11   1    8.43    0.71
   5 -11   2   13.66    0.97
   5 -11   2   13.18    0.86
  -5  11  -2   14.14    0.91
  -5  11  -2   15.44    1.03
   4 -11   2    2.56    0.46
   4 -11   2    2.50    0.41
   4 -11   2    2.67    0.42
  -4  11  -2    2.18    0.43
   3 -11   2  119.89    2.39
   3 -11   2  113.99    2.31
   3 -11   2  109.83    2.40
   3 -11   2  108.64    2.27
  -3  11  -2  111.08    2.42
   2 -11   2  197.38    2.82
   2 -11   2  198.51    3.22
   2 -11   2  193.34    3.19
  -2  11  -2  194.12    3.31
   1 -11   2    6.67    0.27
   1 -11   2    7.20    0.37
   1 -11   2    7.83    0.41
  -1  11  -2    7.28    0.41
   0 -11   2    0.02    0.06
   0 -11   2   -0.01    0.06
   0 -11   2    0.02    0.06
   0  11  -2    0.00    0.05
  -1 -11   2  238.56    3.51
  -1 -11   2  235.88    3.39
  -1 -11   2  237.73    3.11
   1  11  -2  238.98    3.57
  -2 -11   2    9.70    0.50
  -2 -11   2    9.25    0.37
   2  11  -2    9.06    0.48
  -3 -11   2    5.69    0.46
   3  11  -2    5.51    0.44
  -4 -11   2   24.63    1.06
   4  11  -2   23.38    1.02
  -5 -11   2   40.33    1.54
   5  11  -2   35.07    1.44
   4 -11   3    1.99    0.40
   4 -11   3    2.04    0.39
  -4  11  -3    2.06    0.44
  -4  11  -3    2.17    0.41
   3 -11   3   35.33    1.18
   3 -11   3   34.49    1.21
  -3  11  -3   33.13    1.22
   2 -11   3   22.23    0.68
   2 -11   3   22.54    0.84
   2 -11   3   23.51    0.89
  -2  11  -3   21.81    0.89
   1 -11   3    7.38    0.42
   1 -11   3    6.67    0.42
   1 -11   3    6.74    0.34
  -1  11  -3    6.82    0.45
   0 -11   3   33.37    0.86
   0 -11   3   33.53    0.83
   0 -11   3   34.29    0.92
   0  11  -3   33.37    0.99
  -1 -11   3   13.28    0.40
  -1 -11   3   14.40    0.59
  -1 -11   3   12.21    0.49
   1  11  -3   13.17    0.39
   1  11  -3   14.40    0.62
  -2 -11   3    2.46    0.33
  -2 -11   3    2.72    0.22
   2  11  -3    1.64    0.29
  -3 -11   3    2.67    0.39
   3  11  -3    2.40    0.38
  -4 -11   3   55.23    1.73
   4  11  -3   57.21    1.76
  -5 -11   3   -0.32    0.24
   5  11  -3    0.51    0.33
   4 -11   4    0.47    0.29
   4 -11   4    1.15    0.37
  -4  11  -4    1.34    0.41
  -4  11  -4    1.38    0.38
   3 -11   4    7.75    0.63
   3 -11   4    8.53    0.63
  -3  11  -4    8.10    0.62
  -3  11  -4    7.16    0.60
   2 -11   4    0.75    0.20
   2 -11   4    0.65    0.22
   2 -11   4    0.84    0.23
  -2  11  -4    0.53    0.23
  -2  11  -4    0.59    0.21
   1 -11   4    3.20    0.40
   1 -11   4    2.41    0.33
   1 -11   4    3.59    0.36
  -1  11  -4    3.07    0.39
  -1  11  -4    2.73    0.37
   0 -11   4    3.50    0.38
   0 -11   4    2.86    0.31
   0 -11   4    3.49    0.39
   0  11  -4    2.86    0.31
   0  11  -4    3.66    0.44
  -1 -11   4   27.89    0.83
  -1 -11   4   29.19    0.95
   1  11  -4   27.35    0.72
   1  11  -4   27.03    1.00
  -2 -11   4    0.02    0.11
   2  11  -4   -0.09    0.13
  -3 -11   4    0.25    0.18
   3  11  -4    0.41    0.21
  -4 -11   4    6.64    0.73
   4  11  -4    6.94    0.78
   3 -11   5   12.07    0.80
   3 -11   5   12.98    0.86
  -3  11  -5   12.00    0.81
  -3  11  -5   13.45    0.87
   2 -11   5   26.83    0.97
   2 -11   5   25.61    1.08
   2 -11   5   26.61    1.14
  -2  11  -5   25.37    1.12
  -2  11  -5   28.80    1.15
   1 -11   5    1.96    0.32
   1 -11   5    1.12    0.25
   1 -11   5    1.17    0.30
  -1  11  -5    0.75    0.25
  -1  11  -5    1.42    0.30
   0 -11   5    4.72    0.39
   0 -11   5    5.13    0.43
   0 -11   5    4.29    0.45
   0  11  -5    4.55    0.52
   0  11  -5    4.84    0.40
  -1 -11   5   24.39    0.96
  -1 -11   5   23.51    0.83
   1  11  -5   21.63    0.99
   1  11  -5   25.11    0.76
  -2 -11   5    1.09    0.29
   2  11  -5    0.88    0.30
  -3 -11   5    5.83    0.68
   3  11  -5    6.89    0.76
  -4 -11   5    0.06    0.22
   4  11  -5    0.21    0.26
   3 -11   6   24.40    1.20
   3 -11   6   24.58    1.27
  -3  11  -6   23.00    1.23
  -3  11  -6   23.53    1.20
   2 -11   6    2.73    0.49
   2 -11   6    3.30    0.48
   2 -11   6    3.31    0.51
  -2  11  -6    3.66    0.55
  -2  11  -6    3.64    0.55
   1 -11   6   13.31    0.75
   1 -11   6   12.89    0.78
   1 -11   6   10.02    0.68
  -1  11  -6   13.46    0.85
  -1  11  -6   13.14    0.77
   0 -11   6   83.73    2.02
   0 -11   6   80.77    2.04
   0  11  -6   80.29    1.88
   0  11  -6   80.81    2.19
  -1 -11   6    3.26    0.47
   1  11  -6    3.04    0.51
  -2 -11   6    2.94    0.47
   2  11  -6    3.68    0.57
  -3 -11   6    7.92    0.82
   3  11  -6    6.99    0.80
   2 -11   7    1.22    0.36
   1 -11   7   12.17    0.88
   1 -11   7   12.49    0.82
  -1  11  -7   11.92    0.83
  -1  11  -7   13.20    0.96
   0 -11   7    1.98    0.41
   0 -11   7    2.28    0.44
   0  11  -7    1.82    0.39
   0  11  -7    2.09    0.47
  -1 -11   7    1.01    0.33
   1  11  -7    1.86    0.45
  -2 -11   7   12.46    0.90
   2  11  -7   13.67    0.98
   2 -12  -7    0.83    0.37
  -2  12   7    0.90    0.33
   1 -12  -7    4.58    0.60
  -1  12   7    5.64    0.69
   0 -12  -7    2.03    0.42
   0  12   7    3.29    0.54
  -1 -12  -7   38.93    1.48
  -1 -12  -7   39.46    1.50
   1  12   7   38.38    1.53
   3 -12  -6   -0.09    0.28
  -3  12   6    0.26    0.27
   2 -12  -6    0.84    0.24
   2 -12  -6    0.64    0.28
  -2  12   6    1.05    0.32
   1 -12  -6   10.71    0.68
   1 -12  -6    9.81    0.67
  -1  12   6   11.37    0.74
   0 -12  -6   39.52    1.29
   0 -12  -6   39.35    1.33
   0  12   6   36.59    1.35
  -1 -12  -6    1.32    0.33
  -1 -12  -6    2.19    0.42
   1  12   6    2.16    0.40
   1  12   6    1.90    0.40
  -2 -12  -6    4.58    0.58
  -2 -12  -6    5.69    0.68
   2  12   6    4.80    0.60
   2  12   6    5.35    0.65
  -3 -12  -6    5.99    0.69
  -3 -12  -6    6.74    0.77
   3  12   6    7.31    0.81
   4 -12  -5    2.49    0.55
  -4  12   5    3.83    0.78
   3 -12  -5   22.54    1.10
  -3  12   5   22.68    1.00
   2 -12  -5   12.69    0.76
   2 -12  -5   12.08    0.64
  -2  12   5   12.98    0.72
   1 -12  -5   27.06    0.98
   1 -12  -5   24.99    0.84
   1 -12  -5   25.43    0.94
  -1  12   5   25.10    0.98
   0 -12  -5    9.28    0.58
   0 -12  -5    8.89    0.54
   0 -12  -5    9.14    0.52
   0  12   5    8.58    0.58
  -1 -12  -5   10.20    0.63
  -1 -12  -5   10.38    0.64
   1  12   5   10.60    0.66
   1  12   5    9.18    0.61
  -2 -12  -5   40.50    1.40
  -2 -12  -5   38.49    1.31
   2  12   5   38.15    1.36
   2  12   5   38.11    1.36
  -3 -12  -5   11.01    0.75
  -3 -12  -5   10.05    0.78
   3  12   5   10.40    0.79
   3  12   5   10.96    0.81
   4 -12  -4    0.17    0.24
   3 -12  -4    5.99    0.44
   3 -12  -4    5.56    0.63
  -3  12   4    5.78    0.49
   2 -12  -4   42.72    1.16
   2 -12  -4   42.95    1.30
  -2  12   4   41.48    1.20
   1 -12  -4   57.12    1.23
   1 -12  -4   61.14    1.43
   1 -12  -4   60.78    1.42
  -1  12   4   58.98    1.44
   0 -12  -4    0.23    0.12
   0 -12  -4    0.22    0.13
   0 -12  -4    0.20    0.12
   0  12   4    0.04    0.11
  -1 -12  -4    0.91    0.23
  -1 -12  -4    1.08    0.23
   1  12   4    1.45    0.28
   1  12   4    0.93    0.23
  -2 -12  -4    2.36    0.35
  -2 -12  -4    2.21    0.38
   2  12   4    1.94    0.35
   2  12   4    2.29    0.36
  -3 -12  -4   -0.29    0.13
  -3 -12  -4   -0.08    0.15
   3  12   4   -0.07    0.14
   3  12   4   -0.04    0.18
  -4 -12  -4   -0.11    0.21
  -4 -12  -4    0.14    0.25
   4  12   4    0.21    0.26
   5 -12  -3    0.54    0.26
   4 -12  -3    0.52    0.28
   3 -12  -3    5.82    0.40
   3 -12  -3    5.78    0.52
  -3  12   3    5.76    0.43
   2 -12  -3   19.40    0.80
   2 -12  -3   20.24    0.70
  -2  12   3   20.46    0.72
   1 -12  -3    1.37    0.23
   1 -12  -3    1.34    0.22
   1 -12  -3    1.53    0.20
  -1  12   3    1.18    0.21
   0 -12  -3    7.11    0.39
   0 -12  -3    6.82    0.40
   0 -12  -3    6.78    0.32
   0  12   3    7.03    0.40
  -1 -12  -3   -0.02    0.08
  -1 -12  -3    0.09    0.09
  -1 -12  -3    0.01    0.06
   1  12   3   -0.05    0.09
  -2 -12  -3    0.58    0.21
  -2 -12  -3    0.51    0.17
   2  12   3    2.00    0.33
   2  12   3    0.74    0.23
  -3 -12  -3   14.51    0.71
  -3 -12  -3   14.05    0.76
   3  12   3   15.24    0.78
  -4 -12  -3    5.58    0.60
  -4 -12  -3    5.13    0.63
   4  12   3    7.14    0.62
   5 -12  -2   17.37    1.10
   4 -12  -2    0.18    0.21
   3 -12  -2    1.16    0.28
   3 -12  -2    0.98    0.20
  -3  12   2    1.58    0.23
   2 -12  -2    0.49    0.16
   2 -12  -2    0.46    0.09
   2 -12  -2    0.48    0.15
  -2  12   2    0.49    0.13
   1 -12  -2   15.32    0.54
   1 -12  -2   14.70    0.46
   1 -12  -2   14.14    0.52
  -1  12   2   15.14    0.50
   0 -12  -2    2.29    0.26
   0 -12  -2    2.44    0.16
   0 -12  -2    2.56    0.22
   0  12   2    2.40    0.21
  -1 -12  -2    1.09    0.19
  -1 -12  -2    1.19    0.19
   1  12   2    1.21    0.21
  -2 -12  -2   41.75    1.05
  -2 -12  -2   43.05    0.76
  -2 -12  -2   40.96    1.15
   2  12   2   40.75    1.14
  -3 -12  -2   15.13    0.75
  -3 -12  -2   16.32    0.68
   3  12   2   16.27    0.78
  -4 -12  -2   -0.10    0.21
  -4 -12  -2    0.31    0.19
  -4 -12  -2   -0.26    0.16
   4  12   2    0.11    0.18
  -5 -12  -2    2.57    0.50
   5  12   2    3.27    0.56
   5 -12  -1    0.96    0.35
   4 -12  -1    0.83    0.29
   4 -12  -1    0.18    0.17
   3 -12  -1    0.46    0.12
   3 -12  -1    0.33    0.14
   3 -12  -1    0.30    0.18
  -3  12   1    0.54    0.14
   2 -12  -1   77.65    1.67
   2 -12  -1   79.99    1.35
   2 -12  -1   80.77    1.54
  -2  12   1   81.12    1.32
   1 -12  -1   87.11    1.55
   1 -12  -1   87.86    1.53
   1 -12  -1   86.46    1.43
  -1  12   1   84.97    1.31
   0 -12  -1   40.72    0.85
   0 -12  -1   39.70    0.86
   0 -12  -1   40.34    0.71
   0  12   1   41.16    0.80
  -1 -12  -1   61.28    1.23
  -1 -12  -1   61.61    1.13
   1  12   1   58.23    1.19
  -2 -12  -1    3.42    0.24
  -2 -12  -1    3.56    0.29
   2  12   1    3.58    0.31
   2  12   1    3.42    0.20
  -3 -12  -1   51.65    1.34
  -3 -12  -1   53.41    1.17
   3  12   1   52.18    1.15
   3  12   1   53.10    1.43
  -4 -12  -1   64.93    1.67
  -4 -12  -1   66.90    1.82
   4  12   1   60.96    1.76
  -5 -12  -1   14.71    0.92
   5  12   1   13.21    0.89
   5 -12   0    0.48    0.30
  -5  12   0    1.55    0.45
   4 -12   0   52.85    1.43
   4 -12   0   53.94    1.68
   3 -12   0    0.05    0.12
   3 -12   0    0.10    0.11
   3 -12   0   -0.01    0.08
  -3  12   0    0.02    0.08
   2 -12   0   24.70    0.83
   2 -12   0   26.87    0.71
   2 -12   0   25.97    0.77
  -2  12   0   25.75    0.51
   1 -12   0   41.60    0.89
   1 -12   0   42.30    0.91
   1 -12   0   42.21    0.95
  -1  12   0   41.56    0.95
   0 -12   0  389.15    5.17
   0 -12   0  396.91    5.09
   0  12   0  378.07    5.03
   0  12   0  386.85    4.95
  -1 -12   0   42.43    0.91
  -1 -12   0   42.63    0.92
  -1 -12   0   42.86    0.78
   1  12   0   41.53    0.91
   1  12   0   41.78    0.75
  -2 -12   0   24.88    0.57
  -2 -12   0   24.34    0.78
  -2 -12   0   25.63    0.73
   2  12   0   24.98    0.64
   2  12   0   24.21    0.78
  -3 -12   0    0.29    0.14
  -3 -12   0   -0.05    0.10
  -3 -12   0    0.12    0.09
   3  12   0    0.02    0.07
   3  12   0   -0.02    0.11
  -4 -12   0   54.82    1.53
  -4 -12   0   53.01    1.58
   4  12   0   55.41    1.46
   4  12   0   51.31    1.57
  -5 -12   0    1.41    0.38
   5 -12   1   14.59    0.97
   5 -12   1   13.93    0.83
  -5  12  -1   13.98    0.98
   4 -12   1   63.35    1.58
   4 -12   1   60.70    1.64
   4 -12   1   61.60    1.83
  -4  12  -1   61.90    1.85
   3 -12   1   49.47    1.30
   3 -12   1   50.32    1.44
   3 -12   1   51.08    1.29
  -3  12  -1   50.22    1.45
   2 -12   1    3.43    0.29
   2 -12   1    3.42    0.17
   2 -12   1    3.68    0.32
   2 -12   1    3.47    0.28
  -2  12  -1    3.37    0.17
  -2  12  -1    2.86    0.34
   1 -12   1   62.92    0.88
   1 -12   1   59.70    1.27
   1 -12   1   61.25    1.23
   1 -12   1   64.80    1.24
  -1  12  -1   62.33    1.30
   0 -12   1   41.91    0.90
   0 -12   1   41.04    0.75
   0 -12   1   40.09    0.80
   0  12  -1   41.30    0.89
  -1 -12   1   88.00    1.51
  -1 -12   1   84.06    1.51
  -1 -12   1   87.06    1.26
   1  12  -1   87.46    1.49
  -2 -12   1   78.71    1.45
  -2 -12   1   80.63    1.08
  -2 -12   1   80.33    1.63
   2  12  -1   79.59    1.52
  -3 -12   1    0.40    0.18
  -3 -12   1    0.52    0.15
   3  12  -1    0.42    0.16
  -4 -12   1    0.30    0.22
   4  12  -1    0.77    0.26
  -5 -12   1    1.93    0.42
   5 -12   2    2.05    0.51
   5 -12   2    1.93    0.43
  -5  12  -2    2.72    0.58
   4 -12   2    0.16    0.16
   4 -12   2    0.03    0.15
   4 -12   2    0.04    0.19
  -4  12  -2    0.38    0.26
   3 -12   2   15.78    0.74
   3 -12   2   16.05    0.81
   3 -12   2   16.47    0.76
  -3  12  -2   15.29    0.80
   2 -12   2   43.29    1.15
   2 -12   2   43.01    1.15
   2 -12   2   44.29    0.88
  -2  12  -2   43.00    1.23
   1 -12   2    1.44    0.23
   1 -12   2    1.27    0.20
   1 -12   2    1.40    0.16
  -1  12  -2    1.43    0.23
   0 -12   2    2.19    0.18
   0 -12   2    3.10    0.21
   0 -12   2    2.54    0.27
   0  12  -2    2.87    0.26
  -1 -12   2   14.13    0.53
  -1 -12   2   14.56    0.36
  -1 -12   2   13.95    0.49
   1  12  -2   14.32    0.56
  -2 -12   2    0.50    0.16
  -2 -12   2    0.49    0.12
   2  12  -2    0.30    0.14
  -3 -12   2    1.16    0.28
   3  12  -2    1.26    0.25
  -4 -12   2    0.32    0.22
   4  12  -2    0.16    0.17
  -5 -12   2   18.80    1.06
   5  12  -2   19.36    1.05
   4 -12   3    6.39    0.68
   4 -12   3    5.77    0.66
  -4  12  -3    5.90    0.70
   3 -12   3   14.33    0.75
   3 -12   3   14.17    0.77
  -3  12  -3   14.50    0.80
   2 -12   3    0.55    0.19
   2 -12   3    0.84    0.17
   2 -12   3    0.64    0.19
  -2  12  -3    0.76    0.21
   1 -12   3    0.08    0.09
   1 -12   3    0.07    0.08
   1 -12   3    0.01    0.06
  -1  12  -3   -0.10    0.06
   0 -12   3    6.56    0.36
   0 -12   3    6.88    0.35
   0 -12   3    7.18    0.40
   0  12  -3    6.60    0.43
  -1 -12   3    1.28    0.16
  -1 -12   3    1.41    0.21
  -1 -12   3    1.23    0.22
   1  12  -3    1.58    0.26
   1  12  -3    1.65    0.18
  -2 -12   3   20.21    0.80
  -2 -12   3   19.65    0.60
   2  12  -3   20.49    0.82
  -3 -12   3    6.47    0.52
   3  12  -3    5.43    0.48
  -4 -12   3    0.70    0.25
   4  12  -3    0.34    0.24
  -5 -12   3   -0.60    0.17
   5  12  -3    0.04    0.26
   4 -12   4    0.28    0.26
   4 -12   4    0.00    0.25
  -4  12  -4   -0.15    0.25
  -4  12  -4   -0.17    0.25
   3 -12   4    0.08    0.16
   3 -12   4   -0.02    0.18
  -3  12  -4    0.34    0.21
  -3  12  -4   -0.15    0.16
   2 -12   4    2.30    0.31
   2 -12   4    2.63    0.39
   2 -12   4    2.47    0.42
  -2  12  -4    1.96    0.36
  -2  12  -4    2.14    0.35
   1 -12   4    1.29    0.25
   1 -12   4    1.21    0.22
   1 -12   4    1.15    0.26
  -1  12  -4    1.31    0.29
  -1  12  -4    1.22    0.24
   0 -12   4   -0.01    0.08
   0 -12   4    0.04    0.10
   0 -12   4    0.26    0.14
   0  12  -4    0.19    0.10
   0  12  -4    0.58    0.19
  -1 -12   4   56.21    1.29
  -1 -12   4   59.69    1.45
   1  12  -4   54.99    1.52
   1  12  -4   59.30    1.16
  -2 -12   4   42.95    1.31
   2  12  -4   44.11    1.39
  -3 -12   4    5.27    0.59
   3  12  -4    6.36    0.56
  -4 -12   4    0.69    0.33
   4  12  -4    0.56    0.27
   3 -12   5   11.21    0.77
   3 -12   5   10.17    0.80
  -3  12  -5   10.64    0.76
  -3  12  -5   10.37    0.78
   2 -12   5   41.82    1.24
   2 -12   5   41.03    1.39
   2 -12   5   40.68    1.43
  -2  12  -5   42.00    1.48
  -2  12  -5   39.78    1.37
   1 -12   5   11.00    0.63
   1 -12   5   10.93    0.60
   1 -12   5   10.13    0.65
  -1  12  -5   10.62    0.63
  -1  12  -5   11.42    0.72
   0 -12   5   10.42    0.56
   0 -12   5    8.99    0.56
   0 -12   5    9.19    0.56
   0  12  -5    9.22    0.65
   0  12  -5    8.64    0.51
  -1 -12   5   24.64    0.87
  -1 -12   5   25.98    1.00
   1  12  -5   26.43    1.10
  -2 -12   5   11.85    0.73
   2  12  -5   11.02    0.74
  -3 -12   5   21.59    1.06
   3  12  -5   22.50    1.11
  -4 -12   5    2.75    0.53
   4  12  -5    2.99    0.55
   3 -12   6    5.77    0.73
   3 -12   6    9.72    0.80
  -3  12  -6    7.00    0.81
  -3  12  -6    7.25    0.81
   2 -12   6    6.50    0.74
   2 -12   6    6.12    0.68
  -2  12  -6    4.90    0.60
  -2  12  -6    5.83    0.71
   1 -12   6    2.65    0.42
   1 -12   6    3.09    0.47
   1 -12   6    1.25    0.33
  -1  12  -6    2.66    0.50
  -1  12  -6    3.38    0.48
   0 -12   6   37.86    1.33
   0 -12   6   40.66    1.34
   0  12  -6   39.80    1.25
   0  12  -6   38.42    1.45
  -1 -12   6   10.88    0.71
   1  12  -6   11.34    0.78
  -2 -12   6    0.86    0.30
   2  12  -6    1.00    0.35
  -3 -12   6    0.41    0.27
   3  12  -6    0.19    0.28
   1 -12   7   39.98    1.47
   1 -12   7   41.61    1.59
  -1  12  -7   37.88    1.59
  -1  12  -7   39.66    1.47
   0 -12   7    1.86    0.40
   0 -12   7    1.95    0.42
   0  12  -7    2.93    0.53
  -1 -12   7    5.81    0.68
   1  12  -7    6.13    0.76
  -2 -12   7    1.23    0.39
   2  12  -7    1.13    0.36
   2 -13  -7   14.32    0.98
  -2  13   7   16.99    1.01
   1 -13  -7    4.92    0.61
  -1  13   7    4.93    0.65
   0 -13  -7    1.87    0.43
   0  13   7    2.32    0.47
  -1 -13  -7    4.24    0.62
  -1 -13  -7    3.62    0.56
   1  13   7    3.53    0.58
   3 -13  -6    5.61    0.74
  -3  13   6    5.34    0.66
   2 -13  -6    4.50    0.52
   2 -13  -6    4.65    0.60
  -2  13   6    4.91    0.61
   1 -13  -6    0.94    0.29
   1 -13  -6    1.65    0.36
  -1  13   6    1.92    0.38
   0 -13  -6   31.52    1.19
   0 -13  -6   34.29    1.20
   0  13   6   35.04    1.30
  -1 -13  -6   12.83    0.79
  -1 -13  -6   10.41    0.71
   1  13   6   13.16    0.82
  -2 -13  -6    1.34    0.40
  -2 -13  -6    0.76    0.32
   2  13   6    1.10    0.35
   2  13   6    1.32    0.39
  -3 -13  -6   22.68    1.14
  -3 -13  -6   23.27    1.23
   4 -13  -5    1.56    0.44
   3 -13  -5    1.47    0.39
  -3  13   5    1.01    0.29
   2 -13  -5    0.37    0.20
   2 -13  -5    0.26    0.17
  -2  13   5    0.36    0.16
   1 -13  -5    2.32    0.35
   1 -13  -5    2.50    0.35
   1 -13  -5    2.12    0.35
  -1  13   5    2.37    0.36
   0 -13  -5    0.28    0.15
   0 -13  -5    0.41    0.17
   0 -13  -5    0.18    0.14
   0  13   5    0.11    0.16
  -1 -13  -5    1.26    0.28
  -1 -13  -5    1.11    0.27
   1  13   5    1.19    0.28
   1  13   5    1.03    0.26
  -2 -13  -5    0.40    0.21
  -2 -13  -5    0.93    0.26
   2  13   5    0.50    0.21
   2  13   5    0.27    0.18
  -3 -13  -5   10.88    0.75
  -3 -13  -5   11.88    0.85
   3  13   5   12.82    0.86
   4 -13  -4    6.91    0.79
   3 -13  -4    0.12    0.21
   3 -13  -4    0.06    0.16
  -3  13   4    0.01    0.16
   2 -13  -4    0.25    0.14
   2 -13  -4    0.05    0.12
  -2  13   4    0.21    0.15
   1 -13  -4    6.30    0.43
   1 -13  -4    7.00    0.44
   1 -13  -4    6.27    0.37
  -1  13   4    6.82    0.45
   0 -13  -4   12.79    0.62
   0 -13  -4   14.04    0.54
   0 -13  -4   15.03    0.64
   0  13   4   13.73    0.65
  -1 -13  -4   35.63    1.14
  -1 -13  -4   37.54    1.13
   1  13   4   37.59    1.17
  -2 -13  -4    0.36    0.19
  -2 -13  -4    0.45    0.20
   2  13   4    0.53    0.20
   2  13   4    0.24    0.19
  -3 -13  -4    0.29    0.21
  -3 -13  -4    0.12    0.16
   3  13   4    0.49    0.24
  -4 -13  -4    5.33    0.64
  -4 -13  -4    4.75    0.67
   4  13   4    3.98    0.58
   5 -13  -3    0.06    0.24
   4 -13  -3    5.24    0.67
   3 -13  -3   20.39    0.77
   3 -13  -3   22.52    0.99
  -3  13   3   21.67    0.80
   2 -13  -3   22.51    0.86
   2 -13  -3   20.73    0.74
  -2  13   3   21.01    0.73
   1 -13  -3    8.55    0.38
   1 -13  -3    8.82    0.45
   1 -13  -3    8.60    0.44
  -1  13   3    8.11    0.42
   0 -13  -3   12.47    0.43
   0 -13  -3   11.60    0.51
   0 -13  -3   12.93    0.56
   0  13   3   12.34    0.53
  -1 -13  -3   -0.04    0.05
  -1 -13  -3    0.04    0.11
  -1 -13  -3   -0.01    0.10
   1  13   3   -0.01    0.09
  -2 -13  -3   58.81    1.52
  -2 -13  -3   56.10    1.39
   2  13   3   53.30    1.44
  -3 -13  -3    6.67    0.55
  -3 -13  -3    7.22    0.51
   3  13   3    7.38    0.56
  -4 -13  -3    0.47    0.27
  -4 -13  -3    0.74    0.27
   4  13   3    0.70    0.29
   5 -13  -2    0.10    0.21
   4 -13  -2    2.65    0.46
   4 -13  -2    2.94    0.37
   3 -13  -2   17.02    0.83
   3 -13  -2   16.59    0.67
  -3  13   2   16.63    0.62
   2 -13  -2    3.95    0.30
   2 -13  -2    4.52    0.23
   2 -13  -2    4.40    0.36
  -2  13   2    4.37    0.30
   1 -13  -2   63.47    1.30
   1 -13  -2   62.21    1.17
   1 -13  -2   61.62    1.27
  -1  13   2   62.60    1.19
   0 -13  -2   97.95    1.75
   0 -13  -2   99.02    1.75
   0 -13  -2  101.67    1.53
   0  13   2  101.01    1.73
  -1 -13  -2   10.90    0.50
  -1 -13  -2   10.68    0.46
   1  13   2   10.16    0.46
  -2 -13  -2  162.95    2.66
  -2 -13  -2  160.16    2.83
  -2 -13  -2  160.70    2.19
   2  13   2  159.93    2.80
  -3 -13  -2    3.33    0.42
  -3 -13  -2    4.58    0.38
   3  13   2    3.38    0.42
  -4 -13  -2    0.34    0.21
  -4 -13  -2    0.41    0.21
   4  13   2    0.01    0.21
  -5 -13  -2    8.89    0.88
   5  13   2    8.71    0.88
   5 -13  -1   17.46    1.08
   4 -13  -1    1.68    0.30
   4 -13  -1    1.65    0.35
   3 -13  -1   15.73    0.65
   3 -13  -1   15.76    0.52
   3 -13  -1   15.41    0.77
  -3  13   1   16.26    0.54
   2 -13  -1   10.38    0.53
   2 -13  -1   10.52    0.47
   2 -13  -1   12.05    0.41
  -2  13   1   10.11    0.35
   1 -13  -1   13.40    0.49
   1 -13  -1   13.98    0.49
   1 -13  -1   13.23    0.44
  -1  13   1   13.46    0.36
   0 -13  -1  106.86    1.55
   0 -13  -1  106.07    1.74
   0 -13  -1  105.13    1.76
   0  13   1  109.67    1.67
  -1 -13  -1  140.37    2.31
  -1 -13  -1  141.88    2.17
   1  13   1  141.29    2.26
  -2 -13  -1   58.46    1.33
  -2 -13  -1   57.69    1.16
   2  13   1   58.11    1.36
   2  13   1   59.69    1.00
  -3 -13  -1    1.88    0.25
  -3 -13  -1    1.62    0.27
  -3 -13  -1    1.63    0.31
   3  13   1    1.42    0.21
   3  13   1    1.72    0.30
  -4 -13  -1   18.43    0.92
  -4 -13  -1   19.43    0.87
   4  13   1   17.72    0.91
  -5 -13  -1   10.01    0.79
   5  13   1   10.66    0.82
   5 -13   0    3.29    0.56
  -5  13   0    3.41    0.60
   4 -13   0    0.57    0.20
   4 -13   0    0.39    0.21
   3 -13   0    0.19    0.13
   3 -13   0    0.01    0.10
   3 -13   0    0.13    0.16
   2 -13   0   18.15    0.59
   2 -13   0   18.74    0.71
   2 -13   0   18.82    0.65
  -2  13   0   17.90    0.38
   1 -13   0    1.57    0.21
   1 -13   0    1.25    0.17
   1 -13   0    1.91    0.22
  -1  13   0    1.35    0.20
  -1 -13   0    1.71    0.21
  -1 -13   0    1.34    0.15
  -1 -13   0    1.08    0.17
   1  13   0    1.21    0.13
   1  13   0    2.07    0.24
  -2 -13   0   17.65    0.61
  -2 -13   0   18.03    0.66
  -2 -13   0   18.10    0.47
   2  13   0   18.33    0.67
   2  13   0   17.26    0.52
  -3 -13   0    0.08    0.11
  -3 -13   0    0.13    0.11
  -3 -13   0    0.15    0.16
   3  13   0    0.16    0.12
   3  13   0    0.00    0.13
  -4 -13   0    0.77    0.24
  -4 -13   0    0.88    0.28
   4  13   0    0.73    0.26
  -5 -13   0    4.31    0.62
   5 -13   1   10.27    0.76
   5 -13   1    9.90    0.83
  -5  13  -1   10.28    0.85
   4 -13   1   18.93    0.98
   4 -13   1   19.14    0.88
   4 -13   1   19.70    0.83
  -4  13  -1   18.90    0.98
   3 -13   1    1.70    0.27
   3 -13   1    1.49    0.30
   3 -13   1    1.53    0.25
  -3  13  -1    1.60    0.31
   2 -13   1   57.91    1.29
   2 -13   1   59.06    0.93
   2 -13   1   57.62    1.40
   2 -13   1   60.43    1.33
  -2  13  -1   57.37    0.92
  -2  13  -1   59.54    1.44
   1 -13   1  143.32    2.30
   1 -13   1  145.46    1.86
   1 -13   1  142.79    2.33
  -1  13  -1  145.11    2.41
   0 -13   1  104.87    1.56
   0 -13   1  103.68    1.64
   0 -13   1  105.22    1.76
   0  13  -1  103.31    1.74
  -1 -13   1   14.05    0.49
  -1 -13   1   13.45    0.48
  -1 -13   1   14.14    0.35
   1  13  -1   14.38    0.48
  -2 -13   1   10.61    0.51
  -2 -13   1    9.88    0.43
  -2 -13   1   10.81    0.24
   2  13  -1   10.28    0.46
  -3 -13   1   16.06    0.60
  -3 -13   1   14.22    0.71
   3  13  -1   16.03    0.67
  -4 -13   1    1.66    0.34
   4  13  -1    1.83    0.34
  -5 -13   1   18.34    1.03
   5 -13   2    8.52    0.73
   5 -13   2    8.45    0.90
  -5  13  -2    9.05    0.95
   4 -13   2   -0.12    0.15
   4 -13   2   -0.01    0.20
   4 -13   2    0.14    0.21
  -4  13  -2   -0.25    0.18
   3 -13   2    4.58    0.49
   3 -13   2    4.69    0.50
   3 -13   2    5.01    0.56
  -3  13  -2    4.73    0.55
   2 -13   2  165.88    2.37
   2 -13   2  157.31    2.78
   2 -13   2  163.20    2.83
  -2  13  -2  165.08    2.96
   1 -13   2   10.86    0.47
   1 -13   2   10.65    0.34
   1 -13   2   10.67    0.49
  -1  13  -2   10.62    0.52
   0 -13   2   98.44    1.63
   0 -13   2   98.72    1.77
   0 -13   2   98.68    1.61
   0  13  -2   98.19    1.82
  -1 -13   2   63.26    1.25
  -1 -13   2   62.71    1.01
  -1 -13   2   63.38    1.30
   1  13  -2   62.43    1.35
  -2 -13   2    4.55    0.28
  -2 -13   2    4.26    0.35
   2  13  -2    4.07    0.33
  -3 -13   2   17.40    0.80
   3  13  -2   16.73    0.76
  -4 -13   2    2.91    0.44
   4  13  -2    2.48    0.42
  -5 -13   2    0.58    0.28
   5  13  -2    0.21    0.27
   4 -13   3    0.27    0.23
   4 -13   3    0.48    0.28
  -4  13  -3    0.68    0.30
   3 -13   3    6.59    0.55
   3 -13   3    7.49    0.56
  -3  13  -3    8.05    0.62
   2 -13   3   58.80    1.54
   2 -13   3   57.46    1.20
   2 -13   3   60.46    1.50
  -2  13  -3   57.57    1.57
   1 -13   3    0.10    0.08
   1 -13   3   -0.05    0.09
   1 -13   3    0.30    0.13
  -1  13  -3    0.13    0.13
   0 -13   3   12.16    0.54
   0 -13   3   12.03    0.47
   0 -13   3   12.34    0.49
   0  13  -3   12.20    0.60
  -1 -13   3    8.65    0.46
  -1 -13   3    8.93    0.33
  -1 -13   3    9.38    0.43
   1  13  -3    8.72    0.33
   1  13  -3    8.91    0.51
  -2 -13   3   22.38    0.67
  -2 -13   3   21.61    0.83
   2  13  -3   22.08    0.87
  -3 -13   3   22.87    0.96
   3  13  -3   22.61    0.97
  -4 -13   3    4.83    0.61
   4  13  -3    5.39    0.62
  -5 -13   3    0.91    0.30
   5  13  -3    0.44    0.31
   4 -13   4    4.73    0.64
   4 -13   4    3.29    0.58
  -4  13  -4    3.66    0.58
  -4  13  -4    4.38    0.65
   3 -13   4    0.04    0.21
   3 -13   4    0.40    0.20
  -3  13  -4    0.62    0.24
  -3  13  -4   -0.11    0.17
   2 -13   4    0.33    0.17
   2 -13   4    0.21    0.13
   2 -13   4    0.31    0.17
  -2  13  -4    0.29    0.19
  -2  13  -4    0.59    0.23
   1 -13   4   37.42    1.11
   1 -13   4   37.27    1.01
   1 -13   4   37.20    1.18
  -1  13  -4   38.64    1.13
  -1  13  -4   38.93    1.26
   0 -13   4   14.09    0.61
   0 -13   4   13.75    0.57
   0 -13   4   13.60    0.63
   0  13  -4   13.73    0.57
   0  13  -4   12.87    0.69
  -1 -13   4    6.68    0.41
  -1 -13   4    6.09    0.44
  -1 -13   4    7.02    0.35
   1  13  -4    6.10    0.33
   1  13  -4    6.00    0.48
  -2 -13   4    0.00    0.15
   2  13  -4    0.10    0.17
  -3 -13   4   -0.19    0.11
   3  13  -4    0.01    0.19
  -4 -13   4    6.08    0.71
   4  13  -4    4.52    0.61
   3 -13   5   10.78    0.77
   3 -13   5    9.67    0.78
  -3  13  -5   11.58    0.82
  -3  13  -5   10.58    0.77
   2 -13   5   -0.02    0.20
   2 -13   5    0.42    0.23
   2 -13   5    0.17    0.19
  -2  13  -5    0.42    0.24
  -2  13  -5    0.17    0.22
   1 -13   5    0.96    0.25
   1 -13   5    1.08    0.29
   1 -13   5    1.22    0.26
  -1  13  -5    0.90    0.24
  -1  13  -5    1.18    0.30
   0 -13   5    0.06    0.13
   0 -13   5    0.03    0.10
   0 -13   5    0.13    0.15
   0  13  -5    0.21    0.16
   0  13  -5    0.30    0.22
  -1 -13   5    1.63    0.31
  -1 -13   5    2.01    0.30
   1  13  -5    1.87    0.36
  -2 -13   5    0.17    0.20
   2  13  -5    0.59    0.26
  -3 -13   5    0.65    0.29
   3  13  -5    0.92    0.31
  -4 -13   5    1.54    0.45
   4  13  -5    1.48    0.43
   3 -13   6   25.80    1.30
   3 -13   6   23.76    1.22
  -3  13  -6   26.26    1.33
  -3  13  -6   24.29    1.24
   2 -13   6    1.19    0.32
   2 -13   6    1.17    0.33
  -2  13  -6    0.68    0.34
  -2  13  -6    0.89    0.31
   1 -13   6   14.03    0.77
   1 -13   6   13.01    0.76
   1 -13   6   13.26    0.82
  -1  13  -6   14.43    0.90
  -1  13  -6   13.45    0.78
   0 -13   6   35.81    1.27
   0 -13   6   31.43    1.21
   0  13  -6   34.48    1.16
   0  13  -6   35.52    1.40
  -1 -13   6    1.45    0.33
   1  13  -6    1.65    0.38
  -2 -13   6    3.68    0.53
   2  13  -6    5.60    0.70
  -3 -13   6    5.14    0.65
   3  13  -6    4.40    0.65
   1 -13   7    3.55    0.54
   1 -13   7    3.26    0.53
  -1  13  -7    3.66    0.57
  -1  13  -7    4.26    0.66
   0 -13   7    2.67    0.46
   0 -13   7    1.84    0.42
   0  13  -7    2.03    0.47
  -1 -13   7    3.35    0.51
   1  13  -7    3.59    0.60
  -2 -13   7   15.15    0.96
   2  13  -7   12.82    0.97
   2 -14  -7    0.86    0.34
  -2  14   7    1.25    0.39
   1 -14  -7    6.94    0.70
  -1  14   7    7.53    0.81
   0 -14  -7    1.89    0.43
   0  14   7    0.91    0.33
  -1 -14  -7    0.36    0.28
  -1 -14  -7    0.64    0.34
   1  14   7    0.22    0.31
   3 -14  -6    0.44    0.30
  -3  14   6    0.33    0.25
   2 -14  -6   13.34    0.86
   2 -14  -6   12.63    0.74
  -2  14   6   14.09    0.83
   1 -14  -6    1.99    0.39
   1 -14  -6    1.86    0.36
  -1  14   6    2.31    0.43
   0 -14  -6   11.48    0.74
   0 -14  -6   11.40    0.69
   0  14   6   13.06    0.79
  -1 -14  -6    2.63    0.48
  -1 -14  -6    2.05    0.38
   1  14   6    1.75    0.40
  -2 -14  -6    4.70    0.61
  -2 -14  -6    3.42    0.55
   2  14   6    2.79    0.50
  -3 -14  -6   -0.11    0.16
  -3 -14  -6   -0.18    0.21
   3  14   6    0.29    0.25
   4 -14  -5    1.94    0.48
   3 -14  -5    2.64    0.48
  -3  14   5    2.13    0.38
   2 -14  -5   -0.15    0.14
   2 -14  -5    0.00    0.14
  -2  14   5    0.16    0.15
   1 -14  -5   25.38    0.97
   1 -14  -5   28.84    1.26
   1 -14  -5   26.75    0.97
  -1  14   5   26.51    1.02
   0 -14  -5   48.57    1.41
   0 -14  -5   51.64    1.40
   0  14   5   51.05    1.48
  -1 -14  -5    0.26    0.19
  -1 -14  -5    0.54    0.23
   1  14   5    0.56    0.21
  -2 -14  -5    4.12    0.55
  -2 -14  -5    3.85    0.50
   2  14   5    4.66    0.60
  -3 -14  -5    8.28    0.73
  -3 -14  -5    8.73    0.67
   3  14   5    8.11    0.71
   4 -14  -4   -0.24    0.20
   3 -14  -4    9.26    0.55
   3 -14  -4    9.80    0.70
  -3  14   4   10.20    0.62
   2 -14  -4    2.34    0.38
   2 -14  -4    2.02    0.31
  -2  14   4    2.24    0.34
   1 -14  -4    0.49    0.21
   1 -14  -4    0.30    0.11
   1 -14  -4    0.54    0.17
  -1  14   4    0.52    0.18
   0 -14  -4   28.09    0.94
   0 -14  -4   27.16    0.78
   0 -14  -4   27.97    0.91
   0  14   4   27.91    0.95
  -1 -14  -4    4.72    0.40
  -1 -14  -4    5.15    0.45
   1  14   4    5.08    0.44
  -2 -14  -4    2.22    0.35
  -2 -14  -4    2.75    0.41
   2  14   4    2.81    0.42
  -3 -14  -4   -0.11    0.18
  -3 -14  -4    0.21    0.20
   3  14   4   -0.10    0.14
  -4 -14  -4    3.69    0.53
  -4 -14  -4    2.48    0.47
   4  14   4    2.11    0.48
   5 -14  -3    1.27    0.39
   4 -14  -3    0.63    0.28
   3 -14  -3    5.87    0.43
   3 -14  -3    5.79    0.53
  -3  14   3    5.78    0.42
   2 -14  -3   47.90    1.33
   2 -14  -3   48.02    1.21
  -2  14   3   48.73    1.18
   1 -14  -3    3.45    0.29
   1 -14  -3    3.04    0.24
   1 -14  -3    2.81    0.31
  -1  14   3    3.19    0.27
   0 -14  -3    4.15    0.32
   0 -14  -3    3.82    0.24
   0 -14  -3    4.01    0.33
   0  14   3    3.60    0.31
  -1 -14  -3    1.41    0.25
  -1 -14  -3    1.19    0.22
  -1 -14  -3    1.59    0.12
   1  14   3    1.85    0.29
  -2 -14  -3    9.17    0.58
  -2 -14  -3    9.03    0.51
   2  14   3    9.36    0.57
  -3 -14  -3    2.51    0.37
  -3 -14  -3    2.87    0.43
   3  14   3    1.98    0.37
  -4 -14  -3    0.42    0.24
  -4 -14  -3    0.69    0.26
   4  14   3    0.64    0.28
   5 -14  -2    0.97    0.39
   4 -14  -2    2.32    0.47
   4 -14  -2    1.58    0.30
   3 -14  -2    1.61    0.27
   3 -14  -2    1.27    0.30
  -3  14   2    1.66    0.24
   2 -14  -2    0.09    0.07
   2 -14  -2    0.30    0.15
   2 -14  -2    0.18    0.11
  -2  14   2    0.20    0.11
   1 -14  -2    3.31    0.26
   1 -14  -2    3.25    0.23
   1 -14  -2    2.44    0.29
  -1  14   2    2.58    0.21
   0 -14  -2   29.47    0.80
   0 -14  -2   29.60    0.62
   0 -14  -2   29.29    0.79
   0  14   2   29.17    0.77
  -1 -14  -2   12.22    0.51
  -1 -14  -2   12.98    0.55
   1  14   2   12.39    0.52
  -2 -14  -2    6.19    0.44
  -2 -14  -2    5.28    0.36
   2  14   2    5.77    0.41
  -3 -14  -2   82.71    1.93
  -3 -14  -2   82.25    1.74
   3  14   2   80.55    1.95
  -4 -14  -2    1.74    0.40
  -4 -14  -2    0.91    0.30
   4  14   2    1.30    0.32
  -5 -14  -2    0.43    0.34
   5  14   2    0.55    0.32
   5 -14  -1    4.63    0.67
   4 -14  -1    2.18    0.42
   4 -14  -1    1.75    0.28
   3 -14  -1    9.50    0.53
   3 -14  -1    9.33    0.41
   3 -14  -1    8.88    0.59
  -3  14   1    9.72    0.41
   2 -14  -1    0.84    0.15
   2 -14  -1    0.58    0.17
   2 -14  -1    0.56    0.15
  -2  14   1    0.64    0.12
   1 -14  -1   66.85    1.31
   1 -14  -1   68.39    1.25
   1 -14  -1   65.70    1.30
  -1  14   1   65.89    1.07
   0 -14  -1   50.19    1.05
   0 -14  -1   48.93    0.86
   0 -14  -1   50.86    1.03
   0  14   1   49.89    0.86
   0  14   1   49.89    0.95
  -1 -14  -1  339.05    4.78
  -1 -14  -1  332.14    4.59
   1  14   1  341.69    4.71
  -2 -14  -1    4.45    0.34
  -2 -14  -1    3.93    0.27
   2  14   1    4.23    0.20
   2  14   1    4.13    0.34
  -3 -14  -1    3.00    0.38
  -3 -14  -1    3.67    0.30
   3  14   1    3.20    0.42
  -4 -14  -1    3.82    0.52
  -4 -14  -1    2.73    0.43
   4  14   1    2.62    0.44
  -5 -14  -1    0.02    0.25
   5  14   1    0.13    0.26
   5 -14   0    0.37    0.28
  -5  14   0    0.06    0.26
   4 -14   0   13.07    0.81
   4 -14   0   12.63    0.69
   3 -14   0    1.05    0.22
   3 -14   0    0.88    0.25
   3 -14   0    0.81    0.19
   2 -14   0    1.12    0.23
   2 -14   0    0.92    0.17
   2 -14   0    0.66    0.15
  -2  14   0    1.05    0.09
   1 -14   0   50.22    1.09
   1 -14   0   50.37    1.04
   1 -14   0   48.44    1.05
  -1  14   0   48.19    1.08
   0 -14   0  336.67    4.51
   0 -14   0  338.18    4.60
   0 -14   0  339.46    4.36
   0  14   0  324.52    4.44
   0  14   0  335.14    4.36
  -1 -14   0   48.47    0.91
  -1 -14   0   48.27    1.07
  -1 -14   0   52.43    1.06
   1  14   0   49.29    0.87
   1  14   0   49.84    1.04
  -2 -14   0    1.21    0.15
  -2 -14   0    1.18    0.21
  -2 -14   0    0.76    0.19
   2  14   0    0.86    0.19
   2  14   0    0.91    0.14
  -3 -14   0    1.07    0.22
  -3 -14   0    1.12    0.26
   3  14   0    0.75    0.18
   3  14   0    1.13    0.25
  -4 -14   0   12.25    0.66
  -4 -14   0   13.07    0.77
   4  14   0   12.61    0.77
  -5 -14   0    0.40    0.26
   5 -14   1    0.13    0.25
   5 -14   1    0.29    0.30
  -5  14  -1   -0.05    0.29
   4 -14   1    2.77    0.40
   4 -14   1    2.79    0.48
   4 -14   1    3.26    0.44
  -4  14  -1    2.92    0.49
   3 -14   1    4.17    0.50
   3 -14   1    3.69    0.40
   3 -14   1    3.88    0.44
  -3  14  -1    4.45    0.52
   2 -14   1    4.09    0.36
   2 -14   1    3.89    0.15
   2 -14   1    3.51    0.30
   2 -14   1    3.75    0.31
  -2  14  -1    3.88    0.16
  -2  14  -1    4.41    0.37
   1 -14   1  341.20    4.80
   1 -14   1  349.46    4.85
  -1  14  -1  344.20    4.92
   0 -14   1   48.22    0.87
   0 -14   1   49.40    0.96
   0 -14   1   49.67    1.07
   0  14  -1   48.71    1.03
  -1 -14   1   67.63    1.08
  -1 -14   1   67.27    1.30
  -1 -14   1   67.24    1.30
   1  14  -1   66.35    1.26
  -2 -14   1    0.65    0.17
  -2 -14   1    0.89    0.09
  -2 -14   1    0.88    0.17
   2  14  -1    0.64    0.16
  -3 -14   1    9.13    0.47
  -3 -14   1    9.75    0.59
   3  14  -1    9.03    0.50
  -4 -14   1    1.71    0.36
   4  14  -1    2.45    0.38
  -5 -14   1    4.94    0.66
   5 -14   2    0.22    0.31
   5 -14   2    0.44    0.31
  -5  14  -2    0.42    0.34
   4 -14   2    1.51    0.40
   4 -14   2    1.51    0.34
   4 -14   2    1.22    0.31
  -4  14  -2    1.39    0.39
   3 -14   2   82.63    1.91
   3 -14   2   82.35    1.92
   3 -14   2   83.82    2.05
  -3  14  -2   82.07    2.05
   2 -14   2    5.98    0.41
   2 -14   2    5.55    0.40
   2 -14   2    5.93    0.27
  -2  14  -2    6.46    0.48
   1 -14   2   12.79    0.37
   1 -14   2   12.93    0.53
   1 -14   2   13.58    0.57
  -1  14  -2   13.60    0.60
   0 -14   2   28.92    0.72
   0 -14   2   29.13    0.82
   0 -14   2   29.39    0.70
   0  14  -2   29.28    0.85
  -1 -14   2    2.91    0.30
  -1 -14   2    2.78    0.16
  -1 -14   2    2.62    0.23
   1  14  -2    2.97    0.27
  -2 -14   2    0.16    0.10
  -2 -14   2    0.27    0.12
   2  14  -2   -0.02    0.09
  -3 -14   2    1.16    0.24
   3  14  -2    1.70    0.30
  -4 -14   2    1.79    0.35
   4  14  -2    1.89    0.37
  -5 -14   2    1.31    0.37
   4 -14   3    0.41    0.24
   4 -14   3    0.20    0.25
  -4  14  -3    0.50    0.28
   3 -14   3    2.23    0.38
   3 -14   3    2.79    0.40
  -3  14  -3    2.13    0.38
   2 -14   3    9.99    0.43
   2 -14   3    8.91    0.54
   2 -14   3    8.75    0.56
  -2  14  -3   10.12    0.63
   1 -14   3    1.51    0.19
   1 -14   3    1.43    0.26
   1 -14   3    1.31    0.24
  -1  14  -3    1.46    0.28
   0 -14   3    3.94    0.28
   0 -14   3    3.84    0.28
   0 -14   3    3.51    0.30
   0  14  -3    3.49    0.39
  -1 -14   3    3.45    0.30
  -1 -14   3    3.21    0.21
  -1 -14   3    3.27    0.28
   1  14  -3    2.93    0.20
   1  14  -3    2.91    0.36
  -2 -14   3   49.32    1.09
  -2 -14   3   48.69    1.32
   2  14  -3   47.58    1.35
  -3 -14   3    6.56    0.52
   3  14  -3    5.56    0.49
  -4 -14   3    1.07    0.30
   4  14  -3    1.11    0.33
  -5 -14   3    0.95    0.30
   5  14  -3    0.71    0.34
   4 -14   4    2.75    0.52
   4 -14   4    2.71    0.52
  -4  14  -4    1.58    0.44
  -4  14  -4    2.41    0.50
   3 -14   4    0.07    0.19
   3 -14   4    0.06    0.18
  -3  14  -4   -0.21    0.15
  -3  14  -4   -0.08    0.18
   2 -14   4    2.21    0.38
   2 -14   4    3.79    0.47
   2 -14   4    2.92    0.34
  -2  14  -4    3.12    0.46
   1 -14   4    4.74    0.34
   1 -14   4    4.57    0.48
   1 -14   4    4.67    0.38
  -1  14  -4    4.82    0.39
  -1  14  -4    5.50    0.47
   0 -14   4   27.30    0.84
   0 -14   4   26.68    0.87
   0 -14   4   27.09    0.92
   0  14  -4   25.85    0.82
   0  14  -4   26.33    0.99
  -1 -14   4    0.19    0.15
  -1 -14   4    0.47    0.14
  -1 -14   4    0.50    0.17
   1  14  -4    0.35    0.16
   1  14  -4    0.14    0.09
  -2 -14   4    2.33    0.37
   2  14  -4    2.55    0.41
  -3 -14   4    9.94    0.68
   3  14  -4    9.60    0.68
  -4 -14   4    0.08    0.17
   4  14  -4    0.02    0.23
   3 -14   5    7.79    0.78
   3 -14   5    7.49    0.80
  -3  14  -5    8.40    0.86
  -3  14  -5    8.29    0.82
   2 -14   5    4.04    0.51
   2 -14   5    4.28    0.57
  -2  14  -5    4.11    0.50
  -2  14  -5    4.72    0.61
   1 -14   5    0.98    0.25
   1 -14   5    0.83    0.27
   1 -14   5    0.60    0.23
  -1  14  -5    0.50    0.24
  -1  14  -5    0.78    0.28
   0 -14   5   52.49    1.33
   0 -14   5   51.11    1.40
   0 -14   5   49.16    1.42
   0  14  -5   51.30    1.60
   0  14  -5   53.80    1.34
  -1 -14   5   25.19    0.89
  -1 -14   5   24.01    0.96
   1  14  -5   22.41    1.02
  -2 -14   5   -0.11    0.17
   2  14  -5    0.04    0.17
  -3 -14   5    2.92    0.49
   3  14  -5    2.67    0.50
  -4 -14   5    2.03    0.48
   4  14  -5    2.13    0.50
   3 -14   6    0.08    0.22
   3 -14   6    0.02    0.24
  -3  14  -6    0.22    0.33
  -3  14  -6    0.21    0.23
   2 -14   6    3.28    0.52
   2 -14   6    3.52    0.52
  -2  14  -6    3.48    0.51
  -2  14  -6    3.72    0.58
   1 -14   6    2.10    0.37
   1 -14   6    1.82    0.37
   1 -14   6    2.15    0.39
  -1  14  -6    2.48    0.41
  -1  14  -6    1.90    0.44
   0 -14   6   12.31    0.74
   0 -14   6   13.40    0.77
   0  14  -6   11.20    0.79
   0  14  -6   12.55    0.69
  -1 -14   6    1.88    0.38
   1  14  -6    2.68    0.51
  -2 -14   6   12.04    0.80
   2  14  -6   12.04    0.87
  -3 -14   6    0.14    0.24
   3  14  -6    0.41    0.29
   1 -14   7    0.13    0.26
   1 -14   7    0.22    0.28
  -1  14  -7    0.73    0.31
  -1  14  -7    0.79    0.33
   0 -14   7    1.22    0.34
   0 -14   7    1.45    0.34
   0  14  -7    1.38    0.40
  -1 -14   7    5.74    0.69
   1  14  -7    6.30    0.78
   2  14  -7    0.64    0.30
  -2  15   7    0.28    0.29
   1 -15  -7   15.96    0.92
  -1  15   7   16.42    0.99
   0 -15  -7    1.12    0.32
   0  15   7    2.34    0.47
  -1 -15  -7   35.85    1.43
  -1 -15  -7   36.82    1.47
   3 -15  -6    0.44    0.31
  -3  15   6    0.66    0.32
   2 -15  -6    4.04    0.51
   2 -15  -6    4.42    0.56
  -2  15   6    4.18    0.55
   1 -15  -6   17.98    0.88
  -1  15   6   18.79    0.94
   0 -15  -6    1.28    0.32
   0 -15  -6    1.03    0.30
   0  15   6    0.85    0.30
  -1 -15  -6    0.19    0.21
  -1 -15  -6    0.23    0.25
   1  15   6    0.32    0.25
  -2 -15  -6    0.12    0.28
  -2 -15  -6   -0.13    0.21
   2  15   6   -0.10    0.19
  -3 -15  -6    1.51    0.41
   4 -15  -5    2.50    0.56
   3 -15  -5   10.14    0.75
  -3  15   5    9.10    0.66
   2 -15  -5    5.32    0.57
   2 -15  -5    5.07    0.51
  -2  15   5    5.82    0.57
   1 -15  -5    1.72    0.30
   1 -15  -5    2.13    0.34
  -1  15   5    1.98    0.36
   0 -15  -5    0.16    0.17
   0 -15  -5   -0.07    0.13
   0  15   5   -0.05    0.14
  -1 -15  -5    5.79    0.59
  -1 -15  -5    5.98    0.51
   1  15   5    5.07    0.55
  -2 -15  -5   37.39    1.40
  -2 -15  -5   35.07    1.27
   2  15   5   36.62    1.35
  -3 -15  -5   16.29    0.91
  -3 -15  -5   15.16    0.97
   3  15   5   16.97    1.00
   4 -15  -4    4.26    0.63
   3 -15  -4    0.37    0.22
   3 -15  -4    1.17    0.25
  -3  15   4    1.32    0.28
   2 -15  -4    5.46    0.43
   2 -15  -4    5.30    0.45
  -2  15   4    5.83    0.44
   1 -15  -4   11.47    0.51
   1 -15  -4   11.32    0.58
   1 -15  -4   11.90    0.59
  -1  15   4   11.54    0.59
   0 -15  -4   17.23    0.74
   0 -15  -4   18.78    0.74
   0 -15  -4   17.16    0.60
   0  15   4   18.12    0.76
  -1 -15  -4   12.45    0.66
  -1 -15  -4   11.96    0.63
   1  15   4   11.28    0.64
  -2 -15  -4   56.53    1.52
  -2 -15  -4   52.54    1.58
   2  15   4   55.27    1.59
  -3 -15  -4    1.98    0.38
  -3 -15  -4    1.96    0.41
   3  15   4    1.63    0.34
  -4 -15  -4    3.50    0.52
  -4 -15  -4    3.73    0.57
   4  15   4    4.25    0.63
   5 -15  -3    0.55    0.29
   4 -15  -3    5.34    0.66
   3 -15  -3    3.00    0.45
   3 -15  -3    3.46    0.39
  -3  15   3    2.86    0.35
   2 -15  -3   91.87    2.00
   2 -15  -3   92.95    1.88
  -2  15   3   93.65    1.80
   1 -15  -3   36.82    0.98
   1 -15  -3   36.66    0.90
   1 -15  -3   36.62    1.01
  -1  15   3   37.34    0.98
   0 -15  -3  274.43    4.22
   0 -15  -3  284.15    4.20
   0 -15  -3  285.33    3.91
   0  15   3  290.01    4.26
  -1 -15  -3   54.90    1.38
  -1 -15  -3   55.62    1.33
   1  15   3   56.28    1.37
  -2 -15  -3   14.44    0.72
  -2 -15  -3   15.14    0.67
   2  15   3   13.20    0.69
  -3 -15  -3   55.90    1.65
  -3 -15  -3   55.43    1.48
   3  15   3   55.70    1.62
  -4 -15  -3    5.40    0.62
  -4 -15  -3    6.56    0.56
   4  15   3    6.54    0.71
   5 -15  -2   10.22    0.87
   4 -15  -2    0.17    0.20
   4 -15  -2    0.44    0.22
   3 -15  -2    6.74    0.44
   3 -15  -2    6.37    0.52
  -3  15   2    6.45    0.39
   2 -15  -2    5.48    0.37
   2 -15  -2    5.11    0.27
   2 -15  -2    4.44    0.37
  -2  15   2    5.57    0.31
   1 -15  -2  119.62    2.10
   1 -15  -2  119.71    2.06
   1 -15  -2  120.52    1.97
  -1  15   2  119.66    1.94
   0 -15  -2    0.05    0.08
   0 -15  -2   -0.02    0.06
   0 -15  -2    0.03    0.05
   0  15   2   -0.04    0.06
  -1 -15  -2    2.15    0.27
  -1 -15  -2    3.07    0.32
   1  15   2    3.23    0.28
  -2 -15  -2   43.31    1.09
  -2 -15  -2   42.76    1.21
   2  15   2   40.95    1.17
  -3 -15  -2    1.11    0.25
  -3 -15  -2    1.37    0.29
   3  15   2    2.18    0.36
  -4 -15  -2    0.18    0.21
  -4 -15  -2    0.20    0.18
   4  15   2    0.22    0.19
  -5 -15  -2    0.25    0.33
   5  15   2    0.37    0.28
   5 -15  -1    0.97    0.40
   4 -15  -1    2.57    0.44
   4 -15  -1    2.63    0.37
   3 -15  -1    0.13    0.10
   3 -15  -1    0.29    0.17
   3 -15  -1    0.16    0.14
   2 -15  -1  189.39    3.18
   2 -15  -1  193.65    3.07
   2 -15  -1  189.72    2.83
  -2  15   1  186.83    2.64
   1 -15  -1   72.48    1.35
   1 -15  -1   74.59    1.42
   1 -15  -1   70.37    1.40
  -1  15   1   73.71    1.16
   0 -15  -1    0.23    0.10
   0 -15  -1    0.37    0.12
   0 -15  -1    0.33    0.08
   0  15   1    0.45    0.11
   0  15   1    0.15    0.06
  -1 -15  -1   15.55    0.58
  -1 -15  -1   16.22    0.52
   1  15   1   16.32    0.56
  -2 -15  -1    0.78    0.16
  -2 -15  -1    0.82    0.19
   2  15   1    0.64    0.18
   2  15   1    0.81    0.11
  -3 -15  -1    7.06    0.39
  -3 -15  -1    7.38    0.52
  -3 -15  -1    6.25    0.46
   3  15   1    6.78    0.51
  -4 -15  -1   19.02    0.89
  -4 -15  -1   20.82    1.00
   4  15   1   21.46    1.01
  -5 -15  -1    6.19    0.74
   5  15   1    5.71    0.72
   5 -15   0   10.80    0.86
  -5  15   0   11.32    0.90
   4 -15   0   80.16    1.92
   4 -15   0   79.28    2.17
  -4  15   0   81.28    2.20
   3 -15   0    2.92    0.42
   3 -15   0    2.18    0.31
   3 -15   0    2.46    0.30
   2 -15   0   25.37    0.74
   2 -15   0   24.98    0.86
   2 -15   0   23.44    0.77
  -2  15   0   23.24    0.84
  -2  15   0   24.18    0.41
   1 -15   0   24.80    0.70
   1 -15   0   26.03    0.74
   1 -15   0   25.43    0.72
  -1  15   0   25.42    0.74
  -1 -15   0   24.91    0.69
  -1 -15   0   25.04    0.72
  -1 -15   0   25.45    0.61
   1  15   0   25.21    0.69
   1  15   0   25.63    0.55
  -2 -15   0   25.76    0.78
  -2 -15   0   24.57    0.59
  -2 -15   0   25.73    0.83
   2  15   0   24.25    0.81
   2  15   0   24.09    0.63
  -3 -15   0    2.44    0.32
  -3 -15   0    2.61    0.38
   3  15   0    2.01    0.31
   3  15   0    2.74    0.31
  -4 -15   0   78.30    1.82
  -4 -15   0   78.98    2.03
   4  15   0   78.30    2.04
  -5 -15   0   12.47    0.88
   5 -15   1    5.47    0.72
   5 -15   1    5.68    0.66
  -5  15  -1    6.67    0.83
   4 -15   1   19.15    0.84
   4 -15   1   20.75    1.05
   4 -15   1   20.46    0.93
  -4  15  -1   20.54    1.05
   3 -15   1    8.26    0.50
   3 -15   1    6.70    0.53
   3 -15   1    7.40    0.50
  -3  15  -1    7.79    0.57
   2 -15   1    0.89    0.19
   2 -15   1    0.67    0.16
   2 -15   1    1.12    0.24
  -2  15  -1    0.89    0.08
  -2  15  -1    0.83    0.21
   1 -15   1   16.73    0.58
   1 -15   1   17.41    0.61
  -1  15  -1   17.22    0.64
   0 -15   1    0.33    0.11
   0 -15   1    0.13    0.07
   0 -15   1    0.37    0.09
   0  15  -1    0.31    0.10
  -1 -15   1   73.95    1.18
  -1 -15   1   71.87    1.41
  -1 -15   1   73.45    1.39
   1  15  -1   73.29    1.36
  -2 -15   1  186.58    3.06
  -2 -15   1  188.08    2.45
  -2 -15   1  182.89    2.90
   2  15  -1  185.26    2.89
  -3 -15   1    0.29    0.17
  -3 -15   1   -0.14    0.10
   3  15  -1    0.14    0.12
  -4 -15   1    2.76    0.48
   4  15  -1    2.85    0.39
  -5 -15   1    0.72    0.34
   5 -15   2    0.18    0.27
   5 -15   2    0.13    0.27
  -5  15  -2   -0.16    0.30
   4 -15   2    0.25    0.24
   4 -15   2    0.25    0.19
   4 -15   2    0.31    0.25
  -4  15  -2    0.37    0.26
   3 -15   2    0.98    0.21
   3 -15   2    1.44    0.32
   3 -15   2    1.44    0.29
  -3  15  -2    1.09    0.30
   2 -15   2   43.99    1.21
   2 -15   2   43.28    0.82
   2 -15   2   41.32    1.15
  -2  15  -2   44.35    1.29
   1 -15   2    2.66    0.17
   1 -15   2    3.00    0.34
   1 -15   2    2.81    0.30
  -1  15  -2    2.45    0.31
   0 -15   2    0.04    0.10
   0 -15   2    0.04    0.05
   0 -15   2    0.14    0.08
   0  15  -2    0.04    0.09
  -1 -15   2  117.02    1.74
  -1 -15   2  119.14    2.07
  -1 -15   2  118.63    2.05
   1  15  -2  119.16    2.13
  -2 -15   2    5.84    0.34
  -2 -15   2    4.76    0.37
   2  15  -2    5.25    0.37
  -3 -15   2    7.37    0.48
  -3 -15   2    6.92    0.53
   3  15  -2    6.81    0.49
  -4 -15   2    0.34    0.24
   4  15  -2    0.65    0.25
  -5 -15   2    9.73    0.80
   4 -15   3    6.70    0.72
   4 -15   3    6.62    0.69
  -4  15  -3    7.94    0.83
   3 -15   3   57.75    1.67
   3 -15   3   57.90    1.65
  -3  15  -3   59.13    1.77
   2 -15   3   13.50    0.70
   2 -15   3   15.14    0.71
   2 -15   3   14.97    0.52
  -2  15  -3   13.16    0.72
   1 -15   3   56.72    1.15
   1 -15   3   57.86    1.43
   1 -15   3   57.79    1.36
  -1  15  -3   56.11    1.48
   0 -15   3  278.20    4.04
   0 -15   3  277.01    4.22
   0 -15   3  282.57    4.04
   0  15  -3  281.86    4.37
  -1 -15   3   36.81    0.78
  -1 -15   3   37.51    1.03
  -1 -15   3   38.19    1.00
   1  15  -3   37.50    1.11
   1  15  -3   37.63    0.79
  -2 -15   3   88.41    1.93
  -2 -15   3   89.95    1.69
   2  15  -3   90.59    2.00
  -3 -15   3    2.83    0.42
   3  15  -3    2.68    0.42
  -4 -15   3    7.62    0.78
   4  15  -3    6.52    0.70
  -5 -15   3   -0.26    0.19
   5  15  -3    0.49    0.31
   4 -15   4    3.68    0.57
   4 -15   4    3.85    0.61
  -4  15  -4    3.89    0.62
  -4  15  -4    4.36    0.62
   3 -15   4    1.83    0.37
   3 -15   4    1.88    0.41
  -3  15  -4    1.61    0.37
  -3  15  -4    2.08    0.43
   2 -15   4   58.23    1.60
   2 -15   4   57.07    1.65
  -2  15  -4   56.97    1.70
   1 -15   4   12.26    0.55
   1 -15   4   11.06    0.63
   1 -15   4   11.41    0.61
  -1  15  -4   12.37    0.71
   0 -15   4   18.30    0.70
   0 -15   4   18.39    0.76
   0 -15   4   17.96    0.67
   0  15  -4   17.43    0.67
   0  15  -4   16.91    0.81
  -1 -15   4   11.84    0.57
  -1 -15   4   12.77    0.48
  -1 -15   4   12.07    0.61
   1  15  -4   12.23    0.47
   1  15  -4   12.31    0.68
  -2 -15   4    6.09    0.49
   2  15  -4    4.84    0.54
  -3 -15   4    1.45    0.33
   3  15  -4    1.01    0.29
  -4 -15   4    4.47    0.63
   4  15  -4    3.98    0.60
   3 -15   5   17.00    0.98
   3 -15   5   15.78    0.98
  -3  15  -5   15.80    1.00
  -3  15  -5   14.77    0.95
   2 -15   5   37.16    1.33
   2 -15   5   35.54    1.36
  -2  15  -5   37.88    1.44
  -2  15  -5   38.89    1.36
   1 -15   5    6.11    0.53
   1 -15   5    5.98    0.59
   1 -15   5    6.90    0.49
  -1  15  -5    6.98    0.54
  -1  15  -5    5.82    0.64
   0 -15   5    0.07    0.14
   0 -15   5    0.16    0.14
   0  15  -5    0.11    0.16
   0  15  -5    0.27    0.13
  -1 -15   5    2.91    0.42
  -1 -15   5    2.29    0.34
   1  15  -5    2.00    0.37
  -2 -15   5    5.79    0.61
   2  15  -5    5.24    0.63
  -3 -15   5   10.23    0.75
   3  15  -5   10.55    0.81
  -4 -15   5    1.76    0.42
   4  15  -5    2.00    0.48
   3 -15   6    1.59    0.42
   3 -15   6    1.81    0.45
   2 -15   6   -0.04    0.19
   2 -15   6   -0.02    0.20
  -2  15  -6   -0.23    0.19
  -2  15  -6    0.12    0.21
   1 -15   6    0.25    0.21
   1 -15   6    0.48    0.23
   1 -15   6    0.39    0.25
  -1  15  -6    0.43    0.25
  -1  15  -6    0.22    0.24
   0 -15   6    1.11    0.31
   0 -15   6    1.10    0.31
   0  15  -6    1.77    0.38
   0  15  -6    0.92    0.28
  -1 -15   6   19.20    0.96
   1  15  -6   15.88    0.99
  -2 -15   6    4.95    0.60
   2  15  -6    4.03    0.59
  -3 -15   6    0.09    0.24
   3  15  -6    0.55    0.32
   1 -15   7   38.03    1.45
   1 -15   7   38.02    1.55
  -1  15  -7   42.97    1.56
  -1  15  -7   37.71    1.61
   0 -15   7    1.50    0.36
   0 -15   7    1.26    0.38
   0  15  -7    1.92    0.47
  -1 -15   7   15.73    0.95
   1  15  -7   14.39    0.99
   2  15  -7    0.18    0.25
  -2  16   7    4.13    0.63
   1 -16  -7    0.53    0.29
  -1  16   7    1.80    0.43
   0 -16  -7    0.25    0.26
   0  16   7    0.56    0.28
  -1 -16  -7    9.81    0.77
  -1 -16  -7   11.07    0.84
   1  16   7   12.38    0.89
   3 -16  -6   -0.12    0.25
  -3  16   6    0.30    0.28
   2 -16  -6   11.29    0.73
   2 -16  -6   12.27    0.81
  -2  16   6   12.29    0.79
   1 -16  -6    7.58    0.61
  -1  16   6    8.18    0.65
   0 -16  -6    5.58    0.62
   0 -16  -6    5.95    0.62
   0  16   6    4.69    0.59
  -1 -16  -6    6.63    0.69
  -1 -16  -6    6.65    0.68
   1  16   6    6.10    0.67
  -2 -16  -6    3.15    0.54
  -2 -16  -6    2.52    0.46
   2  16   6    2.51    0.47
   4 -16  -5    0.02    0.24
   3 -16  -5   -0.03    0.21
  -3  16   5    0.06    0.18
   2 -16  -5    1.60    0.35
   2 -16  -5    1.41    0.32
  -2  16   5    1.73    0.34
   1 -16  -5   13.08    0.71
   1 -16  -5   12.42    0.67
  -1  16   5   12.75    0.71
   0 -16  -5   44.79    1.31
   0 -16  -5   45.99    1.37
   0  16   5   45.47    1.41
  -1 -16  -5   12.34    0.72
  -1 -16  -5   10.97    0.68
   1  16   5   10.66    0.69
  -2 -16  -5   21.54    1.05
  -2 -16  -5   20.40    0.96
   2  16   5   18.72    0.95
  -3 -16  -5    0.69    0.29
  -3 -16  -5    0.87    0.31
   3  16   5    1.08    0.36
   4 -16  -4   -0.27    0.22
   3 -16  -4    1.68    0.37
   3 -16  -4    2.35    0.36
  -3  16   4    3.36    0.43
   2 -16  -4    0.51    0.19
   2 -16  -4    0.47    0.18
  -2  16   4    0.48    0.20
   1 -16  -4   13.80    0.57
   1 -16  -4   13.22    0.65
   1 -16  -4   13.51    0.62
  -1  16   4   13.18    0.64
   0 -16  -4    2.79    0.26
   0 -16  -4    3.37    0.39
   0 -16  -4    2.66    0.35
   0  16   4    2.94    0.39
  -1 -16  -4  190.87    3.39
  -1 -16  -4  189.85    3.33
   1  16   4  192.15    3.39
  -2 -16  -4   32.02    1.11
  -2 -16  -4   31.12    1.18
   2  16   4   32.43    1.19
  -3 -16  -4    0.10    0.22
  -3 -16  -4    0.97    0.28
   3  16   4    0.96    0.32
  -4 -16  -4   13.40    0.92
  -4 -16  -4   14.83    0.89
   4  16   4   15.84    0.99
   5 -16  -3    0.18    0.26
   4 -16  -3    3.88    0.60
   3 -16  -3    2.09    0.31
   3 -16  -3    1.64    0.35
  -3  16   3    2.23    0.32
   2 -16  -3   36.41    1.07
   2 -16  -3   37.24    1.16
  -2  16   3   36.18    0.99
   1 -16  -3    8.40    0.41
   1 -16  -3    9.24    0.47
   1 -16  -3    8.64    0.48
  -1  16   3    7.94    0.43
   0 -16  -3   35.54    1.01
   0 -16  -3   36.06    0.99
   0 -16  -3   36.63    0.80
   0  16   3   35.13    0.99
  -1 -16  -3   65.56    1.56
  -1 -16  -3   63.55    1.48
   1  16   3   66.51    1.54
  -2 -16  -3   12.87    0.63
  -2 -16  -3   11.70    0.67
   2  16   3   12.45    0.67
  -3 -16  -3   28.70    1.03
  -3 -16  -3   28.89    1.15
   3  16   3   31.31    1.18
  -4 -16  -3   30.81    1.30
  -4 -16  -3   32.58    1.17
   4  16   3   32.12    1.33
   5 -16  -2    8.81    0.79
   4 -16  -2    1.97    0.41
   4 -16  -2    2.75    0.38
   3 -16  -2    5.02    0.40
   3 -16  -2    4.36    0.52
   2 -16  -2   10.58    0.41
   2 -16  -2   10.78    0.52
   2 -16  -2   10.84    0.57
  -2  16   2   11.12    0.44
   1 -16  -2    1.70    0.24
   1 -16  -2    1.05    0.19
   1 -16  -2    1.79    0.23
  -1  16   2    1.53    0.19
   0 -16  -2   30.01    0.83
   0 -16  -2   28.90    0.82
   0 -16  -2   29.42    0.63
   0  16   2   30.80    0.80
  -1 -16  -2    3.72    0.32
  -1 -16  -2    4.08    0.30
   1  16   2    4.11    0.31
  -2 -16  -2    0.16    0.12
  -2 -16  -2    0.34    0.14
   2  16   2   -0.07    0.09
  -3 -16  -2  100.49    2.24
  -3 -16  -2  103.06    2.01
   3  16   2  100.38    2.27
  -4 -16  -2   -0.18    0.19
  -4 -16  -2    0.13    0.22
   4  16   2    0.07    0.20
   5  16   2    1.31    0.37
   5 -16  -1    1.23    0.38
   4 -16  -1    0.41    0.21
   4 -16  -1    0.58    0.23
   3 -16  -1   55.86    1.59
   3 -16  -1   57.31    1.43
   3 -16  -1   58.35    1.27
   2 -16  -1   47.21    1.26
   2 -16  -1   47.71    1.18
   2 -16  -1   46.28    1.03
  -2  16   1   48.00    0.86
   1 -16  -1    1.18    0.19
   1 -16  -1    1.15    0.17
   1 -16  -1    0.99    0.18
  -1  16   1    1.13    0.13
   0 -16  -1   51.11    0.90
   0 -16  -1   51.01    1.11
   0 -16  -1   49.82    1.08
   0  16   1   50.99    0.91
   0  16   1   49.23    0.97
  -1 -16  -1  110.15    1.98
  -1 -16  -1  110.04    1.84
   1  16   1  109.18    1.91
  -2 -16  -1   -0.04    0.07
  -2 -16  -1    0.12    0.12
   2  16   1   -0.07    0.08
   2  16   1    0.14    0.05
  -3 -16  -1   15.34    0.58
  -3 -16  -1   15.10    0.71
   3  16   1   14.58    0.74
  -4 -16  -1    0.37    0.23
  -4 -16  -1    1.12    0.30
   4  16   1    0.44    0.25
  -5 -16  -1    1.21    0.37
   5  16   1    1.30    0.39
   5 -16   0    0.09    0.25
  -5  16   0   -0.22    0.23
   4 -16   0    7.60    0.56
   4 -16   0    7.12    0.64
  -4  16   0    5.67    0.68
   3 -16   0   51.92    1.25
   3 -16   0   51.46    1.36
   3 -16   0   53.07    1.54
   2 -16   0    0.91    0.18
   2 -16   0    1.01    0.22
   2 -16   0    0.87    0.18
  -2  16   0    0.90    0.22
   1 -16   0   84.06    1.54
   1 -16   0   80.79    1.57
   1 -16   0   83.19    1.57
  -1  16   0   81.42    1.57
   0 -16   0  160.74    2.42
   0 -16   0  159.93    2.27
   0 -16   0  160.34    2.53
   0  16   0  157.41    2.35
   0  16   0  157.60    2.26
  -1 -16   0   80.59    1.51
  -1 -16   0   79.94    1.56
  -1 -16   0   85.51    1.40
   1  16   0   83.90    1.52
   1  16   0   82.16    1.31
  -2 -16   0    1.21    0.16
  -2 -16   0    1.14    0.22
  -2 -16   0    0.85    0.17
   2  16   0    1.19    0.16
   2  16   0    0.84    0.19
  -3 -16   0   49.59    1.41
  -3 -16   0   53.73    1.35
   3  16   0   52.68    1.20
   3  16   0   51.52    1.44
  -4 -16   0    6.10    0.51
  -4 -16   0    8.64    0.65
   4  16   0    6.78    0.59
  -5 -16   0    0.29    0.25
   5 -16   1    1.12    0.38
   5 -16   1    0.70    0.30
  -5  16  -1    0.47    0.31
   4 -16   1    0.36    0.21
   4 -16   1    0.42    0.20
   4 -16   1    0.33    0.21
  -4  16  -1    0.75    0.26
   3 -16   1   14.39    0.77
   3 -16   1   14.46    0.71
   3 -16   1   14.61    0.67
  -3  16  -1   16.29    0.83
   2 -16   1   -0.01    0.09
   2 -16   1    0.08    0.10
   2 -16   1    0.30    0.13
  -2  16  -1    0.02    0.09
   1 -16   1  110.57    1.99
   1 -16   1  111.60    1.95
  -1  16  -1  108.58    2.02
   0 -16   1   49.40    1.02
   0 -16   1   50.71    0.92
   0 -16   1   50.55    1.13
   0  16  -1   51.96    1.10
  -1 -16   1    1.35    0.15
  -1 -16   1    1.43    0.21
  -1 -16   1    1.36    0.20
   1  16  -1    1.22    0.18
  -2 -16   1   46.11    1.11
  -2 -16   1   46.91    0.77
  -2 -16   1   47.41    1.21
   2  16  -1   44.48    1.06
  -3 -16   1   58.30    1.35
  -3 -16   1   56.46    1.54
   3  16  -1   60.74    1.43
  -4 -16   1    0.29    0.23
   4  16  -1    0.61    0.20
  -5 -16   1    2.60    0.51
   5 -16   2    0.77    0.33
   5 -16   2    0.68    0.34
  -5  16  -2    0.23    0.26
   4 -16   2    0.15    0.23
   4 -16   2   -0.04    0.21
   4 -16   2   -0.02    0.20
  -4  16  -2    0.28    0.24
   3 -16   2  104.36    2.41
   3 -16   2  108.73    2.27
   3 -16   2  102.43    2.26
  -3  16  -2  100.19    2.36
   2 -16   2    0.00    0.09
   2 -16   2    0.19    0.13
  -2  16  -2    0.12    0.14
   1 -16   2    4.46    0.21
   1 -16   2    4.06    0.33
   1 -16   2    4.34    0.31
  -1  16  -2    4.53    0.37
   0 -16   2   29.03    0.85
   0 -16   2   29.86    0.75
   0 -16   2   29.31    0.71
   0  16  -2   27.56    0.85
  -1 -16   2    2.00    0.25
  -1 -16   2    1.68    0.17
  -1 -16   2    1.34    0.21
   1  16  -2    1.53    0.23
  -2 -16   2   10.61    0.55
  -2 -16   2   10.08    0.46
   2  16  -2    9.83    0.52
  -3 -16   2    6.11    0.39
  -3 -16   2    5.61    0.47
   3  16  -2    5.54    0.45
  -4 -16   2    3.25    0.49
   4  16  -2    2.11    0.40
  -5 -16   2    7.79    0.86
   4 -16   3   32.42    1.31
   4 -16   3   31.71    1.32
  -4  16  -3   31.91    1.39
   3 -16   3   29.11    1.14
   3 -16   3   29.79    1.13
  -3  16  -3   28.25    1.19
   2 -16   3   11.52    0.63
   2 -16   3   13.64    0.70
  -2  16  -3   13.54    0.75
   1 -16   3   63.97    1.25
   1 -16   3   64.84    1.47
   1 -16   3   67.43    1.58
  -1  16  -3   65.83    1.64
   0 -16   3   37.58    1.05
   0 -16   3   35.23    0.91
   0 -16   3   34.57    0.90
   0  16  -3   36.09    1.10
  -1 -16   3    8.60    0.45
  -1 -16   3    7.76    0.33
  -1 -16   3    9.70    0.50
   1  16  -3    8.39    0.52
  -2 -16   3   35.57    1.13
  -2 -16   3   36.31    0.95
   2  16  -3   34.90    1.14
  -3 -16   3    2.77    0.43
   3  16  -3    2.88    0.43
  -4 -16   3    5.10    0.65
   4  16  -3    4.60    0.60
  -5 -16   3    0.62    0.23
   5  16  -3    0.29    0.30
   4 -16   4   13.18    0.93
   4 -16   4   13.22    0.90
  -4  16  -4   17.16    1.02
  -4  16  -4   16.42    1.06
   3 -16   4    1.10    0.34
   3 -16   4    0.81    0.29
  -3  16  -4    0.04    0.22
   2 -16   4   31.58    1.13
   2 -16   4   31.99    1.19
  -2  16  -4   32.11    1.24
   1 -16   4  193.86    3.30
   1 -16   4  193.39    3.45
   1 -16   4  189.92    3.06
  -1  16  -4  190.41    3.54
   0 -16   4    3.11    0.34
   0 -16   4    2.31    0.30
   0 -16   4    2.84    0.37
   0  16  -4    1.60    0.31
   0  16  -4    2.14    0.27
  -1 -16   4   13.19    0.64
  -1 -16   4   13.57    0.62
  -1 -16   4   13.43    0.50
   1  16  -4   12.48    0.71
   1  16  -4   13.29    0.49
  -2 -16   4    0.22    0.17
   2  16  -4    0.53    0.23
  -3 -16   4    1.79    0.35
   3  16  -4    2.17    0.42
  -4 -16   4   -0.23    0.20
   4  16  -4    0.21    0.20
   3 -16   5    0.96    0.36
   3 -16   5    1.11    0.36
  -3  16  -5    1.11    0.37
  -3  16  -5    1.27    0.38
   2 -16   5   20.74    1.04
   2 -16   5   21.22    0.99
  -2  16  -5   20.81    0.99
  -2  16  -5   19.41    1.02
   1 -16   5   12.08    0.73
   1 -16   5   11.70    0.62
   1 -16   5   11.60    0.67
  -1  16  -5   10.52    0.74
  -1  16  -5   11.32    0.66
   0 -16   5   45.43    1.27
   0 -16   5   48.81    1.41
   0 -16   5   49.44    1.37
   0  16  -5   50.93    1.32
   0  16  -5   43.93    1.51
  -1 -16   5   12.98    0.72
  -1 -16   5   13.39    0.67
   1  16  -5   13.82    0.82
  -2 -16   5    1.83    0.38
   2  16  -5    1.63    0.37
  -3 -16   5   -0.20    0.15
   3  16  -5   -0.09    0.19
   4  16  -5    0.22    0.30
   2 -16   6    3.19    0.54
   2 -16   6    3.90    0.57
  -2  16  -6    2.35    0.46
  -2  16  -6    3.38    0.57
   1 -16   6    6.61    0.73
   1 -16   6    6.10    0.63
   1 -16   6    6.88    0.55
  -1  16  -6    6.48    0.73
  -1  16  -6    5.64    0.58
   0 -16   6    6.13    0.62
   0 -16   6    4.91    0.60
   0 -16   6    5.97    0.50
   0  16  -6    5.95    0.68
   0  16  -6    5.10    0.53
  -1 -16   6    7.54    0.63
   1  16  -6    8.63    0.73
  -2 -16   6   10.95    0.78
   2  16  -6   12.43    0.88
  -3 -16   6    0.25    0.29
   3  16  -6    0.50    0.35
   1 -16   7   10.54    0.84
  -1  16  -7   11.42    0.93
  -1  16  -7   10.60    0.80
   0 -16   7    0.69    0.32
   0 -16   7    0.35    0.26
   0  16  -7    0.13    0.29
  -1 -16   7    0.80    0.34
   1  16  -7    1.81    0.47
   2  16  -7    3.86    0.66
  -2  17   7   10.59    0.83
   1 -17  -7    1.86    0.41
  -1  17   7    1.10    0.35
   0 -17  -7    2.53    0.50
   0  17   7    2.18    0.46
  -1 -17  -7    5.21    0.68
  -1 -17  -7    4.36    0.61
   1  17   7    5.07    0.66
   3 -17  -6    3.49    0.58
  -3  17   6    4.17    0.61
   2 -17  -6    7.25    0.61
   2 -17  -6    7.92    0.68
  -2  17   6    7.40    0.62
   1 -17  -6    7.22    0.69
  -1  17   6    5.69    0.64
   0 -17  -6    1.86    0.37
   0 -17  -6    2.81    0.43
   0  17   6    1.89    0.39
  -1 -17  -6    1.75    0.41
  -1 -17  -6    1.46    0.35
   1  17   6    2.39    0.43
  -2 -17  -6    2.07    0.44
  -2 -17  -6    1.62    0.39
   2  17   6    1.51    0.40
   4 -17  -5    0.86    0.32
   3 -17  -5    0.34    0.28
  -3  17   5   -0.02    0.19
   2 -17  -5    3.25    0.46
   2 -17  -5    3.02    0.43
  -2  17   5    3.28    0.46
   1 -17  -5    3.52    0.45
   1 -17  -5    4.11    0.46
  -1  17   5    3.33    0.44
   0 -17  -5    5.30    0.54
   0 -17  -5    5.36    0.46
   0  17   5    5.26    0.55
  -1 -17  -5   21.57    0.95
  -1 -17  -5   21.50    0.96
   1  17   5   22.58    1.01
  -2 -17  -5   26.30    1.17
  -2 -17  -5   26.03    1.11
   2  17   5   27.87    1.17
  -3 -17  -5   -0.22    0.15
  -3 -17  -5   -0.19    0.20
   3  17   5    0.19    0.23
   4 -17  -4    5.81    0.76
   3 -17  -4    2.21    0.35
   3 -17  -4    2.08    0.41
  -3  17   4    2.14    0.35
   2 -17  -4    0.04    0.15
   2 -17  -4    0.06    0.13
  -2  17   4    0.09    0.14
   1 -17  -4    9.05    0.52
   1 -17  -4    9.48    0.49
   1 -17  -4    9.13    0.54
  -1  17   4    9.39    0.54
   0 -17  -4    2.52    0.34
   0 -17  -4    3.23    0.40
   0 -17  -4    2.33    0.26
   0  17   4    2.64    0.37
  -1 -17  -4  179.54    3.25
  -1 -17  -4  175.66    3.18
   1  17   4  179.99    3.25
  -2 -17  -4    0.85    0.26
  -2 -17  -4    0.74    0.24
   2  17   4    1.00    0.27
  -3 -17  -4    1.31    0.33
  -3 -17  -4    1.62    0.37
   3  17   4    1.55    0.37
  -4 -17  -4   15.46    1.00
  -4 -17  -4   13.69    0.86
   4  17   4   13.71    0.95
   4 -17  -3    0.14    0.21
   3 -17  -3    1.34    0.28
   3 -17  -3    1.26    0.31
   2 -17  -3   39.28    1.21
   2 -17  -3   38.96    1.12
  -2  17   3   40.66    1.05
   1 -17  -3    4.36    0.32
   1 -17  -3    5.06    0.35
   1 -17  -3    4.88    0.38
  -1  17   3    4.99    0.35
   0 -17  -3    1.59    0.25
   0 -17  -3    1.33    0.23
   0 -17  -3    1.39    0.18
   0  17   3    1.18    0.23
  -1 -17  -3    0.05    0.11
  -1 -17  -3    0.08    0.14
   1  17   3    0.11    0.12
  -2 -17  -3   83.01    1.82
  -2 -17  -3   82.89    1.95
   2  17   3   81.83    1.93
  -3 -17  -3   29.43    1.05
  -3 -17  -3   30.70    1.20
   3  17   3   32.60    1.21
  -4 -17  -3   38.50    1.48
  -4 -17  -3   44.53    2.00
   4  17   3   40.83    1.53
   5 -17  -2   12.41    0.92
   4 -17  -2   -0.02    0.15
   4 -17  -2    0.01    0.16
   3 -17  -2    7.55    0.50
   3 -17  -2    7.96    0.59
   2 -17  -2    3.54    0.25
   2 -17  -2    3.32    0.40
   2 -17  -2    3.69    0.39
  -2  17   2    3.61    0.26
   1 -17  -2   88.40    1.64
   1 -17  -2   83.39    1.57
   1 -17  -2   82.40    1.67
  -1  17   2   87.12    1.52
   0 -17  -2   92.33    1.75
   0 -17  -2   94.38    1.46
   0 -17  -2   91.28    1.75
   0  17   2   92.16    1.68
  -1 -17  -2    0.14    0.10
  -1 -17  -2    0.01    0.08
   1  17   2    0.03    0.10
  -2 -17  -2   46.70    1.15
  -2 -17  -2   46.10    1.29
   2  17   2   44.41    1.25
  -3 -17  -2   18.37    0.74
  -3 -17  -2   18.15    0.85
   3  17   2   18.73    0.88
  -4 -17  -2    2.21    0.41
  -4 -17  -2    3.63    0.52
   4  17   2    3.76    0.53
   5 -17  -1   16.55    1.07
   4 -17  -1    4.04    0.48
   4 -17  -1    3.55    0.53
   3 -17  -1    0.08    0.14
   3 -17  -1    0.16    0.11
   3 -17  -1    0.09    0.11
   2 -17  -1    0.93    0.19
   2 -17  -1    1.01    0.22
   2 -17  -1    1.12    0.19
  -2  17   1    1.29    0.15
   1 -17  -1   12.47    0.49
   1 -17  -1   13.25    0.51
   1 -17  -1   12.55    0.52
  -1  17   1   12.98    0.36
   0 -17  -1  154.58    2.49
   0 -17  -1  161.32    2.57
   0 -17  -1  158.95    2.28
   0  17   1  162.15    2.29
   0  17   1  156.68    2.36
  -1 -17  -1    4.90    0.30
  -1 -17  -1    5.40    0.36
   1  17   1    5.30    0.33
  -2 -17  -1    1.89    0.30
  -2 -17  -1    1.83    0.23
   2  17   1    1.69    0.13
   2  17   1    1.76    0.28
  -3 -17  -1    0.20    0.17
  -3 -17  -1    0.11    0.12
  -3 -17  -1    0.01    0.14
   3  17   1    0.06    0.15
  -4 -17  -1    4.02    0.56
  -4 -17  -1    3.81    0.50
   4  17   1    2.65    0.44
  -5 -17  -1    0.21    0.28
   5  17   1    0.02    0.28
   5 -17   0    1.95    0.42
   5 -17   0    2.54    0.52
  -5  17   0    3.35    0.60
   4 -17   0   20.54    1.05
   4 -17   0   20.21    0.91
  -4  17   0   19.83    1.05
   3 -17   0   74.31    1.60
   3 -17   0   76.04    1.75
   3 -17   0   72.68    1.89
  -3  17   0   77.04    1.93
   2 -17   0    1.91    0.27
   2 -17   0    2.27    0.34
   2 -17   0    2.03    0.26
  -2  17   0    2.00    0.30
   1 -17   0   29.17    0.81
   1 -17   0   29.61    0.82
   1 -17   0   29.54    0.83
  -1  17   0   28.97    0.83
  -1 -17   0   30.68    0.80
  -1 -17   0   29.90    0.71
  -1 -17   0   29.89    0.85
   1  17   0   28.85    0.64
   1  17   0   29.31    0.79
  -2 -17   0    2.76    0.33
  -2 -17   0    2.19    0.30
  -2 -17   0    2.24    0.19
   2  17   0    2.14    0.30
   2  17   0    2.07    0.18
  -3 -17   0   73.61    1.79
  -3 -17   0   73.98    1.67
   3  17   0   73.65    1.80
   3  17   0   73.25    1.48
  -4 -17   0   19.93    0.87
  -4 -17   0   22.47    1.04
   4  17   0   21.38    1.02
  -5 -17   0    2.40    0.50
   5 -17   1    0.82    0.41
   5 -17   1    0.71    0.32
  -5  17  -1    0.33    0.34
   4 -17   1    3.33    0.44
   4 -17   1    2.95    0.49
   4 -17   1    3.24    0.44
  -4  17  -1    3.81    0.57
   3 -17   1    0.01    0.15
   3 -17   1    0.26    0.13
   3 -17   1    0.06    0.13
  -3  17  -1    0.14    0.18
   2 -17   1    1.35    0.24
   2 -17   1    1.51    0.25
   2 -17   1    1.52    0.26
  -2  17  -1    1.59    0.28
   1 -17   1    5.13    0.33
   1 -17   1    6.17    0.38
  -1  17  -1    5.70    0.37
   0 -17   1  156.76    2.26
   0 -17   1  157.60    2.57
   0 -17   1  155.08    2.41
   0  17  -1  156.54    2.50
  -1 -17   1   13.92    0.54
  -1 -17   1   13.12    0.51
  -1 -17   1   12.57    0.40
   1  17  -1   12.01    0.47
  -2 -17   1    0.96    0.18
  -2 -17   1    1.00    0.12
  -2 -17   1    1.04    0.23
   2  17  -1    0.91    0.18
  -3 -17   1    0.01    0.12
  -3 -17   1    0.16    0.13
   3  17  -1    0.13    0.13
  -4 -17   1    3.45    0.50
  -5 -17   1   16.10    1.01
   5 -17   2    0.11    0.20
   5 -17   2    0.00    0.24
  -5  17  -2   -0.04    0.23
   4 -17   2    3.53    0.56
   4 -17   2    3.41    0.47
   4 -17   2    3.22    0.47
  -4  17  -2    4.10    0.61
   3 -17   2   19.95    0.87
   3 -17   2   19.32    0.94
   3 -17   2   20.02    0.88
  -3  17  -2   19.98    0.96
   2 -17   2   49.68    1.30
   2 -17   2   46.84    1.30
  -2  17  -2   47.97    1.39
   1 -17   2    0.02    0.05
   1 -17   2   -0.05    0.07
   1 -17   2    0.05    0.08
  -1  17  -2    0.21    0.12
   0 -17   2   91.69    1.78
   0 -17   2   90.90    1.56
   0 -17   2   89.80    1.61
   0  17  -2   94.54    1.83
  -1 -17   2   84.70    1.39
  -1 -17   2   87.61    1.67
  -1 -17   2   85.29    1.68
   1  17  -2   87.92    1.74
  -2 -17   2    3.50    0.29
  -2 -17   2    3.79    0.41
   2  17  -2    3.14    0.37
  -3 -17   2    8.66    0.59
  -3 -17   2    8.03    0.45
   3  17  -2    8.28    0.54
  -4 -17   2    0.17    0.19
   4  17  -2   -0.08    0.19
  -5 -17   2   11.27    0.86
   4 -17   3   37.77    1.45
   4 -17   3   42.16    1.52
  -4  17  -3   38.58    1.56
   3 -17   3   34.37    1.26
   3 -17   3   32.32    1.21
  -3  17  -3   32.52    1.30
   2 -17   3   82.58    1.91
   2 -17   3   86.38    2.00
  -2  17  -3   85.13    2.07
   1 -17   3    0.11    0.09
   1 -17   3    0.50    0.18
   1 -17   3    0.14    0.11
  -1  17  -3    0.40    0.18
   0 -17   3    1.26    0.21
   0 -17   3    0.84    0.20
   0 -17   3    0.96    0.19
   0  17  -3    1.42    0.27
  -1 -17   3    4.62    0.26
  -1 -17   3    4.92    0.35
  -1 -17   3    4.15    0.34
   1  17  -3    4.64    0.39
  -2 -17   3   38.58    1.02
  -2 -17   3   39.19    1.20
   2  17  -3   40.86    1.24
  -3 -17   3    1.15    0.29
   3  17  -3    0.87    0.25
  -4 -17   3   -0.22    0.21
   4  17  -3   -0.15    0.20
   4 -17   4   13.52    0.94
   4 -17   4   13.55    0.94
  -4  17  -4   13.55    0.99
  -4  17  -4   12.93    0.94
   3 -17   4    1.70    0.40
   3 -17   4    2.42    0.46
  -3  17  -4    2.17    0.47
   2 -17   4    0.81    0.24
   2 -17   4    0.50    0.20
  -2  17  -4    1.25    0.33
   1 -17   4  175.63    2.86
   1 -17   4  175.54    3.10
   1 -17   4  174.29    3.24
  -1  17  -4  175.58    3.36
   0 -17   4    2.40    0.35
   0 -17   4    2.14    0.29
   0 -17   4    2.11    0.29
   0  17  -4    2.88    0.43
   0  17  -4    2.46    0.30
  -1 -17   4    9.67    0.43
  -1 -17   4    9.82    0.56
  -1 -17   4    8.79    0.51
   1  17  -4   10.03    0.44
   1  17  -4    9.95    0.64
  -2 -17   4    0.07    0.15
  -2 -17   4   -0.10    0.15
   2  17  -4    0.16    0.19
  -3 -17   4    1.58    0.37
   3  17  -4    1.86    0.39
  -4 -17   4    5.63    0.65
   4  17  -4    5.17    0.70
   3 -17   5   -0.07    0.20
   3 -17   5    0.16    0.26
  -3  17  -5    0.14    0.24
  -3  17  -5   -0.03    0.21
   2 -17   5   27.80    1.24
   2 -17   5   27.27    1.15
  -2  17  -5   27.75    1.25
  -2  17  -5   29.06    1.20
   1 -17   5   20.60    0.99
   1 -17   5   23.36    0.95
   1 -17   5   22.44    0.86
  -1  17  -5   23.81    1.10
  -1  17  -5   22.76    0.95
   0 -17   5    5.33    0.45
   0 -17   5    5.68    0.44
   0 -17   5    5.65    0.47
   0  17  -5    6.24    0.57
   0  17  -5    5.75    0.45
  -1 -17   5    3.58    0.46
  -1 -17   5    3.71    0.44
   1  17  -5    3.52    0.52
  -2 -17   5    3.26    0.47
   2  17  -5    2.25    0.40
  -3 -17   5    0.20    0.25
   3  17  -5    0.15    0.26
   4  17  -5    0.49    0.31
   2 -17   6    2.06    0.44
   2 -17   6    1.87    0.43
  -2  17  -6    1.82    0.47
  -2  17  -6    2.14    0.45
   1 -17   6    1.50    0.34
   1 -17   6    1.90    0.36
   1 -17   6    2.49    0.47
  -1  17  -6    2.20    0.47
  -1  17  -6    2.53    0.42
   0 -17   6    2.58    0.41
   0 -17   6    2.57    0.38
   0 -17   6    2.03    0.39
   0  17  -6    2.12    0.49
   0  17  -6    2.52    0.38
  -1 -17   6    6.83    0.60
   1  17  -6    7.80    0.84
  -2 -17   6    7.87    0.67
   2  17  -6    6.89    0.76
  -3 -17   6    3.81    0.59
   3  17  -6    2.94    0.57
   1 -17   7    6.43    0.78
  -1  17  -7    6.69    0.82
  -1  17  -7    5.93    0.69
   0 -17   7    3.36    0.54
   0 -17   7    2.23    0.45
   0  17  -7    2.78    0.59
  -1 -17   7    0.64    0.28
   1  17  -7    1.86    0.47
   2  17  -7    9.45    0.85
   1 -18  -7    1.19    0.36
  -1  18   7    0.79    0.35
   0 -18  -7    0.31    0.30
   0  18   7   -0.05    0.24
  -1 -18  -7   11.34    0.80
  -1 -18  -7   10.29    0.83
   1  18   7    9.69    0.81
   3 -18  -6    0.38    0.27
  -3  18   6    0.09    0.25
   2 -18  -6    1.49    0.36
   2 -18  -6    2.04    0.42
  -2  18   6    1.66    0.39
   1 -18  -6    6.64    0.69
  -1  18   6    5.89    0.65
   0 -18  -6   14.10    0.83
   0 -18  -6   16.47    0.85
   0  18   6   15.80    0.90
  -1 -18  -6    0.27    0.23
  -1 -18  -6    0.81    0.32
   1  18   6    0.62    0.28
  -2 -18  -6   11.24    0.84
  -2 -18  -6   10.68    0.80
   2  18   6   11.07    0.81
   4 -18  -5   -0.18    0.19
   3 -18  -5   11.29    0.83
  -3  18   5   12.05    0.74
   2 -18  -5   17.96    0.90
   2 -18  -5   18.92    0.87
  -2  18   5   20.08    0.91
   1 -18  -5   28.65    1.01
   1 -18  -5   28.11    1.06
  -1  18   5   31.12    1.13
   0 -18  -5    8.43    0.57
   0 -18  -5    9.70    0.63
   0  18   5    7.93    0.59
  -1 -18  -5    6.19    0.53
  -1 -18  -5    6.11    0.53
   1  18   5    7.28    0.58
  -2 -18  -5   19.62    0.96
  -2 -18  -5   19.82    1.02
   2  18   5   18.82    0.98
  -3 -18  -5    6.24    0.74
  -3 -18  -5    5.53    0.64
   3  18   5    5.65    0.71
   4 -18  -4    0.02    0.19
   3 -18  -4   12.19    0.69
   3 -18  -4   12.52    0.81
   2 -18  -4   93.55    2.03
   2 -18  -4   94.92    2.13
  -2  18   4   90.99    1.96
   1 -18  -4   10.12    0.58
   1 -18  -4   10.51    0.55
   1 -18  -4   10.91    0.53
  -1  18   4   10.49    0.58
   0 -18  -4   10.47    0.57
   0 -18  -4   10.08    0.59
   0  18   4   10.58    0.59
  -1 -18  -4    5.90    0.50
  -1 -18  -4    5.36    0.45
   1  18   4    5.78    0.47
  -2 -18  -4    3.18    0.43
  -2 -18  -4    3.64    0.51
   2  18   4    3.27    0.46
  -3 -18  -4    0.04    0.20
  -3 -18  -4    0.30    0.19
   3  18   4    0.15    0.21
  -4 -18  -4    1.74    0.41
  -4 -18  -4    0.32    0.32
   4  18   4    1.77    0.46
   4 -18  -3    2.72    0.51
   3 -18  -3    7.29    0.51
   3 -18  -3    7.20    0.58
   2 -18  -3    5.51    0.46
   2 -18  -3    6.40    0.45
  -2  18   3    5.82    0.40
   1 -18  -3    1.87    0.27
   1 -18  -3    2.09    0.31
   1 -18  -3    1.89    0.26
  -1  18   3    2.29    0.29
   0 -18  -3    0.78    0.15
   0 -18  -3    0.77    0.20
   0 -18  -3    0.68    0.17
   0  18   3    0.67    0.18
  -1 -18  -3    1.44    0.29
  -1 -18  -3    1.13    0.24
   1  18   3    1.77    0.30
  -2 -18  -3    1.28    0.28
  -2 -18  -3    0.87    0.24
   2  18   3    1.18    0.28
  -3 -18  -3    1.55    0.33
  -3 -18  -3    2.63    0.45
   3  18   3    1.89    0.39
  -4 -18  -3    8.61    0.73
   4  18   3    8.54    0.73
   5 -18  -2    3.32    0.60
   4 -18  -2    0.21    0.23
   4 -18  -2    0.00    0.16
   3 -18  -2    3.47    0.42
   3 -18  -2    3.45    0.49
   2 -18  -2    0.00    0.11
   2 -18  -2    0.08    0.14
   2 -18  -2    0.14    0.10
  -2  18   2    0.16    0.10
   1 -18  -2    4.46    0.32
   1 -18  -2    5.12    0.32
   1 -18  -2    4.66    0.34
  -1  18   2    4.78    0.29
   0 -18  -2   -0.05    0.08
   0 -18  -2    0.06    0.05
   0 -18  -2    0.10    0.11
   0  18   2   -0.06    0.07
  -1 -18  -2    9.31    0.46
  -1 -18  -2    8.32    0.48
   1  18   2    7.80    0.44
  -2 -18  -2    9.13    0.55
  -2 -18  -2    8.76    0.48
   2  18   2    8.55    0.52
  -3 -18  -2    1.73    0.28
  -3 -18  -2    1.07    0.29
   3  18   2    1.00    0.27
  -4 -18  -2    2.36    0.44
  -4 -18  -2    2.69    0.49
   4  18   2    2.98    0.53
   5 -18  -1    0.68    0.36
   4 -18  -1   -0.26    0.17
   4 -18  -1    0.31    0.18
   3 -18  -1    6.99    0.49
   3 -18  -1    8.26    0.58
   3 -18  -1    8.39    0.54
   2 -18  -1    5.52    0.40
   2 -18  -1    5.43    0.42
   2 -18  -1    5.21    0.33
  -2  18   1    5.63    0.23
   1 -18  -1   14.79    0.57
   1 -18  -1   14.88    0.55
   1 -18  -1   13.74    0.54
  -1  18   1   13.74    0.39
   0 -18  -1    1.48    0.23
   0 -18  -1    1.23    0.19
   0 -18  -1    1.76    0.15
   0  18   1    1.39    0.16
   0  18   1    1.65    0.19
  -1 -18  -1   40.54    1.07
  -1 -18  -1   42.34    0.97
   1  18   1   41.08    1.01
  -2 -18  -1    2.25    0.31
  -2 -18  -1    1.99    0.25
   2  18   1    1.71    0.27
  -3 -18  -1   35.36    1.16
  -3 -18  -1   36.59    1.22
  -3 -18  -1   35.13    0.95
   3  18   1   36.17    1.21
  -4 -18  -1   31.11    1.27
  -4 -18  -1   32.75    1.21
   4  18   1   33.10    1.30
  -5 -18  -1    1.71    0.45
   5 -18   0    1.87    0.40
   5 -18   0    1.49    0.41
  -5  18   0    1.57    0.43
   4 -18   0   40.63    1.51
   4 -18   0   39.54    1.32
  -4  18   0   42.12    1.55
   3 -18   0   19.28    0.73
   3 -18   0   19.00    0.89
   3 -18   0   19.31    0.81
  -3  18   0   18.57    0.89
   2 -18   0    0.62    0.18
   2 -18   0    0.76    0.19
   2 -18   0    0.68    0.17
  -2  18   0    0.93    0.22
   1 -18   0    0.17    0.10
   1 -18   0    0.10    0.08
   1 -18   0   -0.02    0.07
  -1  18   0    0.03    0.08
   0 -18   0  564.75    7.64
   0 -18   0  576.53    7.31
   0 -18   0  572.89    7.51
   0  18   0  566.93    7.30
   0  18   0  571.21    7.43
  -1 -18   0    0.07    0.07
  -1 -18   0    0.04    0.09
  -1 -18   0    0.01    0.06
   1  18   0    0.02    0.05
   1  18   0    0.07    0.08
  -2 -18   0    1.04    0.16
  -2 -18   0    0.92    0.21
  -2 -18   0    0.88    0.20
   2  18   0    1.15    0.23
   2  18   0    0.84    0.13
  -3 -18   0   18.55    0.83
  -3 -18   0   18.09    0.76
   3  18   0   17.52    0.81
  -4 -18   0   39.49    1.41
  -4 -18   0   41.48    1.29
   4  18   0   41.19    1.45
  -5 -18   0    2.92    0.57
   5 -18   1    1.67    0.41
   5 -18   1    1.87    0.52
  -5  18  -1    1.11    0.41
   4 -18   1   34.44    1.17
   4 -18   1   32.97    1.36
   4 -18   1   33.41    1.24
  -4  18  -1   30.50    1.33
   3 -18   1   36.24    1.27
   3 -18   1   35.51    1.11
   3 -18   1   36.04    1.17
  -3  18  -1   35.86    1.28
   2 -18   1    1.57    0.29
   2 -18   1    2.41    0.32
   2 -18   1    2.26    0.30
  -2  18  -1    1.66    0.29
   1 -18   1   43.50    1.10
   1 -18   1   43.63    1.08
  -1  18  -1   43.60    1.13
   0 -18   1    1.37    0.16
   0 -18   1    0.89    0.19
   0 -18   1    1.44    0.20
  -1 -18   1   14.30    0.53
  -1 -18   1   13.71    0.43
  -1 -18   1   13.41    0.55
   1  18  -1   14.33    0.52
  -2 -18   1    5.83    0.41
  -2 -18   1    5.44    0.37
  -2 -18   1    5.39    0.22
   2  18  -1    5.74    0.35
  -3 -18   1    7.40    0.55
  -3 -18   1    8.11    0.50
   3  18  -1    7.24    0.46
  -4 -18   1   -0.32    0.14
  -5 -18   1    1.39    0.40
   4 -18   2    2.95    0.46
   4 -18   2    2.69    0.43
   4 -18   2    2.28    0.45
  -4  18  -2    3.14    0.54
   3 -18   2    1.30    0.29
   3 -18   2    1.16    0.26
   3 -18   2    1.48    0.32
  -3  18  -2    1.61    0.34
   2 -18   2    9.39    0.56
   2 -18   2    9.56    0.54
  -2  18  -2    9.63    0.59
   1 -18   2    9.36    0.48
   1 -18   2    9.68    0.52
   1 -18   2    9.31    0.31
  -1  18  -2    9.10    0.52
   0 -18   2    0.00    0.07
   0 -18   2   -0.03    0.07
   0 -18   2   -0.03    0.06
   0  18  -2    0.05    0.08
  -1 -18   2    4.27    0.32
  -1 -18   2    4.84    0.24
  -1 -18   2    4.69    0.34
   1  18  -2    4.38    0.33
  -2 -18   2    0.39    0.14
  -2 -18   2    0.08    0.12
   2  18  -2    0.23    0.13
  -3 -18   2    3.50    0.45
  -3 -18   2    3.99    0.33
   3  18  -2    3.41    0.41
  -4 -18   2   -0.18    0.17
   4  18  -2   -0.21    0.17
  -5 -18   2    4.75    0.66
   4 -18   3    8.69    0.71
   4 -18   3    7.94    0.80
  -4  18  -3    7.67    0.83
   3 -18   3    1.69    0.38
   3 -18   3    1.33    0.32
  -3  18  -3    2.58    0.46
   2 -18   3    1.83    0.32
   2 -18   3    1.64    0.32
  -2  18  -3    1.53    0.34
   1 -18   3    1.56    0.26
   1 -18   3    1.53    0.20
   1 -18   3    1.73    0.30
  -1  18  -3    1.53    0.30
   0 -18   3    0.77    0.19
   0 -18   3    0.32    0.14
   0 -18   3    0.51    0.13
   0  18  -3    0.61    0.20
  -1 -18   3    1.55    0.24
  -1 -18   3    1.85    0.29
  -1 -18   3    1.44    0.18
   1  18  -3    2.05    0.32
  -2 -18   3    5.92    0.47
  -2 -18   3    6.66    0.42
   2  18  -3    6.00    0.47
  -3 -18   3    6.94    0.57
   3  18  -3    7.65    0.57
  -4 -18   3    3.55    0.56
   4  18  -3    3.26    0.51
   4 -18   4    1.12    0.34
   4 -18   4    1.63    0.44
  -4  18  -4    1.10    0.38
  -4  18  -4    1.41    0.41
   3 -18   4    0.08    0.18
   3 -18   4    0.02    0.21
  -3  18  -4   -0.49    0.16
   2 -18   4    3.09    0.42
   2 -18   4    3.67    0.52
  -2  18  -4    3.45    0.50
   1 -18   4    6.11    0.46
   1 -18   4    5.88    0.49
   1 -18   4    5.34    0.37
  -1  18  -4    5.99    0.54
   0 -18   4   10.07    0.59
   0 -18   4   10.96    0.55
   0 -18   4   10.03    0.52
   0  18  -4   10.83    0.66
  -1 -18   4    9.61    0.55
  -1 -18   4    9.69    0.56
   1  18  -4    9.79    0.64
  -2 -18   4   90.39    2.11
  -2 -18   4   93.17    1.90
   2  18  -4   91.88    2.21
  -3 -18   4   11.28    0.75
   3  18  -4   12.45    0.79
  -4 -18   4    0.44    0.27
   4  18  -4   -0.02    0.22
   3 -18   5    7.01    0.79
   3 -18   5    5.34    0.70
  -3  18  -5    6.94    0.80
  -3  18  -5    5.01    0.65
   2 -18   5   20.58    1.02
   2 -18   5   23.24    1.13
  -2  18  -5   20.38    1.09
  -2  18  -5   19.76    1.00
   1 -18   5    6.97    0.58
   1 -18   5    6.03    0.50
   1 -18   5    6.95    0.49
  -1  18  -5    7.33    0.56
  -1  18  -5    7.08    0.63
   0 -18   5    9.69    0.63
   0 -18   5    9.69    0.56
   0 -18   5    9.36    0.57
   0  18  -5    8.83    0.67
   0  18  -5    9.22    0.55
  -1 -18   5   29.03    1.03
  -1 -18   5   29.13    1.08
   1  18  -5   29.73    1.21
  -2 -18   5   19.53    0.95
   2  18  -5   18.91    1.00
  -3 -18   5   11.12    0.79
   3  18  -5   10.32    0.81
  -4 -18   5   -0.12    0.18
   4  18  -5    0.13    0.24
   2 -18   6   11.91    0.88
   2 -18   6   12.61    0.85
  -2  18  -6   12.90    0.86
  -2  18  -6   10.57    0.86
   1 -18   6    0.51    0.23
   1 -18   6    0.18    0.22
  -1  18  -6    0.34    0.25
  -1  18  -6    0.49    0.25
   0 -18   6   14.34    0.84
   0 -18   6   16.18    0.79
   0 -18   6   15.69    0.84
   0  18  -6   15.14    0.78
   0  18  -6   15.85    0.98
  -1 -18   6    7.15    0.61
   1  18  -6    7.70    0.68
  -2 -18   6    1.61    0.39
   2  18  -6    1.68    0.45
  -3 -18   6    0.22    0.19
   3  18  -6    0.22    0.21
   1 -18   7   10.85    0.87
   1 -18   7   11.28    0.81
  -1  18  -7   10.86    0.85
  -1  18  -7   10.00    0.85
   0 -18   7    0.68    0.31
   0 -18   7    0.12    0.23
   0  18  -7    0.08    0.29
  -1 -18   7    0.81    0.31
   1  18  -7    1.11    0.41
   1 -19  -7    3.52    0.55
  -1  19   7    3.88    0.61
   0 -19  -7    1.14    0.52
   0  19   7    0.46    0.29
  -1 -19  -7    2.62    0.52
  -1 -19  -7    3.41    0.57
   1  19   7    4.49    0.66
   3 -19  -6    2.33    0.49
   2 -19  -6    3.22    0.50
   2 -19  -6    3.31    0.59
  -2  19   6    2.75    0.48
   1 -19  -6    1.67    0.36
  -1  19   6    1.23    0.33
   0 -19  -6   15.08    0.82
   0 -19  -6   16.69    0.89
   0  19   6   15.06    0.88
  -1 -19  -6    0.65    0.27
  -1 -19  -6    0.62    0.29
   1  19   6    0.81    0.30
  -2 -19  -6   -0.20    0.18
  -2 -19  -6    0.32    0.28
   2  19   6    0.27    0.24
   3 -19  -5    4.58    0.62
   3 -19  -5    2.98    0.44
   2 -19  -5    1.85    0.36
   2 -19  -5    2.19    0.40
  -2  19   5    2.45    0.40
   1 -19  -5    6.27    0.51
  -1  19   5    6.52    0.53
   0 -19  -5    2.50    0.38
   0 -19  -5    2.98    0.45
   0  19   5    3.01    0.42
  -1 -19  -5    1.21    0.33
  -1 -19  -5    1.45    0.35
   1  19   5    0.97    0.29
  -2 -19  -5    8.70    0.66
  -2 -19  -5    7.67    0.68
   2  19   5    9.33    0.71
  -3 -19  -5    0.38    0.25
  -3 -19  -5    0.16    0.25
   3  19   5   -0.12    0.20
   4 -19  -4    5.80    0.73
   3 -19  -4    0.92    0.27
   3 -19  -4    0.91    0.31
   2 -19  -4    0.17    0.15
   2 -19  -4    0.40    0.20
  -2  19   4    0.40    0.16
   1 -19  -4   14.95    0.66
   1 -19  -4   13.92    0.69
   1 -19  -4   14.13    0.62
  -1  19   4   14.79    0.69
   0 -19  -4    0.39    0.19
   0 -19  -4    0.42    0.18
   0  19   4    0.36    0.17
  -1 -19  -4    6.12    0.52
  -1 -19  -4    7.25    0.53
   1  19   4    7.71    0.54
  -2 -19  -4   11.56    0.73
  -2 -19  -4   11.94    0.69
   2  19   4   11.14    0.71
  -3 -19  -4    2.87    0.46
  -3 -19  -4    1.72    0.40
   3  19   4    3.01    0.50
  -4 -19  -4    1.05    0.33
  -4 -19  -4    1.69    0.42
   4  19   4    1.39    0.38
   4 -19  -3   15.80    1.00
   3 -19  -3    0.91    0.26
   3 -19  -3    0.79    0.26
   2 -19  -3    4.36    0.47
   2 -19  -3    3.98    0.45
  -2  19   3    4.44    0.34
   1 -19  -3    5.94    0.37
   1 -19  -3    5.50    0.41
   1 -19  -3    5.50    0.38
  -1  19   3    5.49    0.38
   0 -19  -3    0.38    0.13
   0 -19  -3    0.53    0.13
   0 -19  -3    0.61    0.18
   0  19   3    0.78    0.19
  -1 -19  -3   16.03    0.72
  -1 -19  -3   15.32    0.68
   1  19   3   15.20    0.69
  -2 -19  -3   17.51    0.76
  -2 -19  -3   18.51    0.86
   2  19   3   18.85    0.85
  -3 -19  -3    0.20    0.20
  -3 -19  -3    0.26    0.18
   3  19   3    0.05    0.18
  -4 -19  -3   13.30    0.89
   4  19   3   12.52    0.87
   5 -19  -2    0.34    0.28
   4 -19  -2    4.56    0.64
   4 -19  -2    3.84    0.48
   3 -19  -2    5.23    0.59
   3 -19  -2    5.15    0.43
   2 -19  -2    0.62    0.19
   2 -19  -2    0.97    0.18
   2 -19  -2    0.72    0.20
  -2  19   2    0.91    0.17
   1 -19  -2   37.33    0.96
   1 -19  -2   36.15    1.01
   1 -19  -2   36.99    0.95
  -1  19   2   36.11    0.86
   0 -19  -2    0.09    0.09
   0 -19  -2    0.03    0.10
   0 -19  -2   -0.03    0.06
   0  19   2    0.08    0.08
  -1 -19  -2   16.11    0.62
  -1 -19  -2   16.13    0.68
   1  19   2   14.88    0.63
  -2 -19  -2   33.60    1.10
  -2 -19  -2   33.48    0.97
   2  19   2   33.11    1.08
  -3 -19  -2    3.94    0.42
  -3 -19  -2    4.72    0.54
   3  19   2    3.82    0.47
  -4 -19  -2    6.01    0.68
   4  19   2    5.30    0.65
   5 -19  -1    2.11    0.47
   4 -19  -1    1.49    0.31
   4 -19  -1    1.93    0.40
   3 -19  -1    6.38    0.48
   3 -19  -1    5.47    0.50
   2 -19  -1    1.95    0.32
   2 -19  -1    1.94    0.25
   2 -19  -1    2.28    0.31
  -2  19   1    2.30    0.18
   1 -19  -1   11.56    0.50
   1 -19  -1   11.11    0.51
   1 -19  -1   11.25    0.49
  -1  19   1   10.88    0.34
   0 -19  -1   38.53    0.97
   0 -19  -1   39.73    0.81
   0 -19  -1   39.81    1.01
   0  19   1   37.60    0.85
   0  19   1   38.84    0.80
  -1 -19  -1   12.26    0.56
  -1 -19  -1   11.27    0.47
   1  19   1   11.18    0.49
  -2 -19  -1   13.31    0.52
  -2 -19  -1   13.21    0.63
   2  19   1   11.84    0.60
  -3 -19  -1    0.31    0.20
  -3 -19  -1    0.31    0.19
  -3 -19  -1    0.43    0.17
   3  19   1    0.43    0.20
  -4 -19  -1   10.47    0.70
  -4 -19  -1   11.96    0.81
   4  19   1   10.12    0.75
  -5 -19  -1    2.56    0.51
   5 -19   0    0.51    0.28
   5 -19   0    1.11    0.38
  -5  19   0    1.28    0.41
   4 -19   0   20.58    1.07
   4 -19   0   18.82    0.91
  -4  19   0   18.31    1.02
   3 -19   0   59.59    1.55
   3 -19   0   58.97    1.40
   3 -19   0   59.08    1.68
  -3  19   0   55.59    1.64
   2 -19   0   75.91    1.59
   2 -19   0   76.27    1.67
   2 -19   0   74.46    1.73
  -2  19   0   77.14    1.76
   1 -19   0   18.99    0.68
   1 -19   0   20.40    0.69
   1 -19   0   19.96    0.69
  -1  19   0   19.39    0.68
  -1 -19   0   20.06    0.71
  -1 -19   0   20.52    0.67
  -1 -19   0   19.95    0.59
   1  19   0   20.29    0.53
   1  19   0   20.50    0.66
  -2 -19   0   75.86    1.64
  -2 -19   0   74.11    1.65
  -2 -19   0   76.08    1.34
   2  19   0   75.35    1.66
   2  19   0   73.55    1.32
  -3 -19   0   56.83    1.45
  -3 -19   0   55.55    1.55
   3  19   0   58.89    1.59
  -4 -19   0   19.65    0.89
  -4 -19   0   18.90    0.97
   4  19   0   20.47    1.00
  -5 -19   0    0.17    0.31
   5 -19   1    2.35    0.49
   5 -19   1    2.19    0.46
  -5  19  -1    1.65    0.43
   4 -19   1   11.78    0.73
   4 -19   1   11.46    0.73
   4 -19   1   11.07    0.81
  -4  19  -1   11.65    0.86
   3 -19   1    0.39    0.18
   3 -19   1    0.54    0.21
   3 -19   1    0.55    0.27
  -3  19  -1    0.05    0.21
   2 -19   1   12.32    0.65
   2 -19   1   12.54    0.60
   2 -19   1   14.00    0.63
  -2  19  -1   13.37    0.68
   1 -19   1   10.35    0.49
   1 -19   1   11.11    0.53
  -1  19  -1   11.64    0.55
   0 -19   1   37.85    1.02
   0 -19   1   38.72    0.80
   0 -19   1   38.66    0.91
   0  19  -1   39.11    0.98
  -1 -19   1   10.87    0.47
  -1 -19   1   10.20    0.38
  -1 -19   1   11.16    0.51
   1  19  -1   10.99    0.46
  -2 -19   1    1.69    0.26
  -2 -19   1    2.04    0.30
  -2 -19   1    1.86    0.15
   2  19  -1    1.52    0.22
  -3 -19   1    6.31    0.51
  -3 -19   1    6.80    0.46
   3  19  -1    5.43    0.40
  -4 -19   1    2.53    0.44
  -5 -19   1    1.16    0.40
   4 -19   2    5.28    0.63
   4 -19   2    6.32    0.68
   4 -19   2    5.00    0.67
  -4  19  -2    7.71    0.83
   3 -19   2    4.92    0.54
   3 -19   2    5.04    0.54
  -3  19  -2    4.40    0.56
   2 -19   2   32.92    1.08
   2 -19   2   34.16    1.09
  -2  19  -2   35.94    1.19
   1 -19   2   15.32    0.68
   1 -19   2   15.38    0.41
   1 -19   2   16.16    0.64
  -1  19  -2   16.13    0.72
   0 -19   2   -0.04    0.07
   0 -19   2    0.04    0.07
   0 -19   2    0.05    0.08
   0  19  -2    0.05    0.08
  -1 -19   2   35.68    0.78
  -1 -19   2   35.93    1.00
  -1 -19   2   36.01    0.96
   1  19  -2   37.01    1.03
  -2 -19   2    0.72    0.19
  -2 -19   2    0.64    0.21
   2  19  -2    0.55    0.17
  -3 -19   2    5.25    0.57
  -3 -19   2    5.13    0.39
   3  19  -2    5.11    0.44
  -4 -19   2    3.03    0.48
   4  19  -2    2.66    0.42
  -5 -19   2    0.45    0.26
   4 -19   3   12.38    0.86
   4 -19   3   13.07    0.88
  -4  19  -3   13.82    0.95
   3 -19   3    0.08    0.17
   3 -19   3    0.36    0.20
  -3  19  -3    0.00    0.18
   2 -19   3   21.03    0.88
   2 -19   3   20.10    0.90
  -2  19  -3   18.67    0.91
   1 -19   3   15.78    0.74
   1 -19   3   16.54    0.70
   1 -19   3   17.55    0.55
  -1  19  -3   15.10    0.75
   0 -19   3    0.34    0.11
   0 -19   3    0.29    0.14
   0 -19   3    0.63    0.17
   0  19  -3    0.23    0.13
  -1 -19   3    5.02    0.38
  -1 -19   3    4.90    0.28
  -1 -19   3    4.93    0.38
   1  19  -3    5.93    0.45
  -2 -19   3    3.72    0.42
  -2 -19   3    3.91    0.34
   2  19  -3    3.72    0.44
  -3 -19   3    1.10    0.29
   3  19  -3    0.29    0.18
  -4 -19   3   17.62    1.00
   4  19  -3   17.63    0.96
   4 -19   4    1.38    0.35
   4 -19   4    1.29    0.43
  -4  19  -4    1.37    0.43
  -4  19  -4    0.68    0.32
   3 -19   4    1.81    0.40
   3 -19   4    2.45    0.43
  -3  19  -4    2.11    0.48
   2 -19   4   11.34    0.70
   2 -19   4   12.12    0.76
  -2  19  -4   11.18    0.75
   1 -19   4    7.59    0.51
   1 -19   4    7.77    0.57
   1 -19   4    7.86    0.44
  -1  19  -4    7.24    0.59
   0 -19   4    0.36    0.16
   0 -19   4    0.09    0.14
   0 -19   4    0.33    0.16
   0  19  -4    0.31    0.16
  -1 -19   4   13.77    0.66
  -1 -19   4   13.94    0.68
   1  19  -4   14.10    0.77
  -2 -19   4    0.41    0.15
  -2 -19   4    0.02    0.17
   2  19  -4    0.24    0.18
  -3 -19   4    0.60    0.24
   3  19  -4    0.83    0.29
  -4 -19   4    5.83    0.71
   4  19  -4    6.07    0.72
   3 -19   5    0.37    0.24
   3 -19   5   -0.11    0.25
  -3  19  -5   -0.18    0.19
  -3  19  -5    0.25    0.26
   2 -19   5    9.37    0.70
   2 -19   5    7.80    0.69
  -2  19  -5    8.41    0.74
  -2  19  -5    7.85    0.65
   1 -19   5    1.61    0.33
   1 -19   5    1.85    0.35
   1 -19   5    1.85    0.35
  -1  19  -5    1.44    0.31
  -1  19  -5    1.18    0.33
   0 -19   5    2.82    0.39
   0 -19   5    2.62    0.36
   0 -19   5    3.02    0.42
   0  19  -5    2.58    0.35
   0  19  -5    3.23    0.50
  -1 -19   5    5.80    0.50
  -1 -19   5    5.69    0.48
   1  19  -5    5.98    0.55
  -2 -19   5    2.27    0.39
   2  19  -5    1.89    0.40
  -3 -19   5    3.01    0.50
   3  19  -5    3.02    0.55
   2 -19   6    0.50    0.29
   2 -19   6   -0.05    0.24
  -2  19  -6   -0.06    0.28
  -2  19  -6   -0.09    0.20
   1 -19   6    0.28    0.26
   1 -19   6    0.45    0.26
  -1  19  -6    0.89    0.36
  -1  19  -6    0.81    0.32
   0 -19   6   14.98    0.86
   0 -19   6   16.07    0.85
   0  19  -6   16.57    1.00
   0  19  -6   15.08    1.11
  -1 -19   6    1.40    0.34
   1  19  -6    1.38    0.38
  -2 -19   6    3.01    0.50
   2  19  -6    3.45    0.59
  -3 -19   6    1.71    0.44
   3  19  -6    1.32    0.35
   1 -19   7    2.74    0.53
   1 -19   7    3.07    0.54
  -1  19  -7    3.49    0.59
  -1  19  -7    1.83    0.47
   0 -19   7   -0.18    0.24
   0 -19   7    0.13    0.26
   0  19  -7    0.34    0.28
  -1 -19   7    3.18    0.55
   1  19  -7    3.55    0.59
   1 -20  -7    0.69    0.33
  -1  20   7    0.77    0.40
   0  20   7    1.17    0.32
   3 -20  -6    2.32    0.53
   2 -20  -6    2.04    0.44
  -2  20   6    2.23    0.44
   1 -20  -6    3.66    0.50
  -1  20   6    4.49    0.59
   0 -20  -6    0.11    0.24
   0 -20  -6    0.07    0.18
   0  20   6    0.24    0.22
  -1 -20  -6    1.39    0.36
  -1 -20  -6    1.92    0.42
   1  20   6    1.48    0.41
  -2 -20  -6    0.01    0.18
  -2 -20  -6    0.39    0.29
   2  20   6   -0.40    0.22
   3 -20  -5   -0.26    0.21
   3 -20  -5    0.22    0.24
   2 -20  -5    1.30    0.30
   2 -20  -5    0.88    0.28
  -2  20   5    1.28    0.32
   1 -20  -5    0.80    0.25
  -1  20   5    0.89    0.27
   0 -20  -5    0.95    0.27
   0 -20  -5    0.94    0.28
   0  20   5    1.44    0.31
  -1 -20  -5    1.77    0.36
  -1 -20  -5    1.54    0.34
   1  20   5    1.98    0.39
  -2 -20  -5    1.21    0.33
  -2 -20  -5    1.03    0.39
   2  20   5    1.51    0.38
  -3 -20  -5   -0.35    0.22
  -3 -20  -5    0.47    0.26
   3  20   5    0.45    0.29
   4 -20  -4    2.28    0.54
   3 -20  -4   10.76    0.76
   3 -20  -4   10.78    0.67
   2 -20  -4   12.08    0.70
   2 -20  -4   12.41    0.67
  -2  20   4   11.97    0.62
   1 -20  -4    5.12    0.38
   1 -20  -4    5.36    0.41
   1 -20  -4    4.67    0.49
  -1  20   4    5.77    0.44
   0 -20  -4    3.79    0.46
   0 -20  -4    3.09    0.40
   0  20   4    4.02    0.47
  -1 -20  -4   53.40    1.48
  -1 -20  -4   53.98    1.52
   1  20   4   53.63    1.52
  -2 -20  -4   25.34    1.09
  -2 -20  -4   24.24    1.00
   2  20   4   24.93    1.07
  -3 -20  -4    0.41    0.25
  -3 -20  -4    0.01    0.22
   3  20   4    0.08    0.19
  -4 -20  -4   15.87    0.99
  -4 -20  -4   14.78    0.90
   4  20   4   13.28    0.92
   4 -20  -3    1.68    0.45
   4 -20  -3    1.72    0.48
   3 -20  -3    2.34    0.42
   3 -20  -3    2.60    0.38
   2 -20  -3    3.74    0.45
   2 -20  -3    5.08    0.49
  -2  20   3    4.47    0.36
   1 -20  -3    1.20    0.23
   1 -20  -3    1.36    0.23
   1 -20  -3    1.04    0.24
  -1  20   3    1.11    0.22
   0 -20  -3   96.13    1.98
   0 -20  -3   99.51    1.63
   0 -20  -3  100.95    1.99
   0  20   3   97.22    1.93
  -1 -20  -3   21.87    0.83
  -1 -20  -3   21.50    0.87
   1  20   3   22.02    0.84
  -2 -20  -3    1.33    0.31
  -2 -20  -3    2.14    0.34
   2  20   3    1.97    0.34
  -3 -20  -3    3.11    0.47
  -3 -20  -3    3.08    0.42
   3  20   3    2.66    0.43
  -4 -20  -3   10.50    0.80
   4  20   3   10.78    0.83
   5 -20  -2   -0.78    0.23
   4 -20  -2    0.76    0.27
   4 -20  -2    1.31    0.32
   3 -20  -2   15.19    0.82
   3 -20  -2   14.16    0.72
   2 -20  -2   11.66    0.62
   2 -20  -2   11.70    0.50
   2 -20  -2   11.03    0.59
  -2  20   2   11.57    0.44
   1 -20  -2    4.30    0.32
   1 -20  -2    5.21    0.35
   1 -20  -2    4.42    0.34
  -1  20   2    4.76    0.30
   0 -20  -2    0.60    0.16
   0 -20  -2    0.73    0.12
   0 -20  -2    0.89    0.19
   0  20   2    0.81    0.18
  -1 -20  -2    8.80    0.48
  -1 -20  -2    8.64    0.50
   1  20   2    8.84    0.49
  -2 -20  -2   10.59    0.61
  -2 -20  -2   11.01    0.55
   2  20   2   10.75    0.60
  -3 -20  -2   -0.21    0.13
  -3 -20  -2   -0.08    0.10
   3  20   2   -0.07    0.14
  -4 -20  -2   11.02    0.80
  -4 -20  -2   10.88    0.77
   4  20   2   10.73    0.79
   5 -20  -1    4.07    0.64
  -5  20   1    3.85    0.63
   4 -20  -1    0.02    0.15
   4 -20  -1    0.21    0.17
   3 -20  -1   65.25    1.64
   3 -20  -1   66.81    1.80
   2 -20  -1   48.07    1.28
   2 -20  -1   48.35    1.32
   2 -20  -1   47.94    1.14
   1 -20  -1    8.63    0.44
   1 -20  -1    9.11    0.47
   1 -20  -1    8.40    0.44
  -1  20   1    8.57    0.44
  -1  20   1    8.76    0.31
   0 -20  -1    3.59    0.30
   0 -20  -1    3.81    0.30
   0 -20  -1    3.84    0.23
   0  20   1    4.02    0.23
   0  20   1    3.74    0.25
  -1 -20  -1    8.69    0.47
  -1 -20  -1    8.05    0.40
   1  20   1    7.38    0.41
  -2 -20  -1    0.15    0.15
  -2 -20  -1    0.26    0.14
   2  20   1    0.04    0.11
  -3 -20  -1   -0.03    0.16
  -3 -20  -1    0.02    0.13
  -3 -20  -1   -0.01    0.11
   3  20   1   -0.08    0.12
  -4 -20  -1    8.86    0.66
  -4 -20  -1    8.10    0.67
   4  20   1    8.64    0.68
  -5 -20  -1    2.49    0.49
   5  20   1    2.54    0.47
   5 -20   0    1.45    0.40
  -5  20   0    1.19    0.38
   4 -20   0   19.05    0.93
   4 -20   0   18.28    1.02
  -4  20   0   18.41    1.03
   3 -20   0   13.44    0.70
   3 -20   0   12.68    0.74
   3 -20   0   12.80    0.61
  -3  20   0   11.69    0.72
   2 -20   0   46.53    1.25
   2 -20   0   46.55    1.19
   2 -20   0   46.53    1.30
  -2  20   0   45.69    1.30
   1 -20   0   10.94    0.50
   1 -20   0   10.81    0.51
   1 -20   0   10.14    0.48
  -1  20   0   10.83    0.50
   0 -20   0  125.57    2.20
   0 -20   0  125.67    1.91
   0 -20   0  124.10    2.10
   0  20   0  123.74    1.92
   0  20   0  123.08    2.03
  -1 -20   0   10.98    0.48
  -1 -20   0   11.04    0.53
  -1 -20   0   11.01    0.43
   1  20   0   10.67    0.48
   1  20   0   10.39    0.37
  -2 -20   0   47.15    1.25
  -2 -20   0   47.96    1.26
  -2 -20   0   46.65    0.98
   2  20   0   46.06    0.95
   2  20   0   45.38    1.24
  -3 -20   0   14.12    0.69
  -3 -20   0   13.64    0.73
   3  20   0   13.26    0.73
  -4 -20   0   20.38    1.01
  -4 -20   0   19.15    0.88
   4  20   0   18.13    0.98
  -5 -20   0    1.80    0.46
   5 -20   1    2.49    0.50
   5 -20   1    3.04    0.52
  -5  20  -1    3.58    0.63
   4 -20   1    7.88    0.94
   4 -20   1    7.26    0.79
   4 -20   1    8.10    0.64
  -4  20  -1    7.84    0.72
   3 -20   1    0.09    0.17
   3 -20   1    0.05    0.13
   3 -20   1    0.12    0.15
  -3  20  -1    0.34    0.22
   2 -20   1    0.15    0.12
   2 -20   1    0.04    0.11
   2 -20   1    0.15    0.15
  -2  20  -1    0.03    0.14
   1 -20   1    7.64    0.45
   1 -20   1    7.99    0.44
  -1  20  -1    7.64    0.46
   0 -20   1    3.73    0.38
   0 -20   1    3.96    0.23
   0 -20   1    4.13    0.28
   0  20  -1    4.20    0.31
  -1 -20   1    8.18    0.35
  -1 -20   1    7.83    0.44
  -1 -20   1    7.95    0.41
   1  20  -1    8.29    0.41
  -2 -20   1   46.22    1.25
  -2 -20   1   48.58    1.23
  -2 -20   1   47.30    0.88
   2  20  -1   46.27    1.10
  -3 -20   1   69.33    1.79
  -3 -20   1   67.18    1.60
   3  20  -1   67.91    1.54
  -4 -20   1    0.08    0.22
  -5 -20   1    3.09    0.52
   4 -20   2    9.89    0.71
   4 -20   2    9.19    0.78
   4 -20   2    9.70    0.72
  -4  20  -2   11.74    0.85
   3 -20   2   -0.07    0.11
   3 -20   2   -0.05    0.15
  -3  20  -2    0.20    0.20
   2 -20   2   10.82    0.62
   2 -20   2   11.71    0.63
  -2  20  -2   10.80    0.65
   1 -20   2    9.36    0.53
   1 -20   2    8.82    0.30
   1 -20   2    9.67    0.50
  -1  20  -2    8.88    0.54
   0 -20   2    0.84    0.15
   0 -20   2    0.59    0.17
   0 -20   2    0.80    0.17
   0  20  -2    0.69    0.19
  -1 -20   2    4.23    0.34
  -1 -20   2    4.32    0.32
  -1 -20   2    4.27    0.25
   1  20  -2    4.91    0.37
  -2 -20   2   11.14    0.55
  -2 -20   2   12.04    0.62
   2  20  -2   11.53    0.58
  -3 -20   2   14.87    0.79
  -3 -20   2   15.01    0.67
   3  20  -2   15.03    0.73
  -4 -20   2    1.68    0.36
   4  20  -2    1.31    0.47
  -5 -20   2   -0.05    0.22
   4 -20   3   11.78    0.84
   4 -20   3   11.36    0.82
  -4  20  -3   10.60    0.85
   3 -20   3    3.61    0.50
   3 -20   3    3.64    0.49
  -3  20  -3    3.28    0.50
   2 -20   3    2.65    0.40
   2 -20   3    2.76    0.40
  -2  20  -3    2.27    0.42
   1 -20   3   23.20    0.84
   1 -20   3   22.10    0.63
   1 -20   3   20.93    0.87
  -1  20  -3   20.58    0.90
   0 -20   3   96.85    1.84
   0 -20   3   97.25    1.78
   0 -20   3   97.97    2.03
   0  20  -3   94.59    2.09
  -1 -20   3    1.27    0.25
  -1 -20   3    1.33    0.19
  -1 -20   3    1.18    0.22
   1  20  -3    1.19    0.25
  -2 -20   3    4.91    0.53
  -2 -20   3    4.80    0.38
   2  20  -3    4.90    0.53
  -3 -20   3    2.86    0.47
   3  20  -3    2.66    0.43
  -4 -20   3    2.01    0.44
   4  20  -3    1.56    0.38
   4 -20   4   14.96    0.99
   4 -20   4   15.53    0.97
  -4  20  -4   15.23    1.03
   3 -20   4    0.23    0.24
   3 -20   4    0.30    0.23
  -3  20  -4   -0.01    0.21
   2 -20   4   25.20    1.04
   2 -20   4   22.62    1.05
  -2  20  -4   23.35    1.11
   1 -20   4   53.57    1.55
   1 -20   4   51.45    1.41
   1 -20   4   52.93    1.23
  -1  20  -4   52.08    1.61
   0 -20   4    2.55    0.31
   0 -20   4    3.40    0.37
   0 -20   4    3.47    0.43
   0  20  -4    3.32    0.45
  -1 -20   4    5.02    0.42
  -1 -20   4    4.79    0.41
   1  20  -4    4.79    0.54
  -2 -20   4   12.24    0.61
  -2 -20   4   11.49    0.69
   2  20  -4   11.24    0.71
  -3 -20   4    9.43    0.70
   3  20  -4   10.50    0.75
  -4 -20   4    1.97    0.45
   4  20  -4    1.60    0.41
   3 -20   5    0.22    0.26
   3 -20   5   -0.02    0.22
  -3  20  -5    0.12    0.29
  -3  20  -5    0.47    0.30
   2 -20   5    1.69    0.38
   2 -20   5    1.31    0.38
  -2  20  -5    0.93    0.31
  -2  20  -5    1.08    0.38
   1 -20   5    1.97    0.39
   1 -20   5    1.99    0.36
  -1  20  -5    2.09    0.40
  -1  20  -5    1.75    0.33
   0 -20   5    1.33    0.28
   0 -20   5    1.45    0.27
   0 -20   5    1.49    0.30
   0  20  -5    1.60    0.33
   0  20  -5    1.37    0.28
  -1 -20   5    0.74    0.22
  -1 -20   5    0.44    0.22
   1  20  -5    0.68    0.29
  -2 -20   5    1.25    0.33
   2  20  -5    0.88    0.29
  -3 -20   5    0.12    0.25
   3  20  -5    0.10    0.24
   2 -20   6   -0.24    0.25
   2 -20   6   -0.16    0.17
  -2  20  -6   -0.37    0.17
  -2  20  -6    0.23    0.26
   1 -20   6    1.66    0.38
   1 -20   6    2.27    0.45
  -1  20  -6    1.87    0.40
  -1  20  -6    1.57    0.44
   0 -20   6    0.46    0.25
   0 -20   6    0.44    0.23
   0  20  -6    0.27    0.26
  -1 -20   6    3.36    0.50
   1  20  -6    4.49    0.63
  -2 -20   6    1.82    0.41
   2  20  -6    1.88    0.45
  -3 -20   6    2.43    0.47
   0 -20   7    0.57    0.31
   0 -20   7    0.64    0.34
   0  20  -7    0.46    0.31
  -1 -20   7    0.67    0.31
   1  20  -7    1.30    0.40
   1 -21  -7    0.14    0.25
  -1  21   7    0.04    0.27
   0  21   7    0.96    0.35
   2 -21  -6    0.71    0.30
  -2  21   6    0.58    0.29
   1 -21  -6    0.79    0.28
  -1  21   6    1.16    0.31
   0 -21  -6    2.64    0.43
   0 -21  -6    2.76    0.47
   0  21   6    3.27    0.50
  -1 -21  -6   -0.04    0.20
  -1 -21  -6    0.08    0.26
   1  21   6   -0.44    0.16
  -2 -21  -6    0.51    0.32
  -2 -21  -6   -0.06    0.28
   2  21   6    0.81    0.36
   3 -21  -5   -0.07    0.18
   3 -21  -5    0.17    0.25
   2 -21  -5    0.75    0.30
   2 -21  -5    0.70    0.25
  -2  21   5    1.56    0.35
   1 -21  -5    2.23    0.38
  -1  21   5    1.71    0.36
   0 -21  -5    4.92    0.57
   0 -21  -5    5.38    0.58
   0  21   5    5.35    0.60
  -1 -21  -5    0.26    0.21
  -1 -21  -5    0.44    0.25
   1  21   5    0.47    0.21
  -2 -21  -5    3.92    0.59
  -2 -21  -5    4.84    0.60
   2  21   5    3.88    0.54
  -3 -21  -5    0.80    0.38
  -3 -21  -5    0.04    0.21
   3  21   5    0.36    0.30
   4 -21  -4    0.27    0.28
   3 -21  -4    1.33    0.35
   3 -21  -4    1.33    0.33
   2 -21  -4   13.05    0.73
   2 -21  -4   12.61    0.70
  -2  21   4   12.50    0.65
   1 -21  -4    4.81    0.40
   1 -21  -4    4.19    0.47
   1 -21  -4    4.31    0.38
  -1  21   4    4.36    0.45
   0 -21  -4   49.55    1.40
   0 -21  -4   50.14    1.38
   0  21   4   46.34    1.34
  -1 -21  -4    3.22    0.42
  -1 -21  -4    4.17    0.51
   1  21   4    2.97    0.41
  -2 -21  -4    0.61    0.28
  -2 -21  -4    0.79    0.25
   2  21   4    0.80    0.28
  -3 -21  -4    5.44    0.66
  -3 -21  -4    5.01    0.57
   3  21   4    6.16    0.68
  -4 -21  -4    0.34    0.26
  -4 -21  -4    0.58    0.38
   4  21   4    1.44    0.39
   4 -21  -3    2.19    0.41
   4 -21  -3    2.06    0.44
   3 -21  -3    0.91    0.27
   3 -21  -3    0.94    0.30
   2 -21  -3   11.95    0.66
   2 -21  -3   11.19    0.62
  -2  21   3   12.21    0.55
   1 -21  -3    4.44    0.35
   1 -21  -3    4.83    0.49
   1 -21  -3    4.44    0.35
  -1  21   3    4.08    0.33
   0 -21  -3   19.31    0.77
   0 -21  -3   19.75    0.78
   0  21   3   20.18    0.76
  -1 -21  -3   12.34    0.66
  -1 -21  -3   12.09    0.61
   1  21   3   10.92    0.60
  -2 -21  -3    3.63    0.48
  -2 -21  -3    3.00    0.39
   2  21   3    2.44    0.40
  -3 -21  -3   19.29    0.86
  -3 -21  -3   18.61    0.94
   3  21   3   19.25    0.96
  -4 -21  -3    0.32    0.28
  -4 -21  -3    0.36    0.30
   4  21   3    0.68    0.31
   4 -21  -2    0.49    0.26
   4 -21  -2    0.66    0.25
   3 -21  -2    2.96    0.42
   3 -21  -2    2.09    0.38
   2 -21  -2    0.38    0.17
   2 -21  -2    0.22    0.12
   2 -21  -2    0.24    0.16
  -2  21   2    0.32    0.13
   1 -21  -2   11.26    0.56
   1 -21  -2   11.33    0.52
   1 -21  -2   11.39    0.53
  -1  21   2   11.57    0.46
   0 -21  -2    0.88    0.19
   0 -21  -2    0.70    0.18
   0 -21  -2    0.72    0.13
   0  21   2    0.79    0.17
   0  21   2    1.10    0.15
  -1 -21  -2    7.33    0.45
  -1 -21  -2    7.02    0.47
   1  21   2    7.48    0.46
  -2 -21  -2    4.14    0.35
  -2 -21  -2    4.79    0.53
   2  21   2    4.68    0.49
  -3 -21  -2    6.46    0.55
  -3 -21  -2    6.41    0.47
   3  21   2    6.08    0.63
  -4 -21  -2    1.11    0.34
  -4 -21  -2    0.88    0.33
   4  21   2    0.36    0.25
   5 -21  -1    3.53    0.60
  -5  21   1    4.18    0.69
   4 -21  -1    3.02    0.52
   4 -21  -1    2.97    0.45
   3 -21  -1   19.85    0.87
   3 -21  -1   22.35    1.00
   2 -21  -1   19.16    0.78
   2 -21  -1   17.82    0.66
   2 -21  -1   17.53    0.76
   1 -21  -1    3.89    0.31
   1 -21  -1    4.12    0.33
   1 -21  -1    3.96    0.32
  -1  21   1    4.27    0.22
  -1  21   1    4.06    0.31
   0 -21  -1    8.62    0.44
   0 -21  -1    8.33    0.45
   0  21   1    8.80    0.35
   0  21   1    8.04    0.36
  -1 -21  -1    1.59    0.23
  -1 -21  -1    1.44    0.25
   1  21   1    2.30    0.29
   1  21   1    1.75    0.09
  -2 -21  -1    0.56    0.16
  -2 -21  -1    0.45    0.19
   2  21   1    0.26    0.14
  -3 -21  -1    0.31    0.20
  -3 -21  -1    0.99    0.27
   3  21   1    0.48    0.22
  -4 -21  -1    9.02    0.68
  -4 -21  -1    9.04    0.71
   4  21   1    9.30    0.73
   5 -21   0    5.46    0.65
  -5  21   0    5.64    0.77
   4 -21   0    2.47    0.46
   4 -21   0    2.74    0.45
  -4  21   0    2.16    0.43
   3 -21   0    2.22    0.40
   3 -21   0    1.51    0.31
   3 -21   0    1.56    0.29
  -3  21   0    2.35    0.41
   2 -21   0   35.04    1.08
   2 -21   0   34.73    1.13
   2 -21   0   36.12    1.03
  -2  21   0   34.83    1.13
   1 -21   0    9.90    0.49
   1 -21   0    8.45    0.47
   1 -21   0    9.81    0.49
  -1  21   0   10.42    0.50
  -1 -21   0    8.40    0.43
  -1 -21   0    9.62    0.41
  -1 -21   0    9.76    0.51
   1  21   0    8.77    0.35
   1  21   0    8.42    0.43
  -2 -21   0   35.54    1.08
  -2 -21   0   36.13    0.85
  -2 -21   0   34.77    1.06
   2  21   0   35.96    0.80
   2  21   0   33.30    1.05
  -3 -21   0    1.96    0.34
  -3 -21   0    2.14    0.37
   3  21   0    1.96    0.35
  -4 -21   0    3.17    0.53
  -4 -21   0    2.17    0.39
   4  21   0    1.76    0.42
  -5 -21   0    6.36    0.80
   5 -21   1    0.50    0.31
   5 -21   1    0.65    0.33
  -5  21  -1    1.46    0.43
   4 -21   1    7.86    0.70
   4 -21   1    9.95    0.69
  -4  21  -1    8.85    0.75
   3 -21   1    0.91    0.27
   3 -21   1    0.64    0.23
   3 -21   1    1.07    0.27
  -3  21  -1    0.68    0.23
   2 -21   1    0.33    0.17
   2 -21   1    0.67    0.21
   2 -21   1    0.50    0.16
  -2  21  -1    0.25    0.17
   1 -21   1    2.19    0.30
   1 -21   1    1.68    0.28
  -1  21  -1    2.19    0.32
   0 -21   1    8.33    0.34
   0 -21   1    8.54    0.42
   0 -21   1    8.16    0.47
   0  21  -1    9.68    0.47
  -1 -21   1    3.63    0.32
  -1 -21   1    4.62    0.32
  -1 -21   1    4.36    0.27
   1  21  -1    4.25    0.31
  -2 -21   1   17.64    0.73
  -2 -21   1   17.09    0.72
   2  21  -1   17.74    0.64
  -3 -21   1   21.15    0.94
  -3 -21   1   21.39    0.84
   3  21  -1   20.67    0.77
  -4 -21   1    3.30    0.50
  -5 -21   1    3.38    0.56
   4 -21   2    0.78    0.29
   4 -21   2    0.29    0.22
   4 -21   2    0.98    0.33
  -4  21  -2    0.26    0.29
   3 -21   2    6.20    0.52
   3 -21   2    5.69    0.57
  -3  21  -2    6.79    0.73
   2 -21   2    3.68    0.46
   2 -21   2    4.05    0.45
  -2  21  -2    3.46    0.46
   1 -21   2    7.35    0.44
   1 -21   2    7.23    0.27
   1 -21   2    7.28    0.47
  -1  21  -2    7.49    0.51
   0 -21   2    1.00    0.18
   0 -21   2    0.71    0.14
   0 -21   2    1.05    0.23
   0  21  -2    0.94    0.23
  -1 -21   2   11.49    0.53
  -1 -21   2   11.41    0.57
  -1 -21   2   11.81    0.43
   1  21  -2   11.33    0.56
  -2 -21   2    0.27    0.15
  -2 -21   2    0.17    0.14
   2  21  -2    0.33    0.15
  -3 -21   2    3.23    0.39
  -3 -21   2    3.45    0.47
   3  21  -2    2.51    0.36
  -4 -21   2    0.17    0.23
   4 -21   3    0.50    0.27
   4 -21   3    0.48    0.27
  -4  21  -3    0.27    0.32
   3 -21   3   18.88    0.96
   3 -21   3   18.66    0.94
  -3  21  -3   18.45    1.01
   2 -21   3    2.56    0.40
   2 -21   3    2.97    0.45
  -2  21  -3    2.35    0.41
   1 -21   3   12.05    0.61
   1 -21   3   12.17    0.52
   1 -21   3   13.23    0.69
  -1  21  -3   13.05    0.72
   0 -21   3   19.42    0.69
   0 -21   3   18.81    0.65
   0 -21   3   19.20    0.80
   0  21  -3   18.71    0.83
  -1 -21   3    4.98    0.29
  -1 -21   3    5.20    0.40
  -1 -21   3    4.64    0.37
   1  21  -3    4.87    0.44
  -2 -21   3   12.01    0.60
  -2 -21   3   11.17    0.64
   2  21  -3   12.67    0.69
  -3 -21   3    0.92    0.30
   3  21  -3    0.81    0.27
  -4 -21   3    2.12    0.47
   4  21  -3    1.31    0.35
   4 -21   4    1.33    0.37
   4 -21   4    1.15    0.37
  -4  21  -4    1.30    0.39
   3 -21   4    4.17    0.57
   3 -21   4    6.83    0.77
  -3  21  -4    6.64    0.78
   2 -21   4    0.87    0.29
   2 -21   4    1.10    0.27
  -2  21  -4    1.56    0.39
   1 -21   4    4.29    0.54
   1 -21   4    2.36    0.36
  -1  21  -4    2.71    0.43
   0 -21   4   48.85    1.26
   0 -21   4   49.19    1.25
   0 -21   4   48.53    1.41
   0  21  -4   49.86    1.53
  -1 -21   4    4.44    0.48
  -1 -21   4    4.36    0.48
   1  21  -4    3.85    0.49
  -2 -21   4   12.26    0.62
  -2 -21   4   10.97    0.68
   2  21  -4   11.77    0.75
  -3 -21   4    0.23    0.20
   3  21  -4    0.87    0.29
  -4 -21   4    0.72    0.32
   4  21  -4    0.58    0.31
   3 -21   5   -0.12    0.24
   3 -21   5    0.06    0.25
  -3  21  -5    0.20    0.23
  -3  21  -5   -0.02    0.25
   2 -21   5    4.02    0.55
   2 -21   5    3.54    0.54
  -2  21  -5    4.99    0.60
  -2  21  -5    4.67    0.65
   1 -21   5    0.17    0.18
   1 -21   5    0.30    0.19
  -1  21  -5    0.20    0.21
  -1  21  -5    0.45    0.27
   0 -21   5    5.22    0.52
   0 -21   5    4.55    0.53
   0 -21   5    4.93    0.51
   0  21  -5    5.00    0.48
   0  21  -5    5.60    0.66
  -1 -21   5    1.80    0.35
  -1 -21   5    2.29    0.41
   1  21  -5    2.21    0.44
  -2 -21   5    0.39    0.24
   2  21  -5    0.98    0.33
  -3 -21   5    0.22    0.21
   3  21  -5   -0.26    0.16
   2 -21   6    0.09    0.25
   2 -21   6    0.55    0.31
  -2  21  -6    0.69    0.31
  -2  21  -6    0.63    0.36
   1 -21   6   -0.46    0.17
   1 -21   6   -0.21    0.21
  -1  21  -6    0.47    0.21
  -1  21  -6   -0.07    0.22
   0 -21   6    3.74    0.51
   0 -21   6    3.42    0.51
   0  21  -6    3.74    0.59
  -1 -21   6    0.91    0.30
   1  21  -6    1.35    0.41
  -2 -21   6    0.29    0.25
   2  21  -6    0.47    0.28
   0 -21   7    0.39    0.35
   0  21  -7    1.02    0.36
  -1 -21   7    0.26    0.27
   1  21  -7    0.25    0.28
   2 -22  -6    0.09    0.20
  -2  22   6   -0.33    0.21
   1 -22  -6    0.14    0.20
  -1  22   6   -0.07    0.22
   0 -22  -6    5.87    0.65
   0 -22  -6    6.09    0.67
   0  22   6    6.66    0.72
  -1 -22  -6    0.40    0.28
  -1 -22  -6    0.74    0.28
   1  22   6    1.06    0.31
  -2 -22  -6    0.06    0.21
   2  22   6   -0.13    0.20
   3 -22  -5    1.19    0.39
   3 -22  -5    0.91    0.30
   2 -22  -5    0.25    0.23
   2 -22  -5    0.22    0.21
  -2  22   5    0.46    0.22
   1 -22  -5    1.01    0.28
  -1  22   5    0.94    0.27
   0 -22  -5   -0.04    0.15
   0 -22  -5    0.09    0.22
   0  22   5    0.04    0.18
  -1 -22  -5    0.23    0.20
  -1 -22  -5    0.58    0.25
   1  22   5    0.25    0.23
  -2 -22  -5    1.90    0.43
  -2 -22  -5    2.89    0.47
   2  22   5    3.57    0.55
  -3 -22  -5    0.29    0.24
  -3 -22  -5    0.35    0.29
   3  22   5    0.00    0.20
   4 -22  -4    0.45    0.33
   3 -22  -4    1.58    0.40
   3 -22  -4    1.47    0.33
   2 -22  -4    4.13    0.50
   2 -22  -4    3.47    0.46
  -2  22   4    4.24    0.46
   1 -22  -4    0.83    0.25
   1 -22  -4    1.40    0.27
   1 -22  -4    1.34    0.28
  -1  22   4    1.25    0.27
   0 -22  -4    4.33    0.47
   0 -22  -4    3.77    0.46
   0  22   4    4.44    0.48
  -1 -22  -4   89.64    2.12
  -1 -22  -4   92.13    2.08
   1  22   4   89.30    2.11
  -2 -22  -4    0.83    0.30
  -2 -22  -4    0.78    0.26
   2  22   4    0.63    0.25
  -3 -22  -4    0.00    0.21
  -3 -22  -4    0.31    0.21
   3  22   4    0.09    0.23
   4 -22  -3    5.28    0.58
   4 -22  -3    5.90    0.73
   3 -22  -3   18.27    0.95
   3 -22  -3   17.93    0.85
   2 -22  -3    0.37    0.19
   2 -22  -3    0.02    0.14
  -2  22   3    0.12    0.15
   1 -22  -3    5.03    0.37
   1 -22  -3    4.51    0.36
   1 -22  -3    4.29    0.47
  -1  22   3    4.59    0.35
   0 -22  -3  179.86    3.18
   0 -22  -3  188.24    3.20
   0  22   3  189.78    3.13
  -1 -22  -3    0.17    0.14
  -1 -22  -3    0.19    0.15
   1  22   3    0.17    0.16
  -2 -22  -3   25.63    0.96
  -2 -22  -3   27.27    1.07
   2  22   3   27.41    1.06
  -3 -22  -3    1.23    0.31
  -3 -22  -3    1.29    0.34
   3  22   3    1.20    0.30
  -4 -22  -3    9.31    0.76
  -4 -22  -3    9.36    0.81
   4  22   3    9.02    0.78
   4 -22  -2    0.41    0.26
   4 -22  -2    0.56    0.27
   3 -22  -2   24.48    0.98
   3 -22  -2   23.53    1.05
   2 -22  -2    9.37    0.57
   2 -22  -2    8.43    0.45
   2 -22  -2    8.94    0.55
   1 -22  -2    3.13    0.36
   1 -22  -2    3.43    0.39
   1 -22  -2    3.02    0.28
  -1  22   2    3.14    0.25
   0 -22  -2    2.61    0.33
   0 -22  -2    2.56    0.19
   0 -22  -2    2.28    0.30
   0  22   2    2.74    0.30
   0  22   2    2.30    0.19
  -1 -22  -2   28.94    0.90
  -1 -22  -2   27.61    0.96
   1  22   2   28.77    0.93
  -2 -22  -2   30.80    1.10
  -2 -22  -2   30.90    0.96
   2  22   2   32.10    1.09
  -3 -22  -2    3.58    0.47
  -3 -22  -2    5.17    0.44
   3  22   2    4.40    0.54
  -4 -22  -2    5.09    0.64
   4  22   2    5.61    0.68
   5 -22  -1    1.13    0.40
  -5  22   1    0.61    0.35
   4 -22  -1    8.07    0.63
   4 -22  -1    7.53    0.81
   3 -22  -1   46.60    1.38
   3 -22  -1   43.21    1.45
   2 -22  -1  104.10    1.98
   2 -22  -1  102.97    2.13
   2 -22  -1  102.62    2.15
   1 -22  -1    5.03    0.37
   1 -22  -1    4.88    0.34
   1 -22  -1    4.92    0.36
  -1  22   1    4.51    0.33
  -1  22   1    4.94    0.23
   0 -22  -1    0.35    0.12
   0 -22  -1    0.43    0.15
   0  22   1    0.45    0.11
   0  22   1    0.25    0.09
  -1 -22  -1   20.78    0.79
  -1 -22  -1   21.58    0.71
   1  22   1   20.36    0.73
   1  22   1   24.11    0.49
  -2 -22  -1    0.93    0.23
  -2 -22  -1    0.40    0.17
  -2 -22  -1    0.58    0.17
   2  22   1    0.50    0.17
  -3 -22  -1    2.19    0.40
  -3 -22  -1    1.68    0.33
   3  22   1    1.58    0.35
  -4 -22  -1    2.28    0.44
  -4 -22  -1    1.34    0.36
   4  22   1    1.53    0.38
   5 -22   0    5.54    0.65
   5 -22   0    4.84    0.71
  -5  22   0    5.55    0.76
   4 -22   0    8.71    0.66
   4 -22   0    9.29    0.74
  -4  22   0    9.62    0.76
   3 -22   0   33.99    1.06
   3 -22   0   33.27    1.25
   3 -22   0   33.35    1.18
  -3  22   0   34.27    1.27
   2 -22   0    0.43    0.15
   2 -22   0    0.47    0.17
   2 -22   0    0.23    0.15
  -2  22   0    0.31    0.15
   1 -22   0    0.46    0.14
   1 -22   0    0.59    0.15
   1 -22   0    0.83    0.20
  -1  22   0    0.62    0.17
   0 -22   0    5.94    0.29
   0 -22   0    6.16    0.37
   0 -22   0    6.02    0.40
   0  22   0    6.36    0.34
   0  22   0    6.34    0.30
  -1 -22   0    0.66    0.16
  -1 -22   0    0.59    0.16
  -1 -22   0    0.54    0.14
   1  22   0    0.66    0.17
   1  22   0    0.62    0.13
  -2 -22   0    0.70    0.20
  -2 -22   0    0.27    0.15
  -2 -22   0    0.63    0.15
   2  22   0    0.46    0.19
   2  22   0    0.39    0.13
  -3 -22   0   34.43    1.20
  -3 -22   0   32.03    1.12
   3  22   0   33.32    1.20
  -4 -22   0    9.55    0.67
  -4 -22   0    9.21    0.72
   4  22   0    8.44    0.70
  -5 -22   0    7.48    0.89
   4 -22   1    1.55    0.35
   4 -22   1    1.10    0.37
  -4  22  -1    2.15    0.47
   3 -22   1    1.93    0.39
   3 -22   1    1.02    0.27
   3 -22   1    1.82    0.36
  -3  22  -1    2.03    0.39
   2 -22   1    0.58    0.22
   2 -22   1    0.49    0.17
   2 -22   1    1.02    0.23
  -2  22  -1    0.56    0.21
   1 -22   1   20.19    0.78
   1 -22   1   21.60    0.77
  -1  22  -1   20.31    0.78
   0 -22   1    0.42    0.16
   0 -22   1    0.38    0.10
   0 -22   1    0.66    0.15
   0  22  -1    0.21    0.12
  -1 -22   1    5.47    0.35
  -1 -22   1    4.86    0.29
  -1 -22   1    4.67    0.37
   1  22  -1    4.53    0.32
  -2 -22   1  102.10    2.06
  -2 -22   1  101.43    2.09
   2  22  -1  101.98    1.88
  -3 -22   1   43.95    1.40
  -3 -22   1   44.68    1.28
  -4 -22   1    7.68    0.64
  -5 -22   1    0.09    0.27
   4 -22   2    4.81    0.60
   4 -22   2    5.86    0.64
  -4  22  -2    4.56    0.65
   3 -22   2    4.82    0.56
   3 -22   2    4.17    0.49
  -3  22  -2    4.04    0.57
   2 -22   2   32.40    1.10
   2 -22   2   29.74    1.08
  -2  22  -2   33.94    1.21
   1 -22   2   28.50    0.93
   1 -22   2   29.06    1.00
  -1  22  -2   28.71    1.02
   0 -22   2    2.49    0.29
   0 -22   2    2.46    0.21
   0 -22   2    2.40    0.32
   0  22  -2    2.60    0.35
  -1 -22   2    3.37    0.40
  -1 -22   2    3.08    0.33
  -1 -22   2    2.78    0.22
   1  22  -2    3.16    0.37
  -2 -22   2    9.32    0.57
  -2 -22   2    9.05    0.52
   2  22  -2    9.15    0.54
  -3 -22   2   23.07    1.00
  -3 -22   2   21.62    0.85
   3  22  -2   23.59    0.92
  -4 -22   2    0.32    0.21
   4 -22   3    9.49    0.78
   4 -22   3   10.21    0.80
  -4  22  -3    9.34    0.85
   3 -22   3    0.44    0.21
   3 -22   3    1.58    0.35
  -3  22  -3    0.76    0.31
   2 -22   3   27.69    1.10
   2 -22   3   27.10    1.06
  -2  22  -3   27.70    1.15
   1 -22   3    0.39    0.17
   1 -22   3    0.64    0.19
  -1  22  -3    0.14    0.16
   0 -22   3  185.74    3.28
   0 -22   3  190.30    3.03
   0 -22   3  184.82    2.93
   0  22  -3  184.94    3.36
  -1 -22   3    4.43    0.39
  -1 -22   3    4.61    0.38
  -1 -22   3    4.42    0.29
   1  22  -3    5.51    0.45
  -2 -22   3   -0.02    0.12
  -2 -22   3   -0.04    0.13
   2  22  -3   -0.10    0.09
  -3 -22   3   16.99    0.91
   3  22  -3   16.89    0.86
  -4 -22   3    5.16    0.68
   4  22  -3    4.90    0.61
   3 -22   4   -0.04    0.20
   3 -22   4    0.01    0.24
  -3  22  -4    0.16    0.23
   2 -22   4    0.30    0.21
   2 -22   4    0.99    0.29
  -2  22  -4    0.71    0.30
   1 -22   4   94.10    2.21
   1 -22   4   93.02    2.07
  -1  22  -4   92.77    2.32
   0 -22   4    4.23    0.42
   0 -22   4    5.34    0.40
   0 -22   4    4.69    0.51
   0  22  -4    3.81    0.51
  -1 -22   4    1.42    0.26
  -1 -22   4    1.64    0.31
   1  22  -4    1.55    0.35
  -2 -22   4    3.13    0.40
  -2 -22   4    4.23    0.52
   2  22  -4    4.07    0.55
  -3 -22   4    1.13    0.32
   3  22  -4    1.96    0.43
  -4 -22   4    0.32    0.26
   4  22  -4    0.33    0.28
   3 -22   5    0.27    0.27
   3 -22   5    0.03    0.20
  -3  22  -5    0.39    0.31
  -3  22  -5    0.31    0.27
   2 -22   5    2.08    0.40
   2 -22   5    1.82    0.44
  -2  22  -5    2.98    0.54
  -2  22  -5    2.16    0.41
   1 -22   5    0.05    0.17
   1 -22   5    0.50    0.25
  -1  22  -5   -0.02    0.22
  -1  22  -5    0.37    0.22
   0 -22   5    0.13    0.14
   0 -22   5    0.04    0.15
   0 -22   5    0.06    0.16
   0  22  -5   -0.09    0.15
   0  22  -5    0.37    0.20
  -1 -22   5    0.58    0.21
  -1 -22   5    0.96    0.28
   1  22  -5    0.21    0.20
  -2 -22   5    0.20    0.20
   2  22  -5    0.36    0.23
  -3 -22   5    1.13    0.36
   3  22  -5    1.26    0.42
   2 -22   6    0.24    0.23
   2 -22   6    0.33    0.31
  -2  22  -6    0.89    0.38
  -2  22  -6   -0.11    0.27
   1 -22   6    0.67    0.31
   1 -22   6    0.67    0.29
  -1  22  -6    0.59    0.31
  -1  22  -6    0.39    0.31
   0 -22   6    6.43    0.63
   0 -22   6    6.59    0.71
   0  22  -6    6.32    0.77
  -1 -22   6    0.02    0.20
   1  22  -6    0.23    0.25
  -2 -22   6    0.58    0.27
   2  22  -6   -0.06    0.25
   0 -22   7   -0.08    0.24
   0  22  -7    1.19    0.43
   2 -23  -6    0.20    0.25
  -2  23   6    0.22    0.29
   1 -23  -6    1.79    0.39
  -1  23   6    2.62    0.47
   0 -23  -6   14.00    0.84
   0 -23  -6   14.23    0.89
   0  23   6   13.96    0.88
  -1 -23  -6    0.94    0.33
  -1 -23  -6    0.89    0.33
   1  23   6    0.96    0.33
  -2 -23  -6    0.68    0.29
   2  23   6    0.30    0.21
   3 -23  -5    0.13    0.25
   3 -23  -5    0.25    0.26
   2 -23  -5    8.62    0.64
   2 -23  -5    8.30    0.65
  -2  23   5    6.83    0.58
   1 -23  -5   46.44    1.47
  -1  23   5   44.12    1.41
   0 -23  -5    3.85    0.51
   0 -23  -5    4.60    0.51
   0  23   5    4.45    0.54
  -1 -23  -5    4.95    0.57
  -1 -23  -5    6.17    0.63
   1  23   5    4.89    0.58
  -2 -23  -5   -0.10    0.23
  -2 -23  -5    0.19    0.24
   2  23   5    0.14    0.24
  -3 -23  -5   -0.65    0.16
  -3 -23  -5   -0.03    0.21
   4 -23  -4   -0.09    0.25
   3 -23  -4   15.93    0.94
   3 -23  -4   14.96    0.81
   2 -23  -4    0.46    0.20
   2 -23  -4    0.40    0.23
  -2  23   4    0.66    0.24
   1 -23  -4    6.55    0.52
   1 -23  -4    6.77    0.48
  -1  23   4    6.81    0.49
   0 -23  -4    2.17    0.36
   0 -23  -4    1.95    0.35
   0  23   4    1.95    0.33
  -1 -23  -4   13.09    0.76
  -1 -23  -4   12.36    0.71
   1  23   4   12.91    0.73
  -2 -23  -4    5.14    0.55
  -2 -23  -4    4.72    0.58
   2  23   4    5.12    0.60
  -3 -23  -4    2.34    0.45
  -3 -23  -4    1.92    0.39
   3  23   4    2.45    0.46
   4 -23  -3    8.94    0.79
   4 -23  -3   10.52    0.72
   3 -23  -3    4.17    0.59
   3 -23  -3    5.03    0.54
   2 -23  -3    1.98    0.35
   2 -23  -3    2.70    0.39
   1 -23  -3    5.94    0.42
   1 -23  -3    5.44    0.39
   1 -23  -3    5.43    0.44
  -1  23   3    5.37    0.38
   0 -23  -3   76.90    1.73
   0 -23  -3   72.51    1.70
   0  23   3   74.14    1.65
  -1 -23  -3   10.75    0.60
  -1 -23  -3   10.90    0.64
   1  23   3   10.68    0.60
  -2 -23  -3    6.35    0.48
  -2 -23  -3    4.59    0.54
   2  23   3    5.85    0.51
  -3 -23  -3    0.50    0.24
  -3 -23  -3    0.06    0.20
   3  23   3    0.35    0.25
  -4 -23  -3    4.68    0.67
  -4 -23  -3    3.73    0.66
   4  23   3    4.38    0.65
   4 -23  -2    2.45    0.43
   4 -23  -2    2.05    0.48
   3 -23  -2   16.03    0.80
   3 -23  -2   16.73    0.89
   2 -23  -2   13.57    0.69
   2 -23  -2   13.74    0.59
   2 -23  -2   13.40    0.69
   1 -23  -2   33.52    1.03
   1 -23  -2   32.55    0.93
   1 -23  -2   31.43    0.96
  -1  23   2   32.08    0.82
   0 -23  -2    0.04    0.08
   0 -23  -2   -0.09    0.08
   0 -23  -2    0.21    0.15
   0  23   2    0.09    0.11
   0  23   2    0.08    0.06
  -1 -23  -2   10.28    0.58
  -1 -23  -2    9.54    0.51
   1  23   2   10.64    0.55
  -2 -23  -2    1.51    0.29
  -2 -23  -2    1.32    0.30
   2  23   2    1.21    0.25
  -3 -23  -2    1.56    0.30
  -3 -23  -2    1.54    0.34
   3  23   2    1.74    0.38
  -4 -23  -2    2.61    0.48
  -4 -23  -2    3.16    0.55
   4  23   2    2.39    0.47
   4 -23  -1    0.13    0.17
   4 -23  -1    0.02    0.21
  -4  23   1    0.44    0.25
   3 -23  -1    8.74    0.64
   3 -23  -1    8.86    0.60
   2 -23  -1  101.23    1.97
   2 -23  -1  100.01    2.16
   2 -23  -1   99.89    2.13
  -2  23   1   98.69    2.15
   1 -23  -1    3.36    0.36
   1 -23  -1    3.73    0.31
   1 -23  -1    3.85    0.32
  -1  23   1    3.68    0.31
  -1  23   1    3.55    0.21
   0 -23  -1   54.10    1.27
   0 -23  -1   53.61    1.32
   0  23   1   53.84    1.12
   0  23   1   51.83    1.06
  -1 -23  -1  168.20    2.76
   1  23   1  168.52    2.81
  -2 -23  -1    1.78    0.30
  -2 -23  -1    2.50    0.30
  -2 -23  -1    2.36    0.35
   2  23   1    3.46    0.44
  -3 -23  -1    7.15    0.58
  -3 -23  -1    9.00    0.61
   3  23   1    7.83    0.60
  -4 -23  -1    8.33    0.70
  -4 -23  -1    8.35    0.67
   4  23   1    8.57    0.71
   4 -23   0    0.82    0.28
   4 -23   0    0.57    0.23
  -4  23   0    0.66    0.26
   3 -23   0   16.95    0.75
   3 -23   0   16.99    0.82
   3 -23   0   16.98    0.90
  -3  23   0   18.06    0.92
   2 -23   0    6.46    0.44
   2 -23   0    6.92    0.50
   2 -23   0    6.21    0.46
  -2  23   0    6.53    0.50
   1 -23   0    1.17    0.22
   1 -23   0    0.88    0.20
   1 -23   0    0.93    0.22
  -1  23   0    1.04    0.21
   0 -23   0    0.13    0.10
   0 -23   0    0.10    0.06
   0 -23   0    0.19    0.12
   0  23   0    0.20    0.08
   0  23   0    0.19    0.09
  -1 -23   0    1.15    0.20
  -1 -23   0    0.70    0.18
  -1 -23   0    0.88    0.18
   1  23   0    0.99    0.15
   1  23   0    1.09    0.20
  -2 -23   0    6.42    0.47
  -2 -23   0    6.67    0.36
  -2 -23   0    6.15    0.45
   2  23   0    5.92    0.45
  -3 -23   0   17.60    0.83
  -3 -23   0   18.08    0.87
   3  23   0   17.73    0.90
  -4 -23   0    0.08    0.23
  -4 -23   0    0.29    0.23
   4 -23   1    8.29    0.80
   4 -23   1    8.34    0.71
  -4  23  -1    7.74    0.70
   3 -23   1    6.89    0.61
   3 -23   1    8.01    0.56
   3 -23   1    8.24    0.59
  -3  23  -1    7.72    0.63
   2 -23   1    2.18    0.32
   2 -23   1    3.24    0.40
   2 -23   1    2.03    0.34
  -2  23  -1    2.11    0.34
   1 -23   1  166.41    2.88
   1 -23   1  166.21    2.94
  -1  23  -1  168.76    2.95
   0 -23   1   52.72    1.05
   0 -23   1   55.84    1.38
   0 -23   1   53.87    1.22
   0  23  -1   52.99    1.27
  -1 -23   1    3.99    0.42
  -1 -23   1    3.45    0.29
  -1 -23   1    3.48    0.26
   1  23  -1    3.23    0.27
  -2 -23   1  100.02    2.07
  -2 -23   1  101.75    2.09
   2  23  -1   97.36    1.85
  -3 -23   1    9.00    0.63
  -3 -23   1    9.37    0.59
  -4 -23   1    0.16    0.24
   4 -23   2    3.10    0.49
   4 -23   2    2.41    0.46
  -4  23  -2    3.68    0.60
   3 -23   2    1.17    0.31
   3 -23   2    1.12    0.28
  -3  23  -2    1.06    0.31
   2 -23   2    1.34    0.30
   2 -23   2    1.09    0.27
  -2  23  -2    1.89    0.36
   1 -23   2    9.98    0.55
   1 -23   2   10.14    0.59
  -1  23  -2   10.98    0.63
   0 -23   2   -0.05    0.09
   0 -23   2    0.12    0.08
   0 -23   2    0.18    0.10
   0  23  -2    0.10    0.11
  -1 -23   2   32.83    1.04
  -1 -23   2   31.70    0.94
  -1 -23   2   31.56    0.79
   1  23  -2   32.14    1.01
  -2 -23   2   13.15    0.67
  -2 -23   2   12.58    0.64
   2  23  -2   13.35    0.65
  -3 -23   2   14.97    0.72
  -3 -23   2   15.73    0.84
   3  23  -2   15.48    0.75
  -4 -23   2    1.86    0.43
   4 -23   3    3.90    0.60
   4 -23   3    4.75    0.63
  -4  23  -3    5.86    0.79
   3 -23   3   -0.03    0.18
   3 -23   3    0.09    0.18
  -3  23  -3    0.25    0.24
   2 -23   3    6.03    0.50
   2 -23   3    5.23    0.56
  -2  23  -3    5.46    0.62
   1 -23   3    9.58    0.60
   1 -23   3   10.27    0.58
  -1  23  -3   11.46    0.70
   0 -23   3   73.26    1.49
   0 -23   3   73.69    1.79
   0 -23   3   74.40    1.56
   0  23  -3   73.76    1.84
  -1 -23   3    5.35    0.44
  -1 -23   3    5.36    0.33
  -1 -23   3    5.39    0.40
   1  23  -3    5.16    0.44
  -2 -23   3    2.79    0.38
  -2 -23   3    2.72    0.41
   2  23  -3    1.76    0.33
  -3 -23   3    4.16    0.53
   3  23  -3    4.82    0.55
  -4 -23   3    9.43    0.78
   4  23  -3    8.97    0.78
   3 -23   4    2.07    0.43
   3 -23   4    2.63    0.47
  -3  23  -4    1.67    0.45
   2 -23   4    4.94    0.56
   2 -23   4    4.88    0.60
  -2  23  -4    5.05    0.66
   1 -23   4   13.45    0.71
   1 -23   4   13.10    0.76
  -1  23  -4   12.31    0.79
   0 -23   4    2.46    0.33
   0 -23   4    2.03    0.36
   0 -23   4    1.81    0.29
   0  23  -4    2.20    0.39
  -1 -23   4    6.59    0.49
  -1 -23   4    5.72    0.48
   1  23  -4    5.01    0.57
  -2 -23   4    0.29    0.16
  -2 -23   4    0.68    0.24
   2  23  -4    0.40    0.21
  -3 -23   4   14.16    0.86
   3  23  -4   14.20    0.87
  -4 -23   4    0.10    0.20
   4  23  -4    0.18    0.26
   3 -23   5   -0.26    0.18
   3 -23   5    0.15    0.16
  -3  23  -5    0.24    0.26
  -3  23  -5   -0.11    0.14
   2 -23   5   -0.22    0.20
   2 -23   5   -0.36    0.15
  -2  23  -5    0.58    0.28
   1 -23   5    6.24    0.63
   1 -23   5    6.96    0.61
  -1  23  -5    7.54    0.70
  -1  23  -5    5.27    0.57
   0 -23   5    5.38    0.61
   0 -23   5    3.82    0.44
   0 -23   5    4.42    0.49
   0  23  -5    4.00    0.47
   0  23  -5    4.04    0.59
  -1 -23   5   43.75    1.39
  -1 -23   5   43.64    1.38
   1  23  -5   43.14    1.58
  -2 -23   5    8.27    0.66
   2  23  -5    7.98    0.68
  -3 -23   5    0.55    0.31
   3  23  -5    0.45    0.27
   2 -23   6    0.80    0.33
   2 -23   6    0.48    0.30
  -2  23  -6    0.52    0.35
  -2  23  -6    0.74    0.34
   1 -23   6    0.42    0.28
   1 -23   6    0.74    0.30
  -1  23  -6    1.32    0.43
  -1  23  -6    0.54    0.28
   0 -23   6   13.46    0.85
   0  23  -6   13.15    0.93
  -1 -23   6    2.29    0.42
   1  23  -6    2.66    0.54
  -2 -23   6    0.54    0.28
   2  23  -6    0.53    0.28
   2 -24  -6    0.15    0.25
  -2  24   6    0.39    0.29
   1 -24  -6    0.18    0.25
  -1  24   6    0.25    0.23
   0 -24  -6    6.65    0.69
   0 -24  -6    7.33    0.63
   0  24   6    6.22    0.68
  -1 -24  -6    0.34    0.27
  -1 -24  -6    0.90    0.31
   1  24   6    0.95    0.37
  -2 -24  -6    0.16    0.24
   2  24   6    0.42    0.27
   3 -24  -5    2.59    0.47
   3 -24  -5    2.21    0.46
   2 -24  -5    2.44    0.45
  -2  24   5    2.75    0.42
   1 -24  -5    1.72    0.35
  -1  24   5    2.91    0.45
   0 -24  -5    5.86    0.61
   0 -24  -5    5.79    0.63
   0  24   5    6.44    0.65
  -1 -24  -5    1.22    0.35
  -1 -24  -5    1.82    0.38
   1  24   5    1.22    0.33
  -2 -24  -5   13.19    0.85
  -2 -24  -5   15.15    0.94
   2  24   5   15.47    0.95
  -3 -24  -5    0.84    0.30
  -3 -24  -5    0.99    0.37
   4 -24  -4    0.05    0.30
   3 -24  -4    3.13    0.52
   3 -24  -4    2.06    0.40
   2 -24  -4    1.76    0.36
   2 -24  -4    1.73    0.34
   1 -24  -4   10.51    0.60
   1 -24  -4   10.44    0.65
  -1  24   4   10.39    0.60
   0 -24  -4    4.76    0.53
   0 -24  -4    4.07    0.47
   0  24   4    4.37    0.48
  -1 -24  -4    5.65    0.59
  -1 -24  -4    6.33    0.64
   1  24   4    5.10    0.54
  -2 -24  -4    1.25    0.34
  -2 -24  -4    1.22    0.31
   2  24   4    1.12    0.31
  -3 -24  -4    0.64    0.34
  -3 -24  -4    0.83    0.31
   3  24   4    0.29    0.26
   4 -24  -3    1.84    0.44
   4 -24  -3    2.55    0.45
   3 -24  -3   -0.08    0.17
   3 -24  -3    0.05    0.17
   2 -24  -3   -0.18    0.10
   2 -24  -3    0.02    0.16
   1 -24  -3    6.95    0.46
   1 -24  -3    7.27    0.44
   1 -24  -3    7.07    0.50
  -1  24   3    7.39    0.45
   0 -24  -3   24.26    0.91
   0 -24  -3   24.33    0.91
   0  24   3   23.35    0.84
  -1 -24  -3    1.56    0.33
  -1 -24  -3    0.82    0.24
   1  24   3    1.22    0.27
  -2 -24  -3    0.25    0.18
  -2 -24  -3   -0.35    0.11
   2  24   3    0.11    0.15
  -3 -24  -3    2.99    0.45
  -3 -24  -3    3.05    0.50
   3  24   3    3.05    0.49
  -4 -24  -3    0.29    0.30
  -4 -24  -3   -0.33    0.21
   4  24   3    0.19    0.25
   4 -24  -2    0.35    0.25
   4 -24  -2    0.10    0.21
   3 -24  -2    1.71    0.37
   3 -24  -2    2.18    0.37
   2 -24  -2    2.39    0.31
   2 -24  -2    1.93    0.32
   2 -24  -2    2.22    0.34
   1 -24  -2    8.71    0.49
   1 -24  -2    7.64    0.45
   1 -24  -2    7.93    0.50
  -1  24   2    7.81    0.39
   0 -24  -2    3.02    0.37
   0 -24  -2    3.49    0.23
   0 -24  -2    3.67    0.40
   0  24   2    3.07    0.31
   0  24   2    3.55    0.23
  -1 -24  -2    8.25    0.49
  -1 -24  -2    8.41    0.55
   1  24   2    8.17    0.50
  -2 -24  -2    6.75    0.47
  -2 -24  -2    6.76    0.53
   2  24   2    6.42    0.51
  -3 -24  -2    6.59    0.57
  -3 -24  -2    6.93    0.50
   3  24   2    6.66    0.69
  -4 -24  -2    1.73    0.45
  -4 -24  -2    1.44    0.40
   4  24   2    1.79    0.43
   4 -24  -1    0.94    0.33
   4 -24  -1    1.29    0.32
  -4  24   1    0.94    0.33
   3 -24  -1   13.60    0.75
   3 -24  -1   12.68    0.79
  -3  24   1   13.79    0.81
   2 -24  -1   76.11    1.82
   2 -24  -1   76.65    1.82
   2 -24  -1   75.00    1.66
  -2  24   1   76.99    1.84
   1 -24  -1    3.36    0.31
   1 -24  -1    3.19    0.35
   1 -24  -1    2.96    0.35
  -1  24   1    3.64    0.21
  -1  24   1    3.75    0.33
   0 -24  -1    9.78    0.53
   0 -24  -1   10.77    0.52
   0  24   1    9.92    0.40
   0  24   1    9.42    0.41
  -1 -24  -1    0.02    0.10
  -1 -24  -1    0.15    0.11
  -2 -24  -1   13.22    0.67
  -2 -24  -1   10.90    0.62
  -2 -24  -1   12.53    0.56
   2  24   1   11.94    0.65
  -3 -24  -1    1.15    0.32
  -3 -24  -1    0.58    0.23
   3  24   1    0.65    0.27
  -4 -24  -1    4.04    0.57
  -4 -24  -1    4.32    0.57
   4  24   1    3.52    0.54
   4 -24   0    4.36    0.60
   4 -24   0    5.55    0.60
  -4  24   0    5.47    0.71
   3 -24   0    5.08    0.55
   3 -24   0    5.42    0.62
   3 -24   0    5.35    0.44
  -3  24   0    6.19    0.57
   2 -24   0    0.01    0.11
   2 -24   0   -0.10    0.12
   2 -24   0    0.01    0.09
  -2  24   0   -0.04    0.08
   1 -24   0   43.91    1.20
   1 -24   0   42.83    1.16
   1 -24   0   41.57    1.16
  -1  24   0   41.93    1.15
   0 -24   0    0.20    0.10
   0 -24   0    0.12    0.07
   0 -24   0    0.07    0.11
   0  24   0    0.03    0.08
   0  24   0    0.13    0.08
  -1 -24   0   40.36    1.17
  -1 -24   0   41.11    1.01
  -1 -24   0   42.18    1.07
   1  24   0   41.77    0.91
   1  24   0   40.55    1.06
  -2 -24   0   -0.01    0.08
  -2 -24   0    0.02    0.11
  -2 -24   0   -0.04    0.08
   2  24   0    0.23    0.12
  -3 -24   0    7.04    0.54
  -3 -24   0    6.15    0.53
   3  24   0    5.83    0.60
  -4 -24   0    6.52    0.74
  -4 -24   0    6.53    0.67
   4 -24   1    3.69    0.59
   4 -24   1    3.54    0.54
  -4  24  -1    3.93    0.61
   3 -24   1    0.43    0.24
   3 -24   1    0.70    0.24
   3 -24   1    0.46    0.24
  -3  24  -1    0.80    0.28
   2 -24   1   12.93    0.71
   2 -24   1   11.81    0.65
   2 -24   1   12.99    0.67
  -2  24  -1   12.27    0.70
   1 -24   1    0.02    0.09
   1 -24   1    0.26    0.12
   0 -24   1   10.18    0.56
   0 -24   1   10.76    0.40
   0 -24   1   10.02    0.48
   0  24  -1   10.46    0.52
  -1 -24   1    3.83    0.43
  -1 -24   1    3.73    0.28
  -1 -24   1    3.71    0.30
   1  24  -1    3.44    0.29
  -2 -24   1   77.38    1.76
  -2 -24   1   74.75    1.75
   2  24  -1   76.57    1.57
  -3 -24   1   13.12    0.69
  -3 -24   1   12.07    0.73
  -4 -24   1    1.43    0.39
   4 -24   2    1.90    0.42
   4 -24   2    1.28    0.35
  -4  24  -2    1.77    0.47
   3 -24   2    7.01    0.57
   3 -24   2    6.71    0.58
  -3  24  -2    7.25    0.77
   2 -24   2    6.81    0.54
   2 -24   2    6.13    0.50
  -2  24  -2    7.55    0.58
   1 -24   2    8.02    0.55
   1 -24   2    8.87    0.52
  -1  24  -2    9.69    0.60
   0 -24   2    3.31    0.25
   0 -24   2    3.26    0.40
   0 -24   2    3.14    0.33
   0  24  -2    3.02    0.36
  -1 -24   2    7.40    0.37
  -1 -24   2    8.59    0.53
  -1 -24   2    7.83    0.45
   1  24  -2    8.51    0.50
  -2 -24   2    1.75    0.29
  -2 -24   2    1.94    0.32
   2  24  -2    2.19    0.31
  -3 -24   2    2.62    0.45
  -3 -24   2    2.17    0.37
   3  24  -2    2.10    0.34
  -4 -24   2    0.06    0.18
   4 -24   3    0.16    0.25
   4 -24   3    0.14    0.22
  -4  24  -3    0.05    0.29
   3 -24   3    3.40    0.51
   3 -24   3    2.68    0.44
  -3  24  -3    3.52    0.57
   2 -24   3    0.20    0.19
   2 -24   3    0.23    0.18
  -2  24  -3    0.20    0.18
   1 -24   3    1.33    0.29
   1 -24   3    0.96    0.23
  -1  24  -3    1.14    0.29
   0 -24   3   24.29    0.82
   0 -24   3   24.20    0.76
   0 -24   3   24.53    0.97
   0  24  -3   24.05    0.99
  -1 -24   3    6.97    0.50
  -1 -24   3    7.46    0.47
   1  24  -3    8.47    0.57
  -2 -24   3   -0.08    0.12
  -2 -24   3   -0.06    0.13
   2  24  -3    0.10    0.14
  -3 -24   3   -0.05    0.18
   3  24  -3    0.12    0.17
  -4 -24   3    1.77    0.43
   3 -24   4    0.96    0.31
   3 -24   4    0.46    0.30
  -3  24  -4    1.00    0.37
   2 -24   4    0.88    0.31
   2 -24   4    0.91    0.29
  -2  24  -4    0.71    0.30
   1 -24   4    6.26    0.56
   1 -24   4    6.45    0.50
  -1  24  -4    5.92    0.66
   0 -24   4    3.98    0.42
   0 -24   4    3.25    0.37
   0 -24   4    4.07    0.49
   0  24  -4    3.50    0.47
  -1 -24   4   10.91    0.63
  -1 -24   4   10.12    0.62
   1  24  -4    9.91    0.68
  -2 -24   4    1.25    0.28
  -2 -24   4    0.80    0.27
   2  24  -4    1.36    0.34
  -3 -24   4    3.09    0.50
   3  24  -4    2.26    0.45
  -4 -24   4    0.52    0.26
   4  24  -4    0.09    0.27
   3 -24   5    1.27    0.35
   3 -24   5    0.38    0.30
  -3  24  -5    0.58    0.29
  -3  24  -5    0.41    0.26
   2 -24   5   14.50    0.89
   2 -24   5   14.92    0.96
  -2  24  -5   15.16    1.02
   1 -24   5    1.59    0.35
   1 -24   5    1.26    0.34
  -1  24  -5    1.24    0.39
   0 -24   5    4.86    0.50
   0 -24   5    6.75    0.58
   0 -24   5    5.85    0.49
   0  24  -5    6.59    0.51
   0  24  -5    6.39    0.74
  -1 -24   5    1.34    0.30
  -1 -24   5    2.05    0.38
   1  24  -5    1.90    0.41
  -2 -24   5    2.39    0.42
   2  24  -5    3.69    0.58
  -3 -24   5    1.85    0.43
   3  24  -5    1.20    0.39
   2 -24   6    0.03    0.25
   2 -24   6    0.16    0.22
  -2  24  -6   -0.25    0.24
   1 -24   6    0.63    0.29
   1 -24   6    1.12    0.34
  -1  24  -6    0.21    0.28
  -1  24  -6    0.51    0.29
   0 -24   6    9.66    0.74
   0  24  -6    8.05    0.88
  -1 -24   6    0.33    0.24
   1  24  -6    0.25    0.24
  -2 -24   6    0.64    0.29
   2  24  -6    0.75    0.35
   2 -25  -6    0.02    0.24
   1 -25  -6    0.25    0.25
  -1  25   6    0.44    0.27
   0 -25  -6   -0.09    0.23
   0 -25  -6    0.05    0.24
   0  25   6   -0.01    0.21
  -1 -25  -6    3.58    0.58
  -1 -25  -6    3.83    0.59
   1  25   6    4.50    0.65
   3 -25  -5    0.30    0.29
   3 -25  -5   -0.19    0.22
   2 -25  -5    0.85    0.28
   1 -25  -5   25.54    1.10
  -1  25   5   26.38    1.07
   0 -25  -5    8.58    0.64
   0 -25  -5    7.89    0.60
   0  25   5    8.45    0.64
  -1 -25  -5    6.80    0.71
  -1 -25  -5    8.34    0.64
   1  25   5    7.10    0.73
  -2 -25  -5    1.48    0.35
  -2 -25  -5    1.23    0.39
   2  25   5    1.68    0.40
  -3 -25  -5    1.46    0.45
  -3 -25  -5    1.10    0.41
   3  25   5    1.57    0.43
   4 -25  -4    5.87    0.75
   3 -25  -4   11.83    0.83
   3 -25  -4   11.51    0.76
   2 -25  -4    0.33    0.21
   2 -25  -4    0.29    0.22
   1 -25  -4    4.78    0.53
   1 -25  -4    4.31    0.47
  -1  25   4    4.36    0.46
   0 -25  -4   -0.01    0.12
   0 -25  -4    0.03    0.13
   0  25   4    0.08    0.16
  -1 -25  -4   17.20    0.87
  -1 -25  -4   18.42    0.88
   1  25   4   17.52    0.86
  -2 -25  -4    1.26    0.36
  -2 -25  -4    1.61    0.35
   2  25   4    2.49    0.45
  -3 -25  -4    0.83    0.31
  -3 -25  -4    0.91    0.34
   3  25   4    0.75    0.35
   4 -25  -3    1.03    0.39
   4 -25  -3    1.16    0.34
   3 -25  -3   23.04    1.10
   3 -25  -3   25.25    1.07
   2 -25  -3    3.19    0.43
   2 -25  -3    3.01    0.40
   1 -25  -3    0.58    0.17
   1 -25  -3    0.55    0.19
   1 -25  -3    0.25    0.17
  -1  25   3    0.65    0.19
   0 -25  -3    2.14    0.34
   0 -25  -3    2.01    0.33
   0  25   3    3.15    0.38
  -1 -25  -3    0.50    0.21
  -1 -25  -3    0.79    0.24
   1  25   3    0.83    0.23
  -2 -25  -3    2.35    0.36
  -2 -25  -3    1.79    0.38
   2  25   3    2.24    0.39
  -3 -25  -3    0.28    0.21
  -3 -25  -3    0.52    0.25
   3  25   3    0.42    0.26
  -4 -25  -3    1.39    0.41
   4  25   3    1.61    0.44
   4 -25  -2    0.06    0.20
   4 -25  -2    0.38    0.22
   3 -25  -2    0.33    0.22
   3 -25  -2    0.34    0.22
   2 -25  -2    0.83    0.21
   2 -25  -2    0.65    0.22
   2 -25  -2    0.65    0.21
   1 -25  -2   59.57    1.51
   1 -25  -2   60.35    1.38
   1 -25  -2   59.60    1.47
  -1  25   2   61.82    1.25
   0 -25  -2    8.15    0.51
   0 -25  -2    8.48    0.51
   0  25   2    9.17    0.47
  -1 -25  -2   11.82    0.65
  -1 -25  -2   10.80    0.56
   1  25   2   10.28    0.56
  -2 -25  -2    0.10    0.19
  -2 -25  -2    0.26    0.17
   2  25   2    0.40    0.19
  -3 -25  -2    1.02    0.32
  -3 -25  -2    0.81    0.25
  -3 -25  -2    0.78    0.27
   3  25   2    0.39    0.26
  -4 -25  -2    3.83    0.62
  -4 -25  -2    4.76    0.63
   4  25   2    4.48    0.64
   4 -25  -1    0.17    0.22
   4 -25  -1    0.24    0.26
  -4  25   1    0.32    0.28
   3 -25  -1    4.82    0.58
   3 -25  -1    5.13    0.55
  -3  25   1    6.03    0.65
   2 -25  -1   23.25    0.93
   2 -25  -1   22.66    0.92
   2 -25  -1   23.40    0.86
  -2  25   1   24.99    0.97
   1 -25  -1    0.03    0.09
   1 -25  -1   -0.11    0.10
   1 -25  -1   -0.07    0.08
  -1  25   1   -0.03    0.07
  -1  25   1    0.07    0.11
   0 -25  -1    0.35    0.15
   0 -25  -1    0.27    0.13
   0  25   1    0.04    0.09
   0  25   1    0.11    0.09
  -1 -25  -1  110.86    2.07
  -1 -25  -1  108.69    2.25
   1  25   1  110.36    2.08
  -2 -25  -1    0.19    0.16
  -2 -25  -1    0.15    0.14
  -2 -25  -1    0.40    0.16
   2  25   1    0.54    0.21
  -3 -25  -1   32.51    1.25
  -3 -25  -1   32.58    1.21
   3  25   1   33.75    1.26
  -4 -25  -1    0.01    0.19
  -4 -25  -1   -0.07    0.22
   4  25   1    0.19    0.21
   4 -25   0    1.12    0.40
   4 -25   0    1.65    0.38
  -4  25   0    1.65    0.44
   3 -25   0    9.72    0.59
   3 -25   0    7.57    0.59
   3 -25   0    9.48    0.68
  -3  25   0    8.50    0.66
   2 -25   0    5.12    0.54
   2 -25   0    5.04    0.51
   2 -25   0    4.97    0.41
  -2  25   0    5.25    0.55
   1 -25   0   28.14    0.92
   1 -25   0   26.18    0.91
   1 -25   0   28.12    0.95
  -1  25   0   26.33    0.90
   0 -25   0    0.00    0.07
   0 -25   0   -0.02    0.06
   0 -25   0   -0.12    0.07
   0  25   0    0.03    0.07
   0  25   0    0.07    0.09
  -1 -25   0   26.68    0.83
  -1 -25   0   26.48    0.80
  -1 -25   0   25.98    0.93
   1  25   0   29.21    0.88
   1  25   0   26.49    0.70
  -2 -25   0    4.67    0.32
  -2 -25   0    4.55    0.48
  -2 -25   0    4.59    0.48
   2  25   0    4.08    0.45
  -3 -25   0    8.96    0.62
  -3 -25   0    8.87    0.63
   3  25   0    9.01    0.65
  -4 -25   0    1.73    0.39
  -4 -25   0    1.76    0.40
   4 -25   1   -0.01    0.22
   4 -25   1    0.20    0.26
  -4  25  -1   -0.06    0.22
   3 -25   1   33.20    1.17
   3 -25   1   32.55    1.21
   3 -25   1   32.49    1.30
  -3  25  -1   32.52    1.30
   2 -25   1    0.48    0.20
   2 -25   1    0.34    0.17
  -2  25  -1    0.34    0.17
   1 -25   1  115.57    2.24
   1 -25   1  115.19    2.31
  -1  25  -1  107.90    2.26
   0 -25   1    0.38    0.11
   0 -25   1    0.27    0.11
   0 -25   1    0.23    0.13
   0  25  -1    0.20    0.13
  -1 -25   1    0.13    0.14
  -1 -25   1   -0.01    0.09
  -1 -25   1   -0.10    0.08
   1  25  -1    0.06    0.10
  -2 -25   1   23.38    0.90
  -2 -25   1   22.84    0.89
   2  25  -1   22.82    0.77
  -3 -25   1    5.24    0.58
  -3 -25   1    4.68    0.53
  -4 -25   1    0.22    0.24
   4 -25   2    3.36    0.51
   4 -25   2    4.53    0.61
  -4  25  -2    3.46    0.64
   3 -25   2    1.14    0.31
   3 -25   2    0.61    0.24
  -3  25  -2    0.68    0.30
   2 -25   2    0.01    0.14
   2 -25   2    0.02    0.12
  -2  25  -2    0.08    0.16
   1 -25   2   10.62    0.63
   1 -25   2   11.56    0.59
  -1  25  -2   10.89    0.65
   0 -25   2    8.24    0.46
   0 -25   2    8.73    0.55
   0 -25   2    8.83    0.40
   0  25  -2    8.23    0.52
  -1 -25   2   61.16    1.41
  -1 -25   2   60.15    1.55
  -1 -25   2   61.13    1.25
   1  25  -2   58.85    1.48
  -2 -25   2    0.71    0.22
  -2 -25   2    0.54    0.21
   2  25  -2    0.71    0.22
  -3 -25   2   -0.21    0.15
  -3 -25   2    0.01    0.14
   3  25  -2    0.01    0.15
  -4 -25   2    0.02    0.20
   4 -25   3    0.92    0.30
   4 -25   3    1.12    0.40
  -4  25  -3    1.36    0.43
   3 -25   3   -0.04    0.15
   3 -25   3    0.57    0.26
  -3  25  -3    0.51    0.31
   2 -25   3    2.28    0.41
   2 -25   3    2.36    0.41
  -2  25  -3    1.92    0.40
   1 -25   3    1.22    0.30
   1 -25   3    0.89    0.23
  -1  25  -3    1.34    0.33
   0 -25   3    3.00    0.35
   0 -25   3    2.92    0.42
   0 -25   3    3.21    0.33
   0  25  -3    3.05    0.44
  -1 -25   3    0.36    0.18
  -1 -25   3    0.36    0.13
   1  25  -3    0.56    0.22
  -2 -25   3    2.15    0.36
  -2 -25   3    2.85    0.41
   2  25  -3    3.09    0.44
  -3 -25   3   21.89    1.05
   3  25  -3   22.54    1.02
  -4 -25   3    1.08    0.35
   3 -25   4    0.52    0.23
   3 -25   4    0.77    0.32
  -3  25  -4    1.76    0.42
   2 -25   4    1.32    0.34
   2 -25   4    1.70    0.39
  -2  25  -4    0.95    0.37
   1 -25   4   18.22    0.93
   1 -25   4   18.04    0.84
  -1  25  -4   18.77    0.98
   0 -25   4    0.12    0.16
   0 -25   4    0.14    0.12
   0 -25   4    0.07    0.11
   0  25  -4    0.17    0.16
  -1 -25   4    5.04    0.55
  -1 -25   4    6.43    0.49
   1  25  -4    4.23    0.54
  -2 -25   4    0.18    0.17
  -2 -25   4    0.12    0.16
   2  25  -4    0.22    0.22
  -3 -25   4   10.78    0.77
   3  25  -4   12.25    0.83
  -4 -25   4    4.78    0.66
   4  25  -4    5.46    0.69
   3 -25   5    1.59    0.42
   3 -25   5    1.28    0.38
  -3  25  -5    1.00    0.35
  -3  25  -5    1.47    0.40
   2 -25   5    1.68    0.39
   2 -25   5    2.61    0.51
  -2  25  -5    1.93    0.51
   1 -25   5    7.86    0.80
   1 -25   5    7.25    0.59
  -1  25  -5    8.43    0.87
   0 -25   5    8.23    0.65
   0 -25   5    8.65    0.67
   0  25  -5    7.79    0.55
   0  25  -5    8.17    0.71
  -1 -25   5   28.82    1.14
  -1 -25   5   25.90    1.07
   1  25  -5   27.88    1.28
  -2 -25   5    1.97    0.43
   2  25  -5    0.96    0.32
  -3 -25   5    0.24    0.23
   3  25  -5    0.30    0.30
   1 -25   6    3.26    0.52
   1 -25   6    3.38    0.56
  -1  25  -6    3.06    0.51
  -1  25  -6    4.29    0.68
   0 -25   6   -0.22    0.18
   0  25  -6    0.17    0.30
  -1 -25   6    0.61    0.28
   1  25  -6    0.41    0.28
  -2 -25   6    0.38    0.27
   2  25  -6    0.51    0.30
   2 -26  -6    0.06    0.21
   1 -26  -6    4.32    0.60
  -1  26   6    3.62    0.55
   0 -26  -6    5.91    0.66
   0 -26  -6    5.39    0.67
   0  26   6    4.48    0.61
  -1 -26  -6    1.09    0.37
  -1 -26  -6    1.12    0.38
   1  26   6    1.02    0.33
   3 -26  -5   -0.01    0.26
   3 -26  -5   -0.18    0.26
   2 -26  -5    5.09    0.61
   1 -26  -5    2.17    0.44
  -1  26   5    2.55    0.44
   0 -26  -5   -0.22    0.19
   0 -26  -5    0.46    0.25
   0  26   5    0.15    0.20
  -1 -26  -5    5.10    0.63
  -1 -26  -5    5.54    0.64
   1  26   5    5.21    0.63
  -2 -26  -5    3.05    0.55
  -2 -26  -5    1.61    0.39
   2  26   5    2.90    0.53
   3 -26  -4    7.75    0.71
   3 -26  -4    8.26    0.67
   2 -26  -4    1.25    0.31
   2 -26  -4    0.80    0.28
   1 -26  -4   21.65    0.98
   1 -26  -4   19.89    0.84
  -1  26   4   18.47    0.81
   0 -26  -4    1.94    0.35
   0 -26  -4    1.62    0.32
   0  26   4    2.28    0.36
  -1 -26  -4    3.59    0.48
  -1 -26  -4    2.96    0.45
   1  26   4    2.21    0.37
  -2 -26  -4    0.35    0.25
  -2 -26  -4    0.41    0.27
   2  26   4    0.45    0.26
  -3 -26  -4    7.71    0.73
  -3 -26  -4    6.76    0.80
   3  26   4    6.34    0.72
   4 -26  -3    7.47    0.75
   4 -26  -3    7.57    0.84
   3 -26  -3    6.36    0.71
   3 -26  -3    6.17    0.63
   2 -26  -3    8.92    0.61
   2 -26  -3    8.90    0.60
   1 -26  -3    0.91    0.25
   1 -26  -3    0.90    0.22
   1 -26  -3    1.22    0.27
  -1  26   3    0.80    0.19
   0 -26  -3   35.69    1.16
   0 -26  -3   34.38    1.14
   0  26   3   33.74    1.06
  -1 -26  -3    0.43    0.19
  -1 -26  -3    0.44    0.21
   1  26   3    0.38    0.19
  -2 -26  -3    6.90    0.57
  -2 -26  -3    6.33    0.51
   2  26   3    6.30    0.64
  -3 -26  -3    1.76    0.36
  -3 -26  -3    1.32    0.35
   3  26   3    1.19    0.34
  -4 -26  -3    0.97    0.35
   4 -26  -2    1.69    0.44
   4 -26  -2    1.59    0.37
   3 -26  -2    3.91    0.54
   3 -26  -2    3.41    0.46
   2 -26  -2   14.36    0.74
   2 -26  -2   16.00    0.80
   2 -26  -2   14.46    0.66
   1 -26  -2    4.17    0.36
   1 -26  -2    3.73    0.44
   1 -26  -2    4.47    0.40
  -1  26   2    4.34    0.36
  -1  26   2    4.74    0.32
   0 -26  -2    3.61    0.43
   0 -26  -2    2.85    0.37
   0  26   2    2.67    0.32
  -1 -26  -2   19.09    0.76
  -1 -26  -2   21.53    0.90
   1  26   2   18.94    0.78
  -2 -26  -2    7.64    0.58
  -2 -26  -2    8.20    0.52
   2  26   2    8.15    0.58
  -3 -26  -2   10.99    0.76
  -3 -26  -2   12.83    0.77
  -3 -26  -2   11.57    0.76
   3  26   2   12.82    0.80
  -4 -26  -2    4.33    0.64
  -4 -26  -2    3.83    0.59
   4  26   2    5.12    0.71
   4 -26  -1    4.68    0.59
   4 -26  -1    5.59    0.74
  -4  26   1    6.52    0.79
   3 -26  -1    3.23    0.51
   3 -26  -1    3.99    0.50
  -3  26   1    3.82    0.53
   2 -26  -1   14.37    0.74
   2 -26  -1   14.65    0.74
   2 -26  -1   13.59    0.66
  -2  26   1   14.94    0.75
   1 -26  -1    0.01    0.09
   1 -26  -1    0.08    0.12
   1 -26  -1    0.14    0.12
  -1  26   1    0.09    0.12
   0 -26  -1   14.11    0.63
   0 -26  -1   14.03    0.66
   0  26   1   13.64    0.50
   0  26   1   12.78    0.50
  -1 -26  -1    5.95    0.47
  -1 -26  -1    4.46    0.35
   1  26   1    6.27    0.41
  -2 -26  -1    2.91    0.40
  -2 -26  -1    2.87    0.43
  -2 -26  -1    2.60    0.32
   2  26   1    2.39    0.37
  -3 -26  -1    4.76    0.61
  -3 -26  -1    3.48    0.51
   3  26   1    4.21    0.56
  -4 -26  -1    0.54    0.31
  -4 -26  -1    0.97    0.33
   4  26   1    0.61    0.32
   4 -26   0    3.18    0.51
   4 -26   0    2.69    0.49
  -4  26   0    2.47    0.49
   3 -26   0    0.97    0.27
   3 -26   0    0.91    0.27
   3 -26   0    0.85    0.26
  -3  26   0    0.84    0.27
   2 -26   0    3.43    0.44
   2 -26   0    4.18    0.47
   2 -26   0    3.64    0.46
  -2  26   0    3.27    0.43
   1 -26   0    0.69    0.20
   0 -26   0    4.09    0.26
   0 -26   0    4.66    0.47
   0 -26   0    3.71    0.38
   0  26   0    3.68    0.29
   0  26   0    4.11    0.27
  -1 -26   0    0.69    0.19
  -1 -26   0    0.90    0.19
   1  26   0    0.52    0.13
  -2 -26   0    3.60    0.45
  -2 -26   0    3.98    0.45
  -2 -26   0    3.67    0.30
   2  26   0    3.98    0.44
  -3 -26   0    0.30    0.22
  -3 -26   0    0.46    0.22
   3  26   0    1.24    0.32
  -4 -26   0    3.43    0.55
  -4 -26   0    2.16    0.45
   4 -26   1    0.89    0.34
   4 -26   1    0.65    0.26
  -4  26  -1    0.72    0.30
   3 -26   1    4.13    0.49
   3 -26   1    3.68    0.48
   3 -26   1    4.05    0.57
  -3  26  -1    4.52    0.61
   2 -26   1    2.40    0.36
   2 -26   1    3.15    0.43
  -2  26  -1    2.63    0.40
   1 -26   1    5.19    0.41
   1 -26   1    5.24    0.43
  -1  26  -1    7.64    0.51
   0 -26   1   14.00    0.49
   0 -26   1   14.13    0.69
   0 -26   1   14.12    0.61
   0  26  -1   13.42    0.61
  -1 -26   1    0.09    0.10
  -1 -26   1    0.22    0.13
  -1 -26   1    0.05    0.09
   1  26  -1   -0.03    0.10
  -2 -26   1   14.38    0.73
  -2 -26   1   14.05    0.70
   2  26  -1   14.57    0.61
  -3 -26   1    3.80    0.48
  -3 -26   1    4.06    0.54
  -4 -26   1    4.08    0.58
   4 -26   2    4.50    0.58
   4 -26   2    4.16    0.59
  -4  26  -2    5.12    0.73
   3 -26   2   12.82    0.78
   3 -26   2   11.06    0.73
  -3  26  -2   10.72    0.78
   2 -26   2    6.93    0.54
   2 -26   2    8.10    0.60
  -2  26  -2    7.41    0.60
   1 -26   2   18.57    0.78
   1 -26   2   19.17    0.87
  -1  26  -2   19.49    0.88
   0 -26   2    2.57    0.27
   0 -26   2    2.34    0.30
   0 -26   2    3.27    0.43
   0  26  -2    2.53    0.34
  -1 -26   2    4.93    0.51
  -1 -26   2    3.79    0.29
  -1 -26   2    4.17    0.36
   1  26  -2    4.79    0.41
  -2 -26   2   15.13    0.73
  -2 -26   2   13.47    0.71
   2  26  -2   14.49    0.69
  -3 -26   2    3.11    0.43
  -3 -26   2    3.90    0.51
  -4 -26   2    1.47    0.38
   4 -26   3    0.35    0.24
   4 -26   3    0.90    0.37
  -4  26  -3    0.55    0.28
   3 -26   3    1.06    0.32
   3 -26   3    1.72    0.38
  -3  26  -3    1.15    0.33
   2 -26   3    6.85    0.58
   2 -26   3    7.11    0.57
  -2  26  -3    6.97    0.62
   1 -26   3    0.44    0.21
   1 -26   3    0.20    0.13
  -1  26  -3    0.51    0.24
   0 -26   3   33.92    1.20
   0 -26   3   34.44    1.03
   0 -26   3   35.09    0.95
   0  26  -3   36.38    1.25
  -1 -26   3    1.03    0.24
  -1 -26   3    1.52    0.32
   1  26  -3    0.63    0.23
  -2 -26   3    8.93    0.61
  -2 -26   3    9.00    0.60
   2  26  -3    8.82    0.62
  -3 -26   3    4.95    0.60
   3  26  -3    5.94    0.54
  -4 -26   3    6.80    0.79
   3 -26   4    8.79    0.89
   3 -26   4    6.84    0.74
  -3  26  -4    8.26    0.89
   2 -26   4    0.58    0.30
   2 -26   4    0.27    0.21
  -2  26  -4   -0.02    0.16
   1 -26   4    3.03    0.47
   1 -26   4    2.66    0.41
  -1  26  -4    3.56    0.55
   0 -26   4    2.31    0.39
   0 -26   4    1.71    0.37
   0 -26   4    2.36    0.34
   0  26  -4    1.86    0.37
  -1 -26   4   19.68    0.85
  -1 -26   4   18.75    0.89
   1  26  -4   19.84    0.98
  -2 -26   4    1.08    0.28
  -2 -26   4    1.42    0.31
   2  26  -4    1.08    0.28
  -3 -26   4    7.88    0.79
   3  26  -4    7.20    0.66
   2 -26   5    1.68    0.38
   2 -26   5    2.12    0.45
  -2  26  -5    1.28    0.46
   1 -26   5    5.98    0.69
   1 -26   5    4.46    0.55
  -1  26  -5    5.16    0.69
   0 -26   5    0.21    0.22
   0  26  -5    0.47    0.30
  -1 -26   5    2.73    0.44
  -1 -26   5    1.68    0.38
   1  26  -5    2.82    0.52
  -2 -26   5    4.01    0.56
   2  26  -5    5.80    0.71
  -3 -26   5    0.04    0.26
   3  26  -5    0.18    0.22
   1 -26   6    1.60    0.41
   1 -26   6    1.43    0.39
  -1  26  -6    1.33    0.40
  -1  26  -6    1.36    0.44
   0 -26   6    5.76    0.68
   0  26  -6    6.07    0.78
  -1 -26   6    3.67    0.54
   1  26  -6    4.58    0.69
  -2 -26   6   -0.02    0.21
   2 -27  -6    2.05    0.46
   1 -27  -6    1.22    0.36
  -1  27   6    1.72    0.40
   0 -27  -6    4.12    0.59
   0 -27  -6    3.95    0.56
   0  27   6    3.91    0.61
  -1 -27  -6    0.14    0.25
  -1 -27  -6   -0.10    0.21
   1  27   6    0.29    0.26
   3 -27  -5   -0.02    0.26
   3 -27  -5    0.06    0.26
   2 -27  -5    0.23    0.25
   1 -27  -5    0.06    0.24
  -1  27   5    0.01    0.18
   0 -27  -5    0.79    0.30
   0 -27  -5    0.86    0.29
   0  27   5    0.17    0.18
  -1 -27  -5    1.44    0.38
  -1 -27  -5    0.61    0.31
   1  27   5    1.26    0.32
  -2 -27  -5    4.80    0.59
  -2 -27  -5    3.09    0.57
   2  27   5    3.90    0.60
   3 -27  -4    0.96    0.34
   3 -27  -4    0.67    0.26
   2 -27  -4    6.89    0.58
   2 -27  -4    7.87    0.59
   1 -27  -4    0.69    0.28
   1 -27  -4    0.88    0.27
  -1  27   4    0.11    0.18
   0 -27  -4    7.58    0.57
   0 -27  -4    6.57    0.55
   0  27   4    6.74    0.53
  -1 -27  -4    5.38    0.58
  -1 -27  -4    3.68    0.52
   1  27   4    5.98    0.62
  -2 -27  -4    0.09    0.17
  -2 -27  -4    0.38    0.26
   2  27   4    0.05    0.20
  -3 -27  -4   20.49    1.13
  -3 -27  -4   20.37    1.02
   3  27   4   19.10    1.10
   4 -27  -3    6.87    0.72
   4 -27  -3    6.92    0.79
   3 -27  -3    5.96    0.67
   3 -27  -3    5.10    0.57
   2 -27  -3    1.43    0.31
   2 -27  -3    1.71    0.36
   1 -27  -3   38.04    1.25
   1 -27  -3   37.86    1.17
  -1  27   3   38.25    1.07
   0 -27  -3   38.22    1.24
   0 -27  -3   37.85    1.23
   0  27   3   36.68    1.11
  -1 -27  -3    0.08    0.15
  -1 -27  -3   -0.03    0.15
   1  27   3   -0.15    0.12
  -2 -27  -3    3.06    0.42
  -2 -27  -3    2.57    0.44
   2  27   3    3.68    0.50
  -3 -27  -3    1.15    0.36
  -3 -27  -3    1.02    0.32
   3  27   3    2.13    0.42
  -4 -27  -3    7.24    0.82
  -4 -27  -3    7.81    1.07
   4  27   3    6.84    1.07
   4 -27  -2   16.16    1.02
   4 -27  -2   13.48    0.86
   3 -27  -2    9.84    0.75
   3 -27  -2   10.83    0.71
   2 -27  -2  120.02    2.34
   2 -27  -2  124.54    2.53
   2 -27  -2  120.46    2.57
   1 -27  -2  286.50    4.76
   1 -27  -2  297.88    4.74
   1 -27  -2  298.47    4.57
  -1  27   2  299.34    4.56
  -1  27   2  337.60    5.17
   0 -27  -2    0.93    0.23
   0 -27  -2    0.56    0.18
   0  27   2    0.44    0.14
  -1 -27  -2    9.36    0.61
  -1 -27  -2    9.01    0.54
   1  27   2    8.85    0.53
  -2 -27  -2   18.16    0.90
  -2 -27  -2   18.99    0.79
   2  27   2   19.39    0.90
  -3 -27  -2    1.18    0.33
  -3 -27  -2    2.38    0.46
   3  27   2    1.98    0.42
  -4 -27  -2    0.48    0.33
  -4 -27  -2   -0.39    0.22
   4  27   2    0.05    0.28
   4 -27  -1    0.36    0.23
   4 -27  -1    0.52    0.33
  -4  27   1    0.62    0.35
   3 -27  -1    0.01    0.14
   3 -27  -1    0.16    0.20
  -3  27   1    0.03    0.20
   2 -27  -1   48.74    1.44
   2 -27  -1   47.25    1.33
   2 -27  -1   50.70    1.45
  -2  27   1   49.44    1.44
   1 -27  -1   10.81    0.60
   1 -27  -1    9.90    0.54
   1 -27  -1   10.19    0.57
  -1  27   1   10.01    0.53
   0 -27  -1    1.57    0.27
   0 -27  -1    1.52    0.26
   0  27   1    1.75    0.22
   0  27   1    1.38    0.21
  -1 -27  -1    8.45    0.48
  -1 -27  -1    8.23    0.54
   1  27   1    8.56    0.49
  -2 -27  -1   -0.15    0.10
  -2 -27  -1    0.28    0.15
  -2 -27  -1   -0.01    0.11
   2  27   1   -0.01    0.10
  -3 -27  -1    3.77    0.55
  -3 -27  -1    2.54    0.44
   3  27   1    2.67    0.43
  -4 -27  -1    0.14    0.28
  -4 -27  -1    0.21    0.28
   4  27   1    0.27    0.28
   4 -27   0    5.41    0.63
   4 -27   0    6.10    0.72
  -4  27   0    5.13    0.69
   3 -27   0    0.13    0.19
   3 -27   0    0.06    0.15
   3 -27   0   -0.33    0.09
  -3  27   0    0.10    0.14
   2 -27   0    4.47    0.50
   2 -27   0    4.41    0.49
   2 -27   0    4.46    0.52
  -2  27   0    4.23    0.51
   1 -27   0    5.03    0.40
   1 -27   0    5.66    0.45
  -1  27   0    5.38    0.42
   0 -27   0    0.09    0.09
   0 -27   0    0.15    0.11
   0 -27   0    0.13    0.14
   0  27   0    0.21    0.10
   0  27   0    0.04    0.09
  -1 -27   0    6.08    0.39
  -1 -27   0    5.80    0.46
  -1 -27   0    5.51    0.38
   1  27   0    5.31    0.32
   1  27   0    5.76    0.40
  -2 -27   0    2.87    0.42
  -2 -27   0    4.54    0.50
  -2 -27   0    3.90    0.31
   2  27   0    4.56    0.49
  -3 -27   0    0.09    0.16
  -3 -27   0   -0.01    0.18
   3  27   0    0.13    0.19
  -4 -27   0    7.09    0.77
  -4 -27   0    5.83    0.69
   4 -27   1    0.39    0.33
   4 -27   1    0.21    0.21
  -4  27  -1   -0.04    0.26
   3 -27   1    2.71    0.47
   3 -27   1    3.24    0.44
   3 -27   1    3.07    0.46
  -3  27  -1    2.58    0.45
   2 -27   1   -0.15    0.09
   2 -27   1   -0.03    0.15
  -2  27  -1    0.07    0.16
   1 -27   1    8.39    0.52
   1 -27   1    7.96    0.54
  -1  27  -1    7.77    0.52
   0 -27   1    1.84    0.28
   0 -27   1    1.33    0.27
   0 -27   1    1.56    0.19
   0  27  -1    1.69    0.26
  -1 -27   1   10.52    0.61
  -1 -27   1   10.39    0.51
  -1 -27   1    9.08    0.46
   1  27  -1    9.81    0.51
  -2 -27   1   49.50    1.40
  -2 -27   1   50.12    1.45
  -3 -27   1    0.03    0.15
  -3 -27   1    0.02    0.18
  -4 -27   1    0.61    0.28
   4 -27   2    0.47    0.29
   4 -27   2    0.19    0.21
  -4  27  -2    0.47    0.36
   3 -27   2    1.87    0.38
   3 -27   2    0.87    0.26
  -3  27  -2    2.30    0.47
   2 -27   2   19.78    0.92
   2 -27   2   16.70    0.84
  -2  27  -2   17.91    0.92
   1 -27   2    8.53    0.54
   1 -27   2    8.72    0.59
  -1  27  -2    8.82    0.60
   0 -27   2    0.62    0.18
   0 -27   2    0.53    0.14
   0 -27   2    0.43    0.17
   0  27  -2    0.50    0.19
  -1 -27   2  287.06    4.40
  -1 -27   2  291.30    4.21
  -1 -27   2  284.57    4.67
   1  27  -2  293.36    4.57
  -2 -27   2  118.23    2.45
  -2 -27   2  121.81    2.51
   2  27  -2  118.31    2.38
  -3 -27   2   10.68    0.67
  -3 -27   2   10.10    0.70
  -4 -27   2   14.86    0.96
   4 -27   3    7.56    0.82
   4 -27   3    7.98    0.83
  -4  27  -3    7.11    0.86
   3 -27   3    1.75    0.38
   3 -27   3    1.09    0.31
  -3  27  -3    1.12    0.36
   2 -27   3    3.42    0.48
   2 -27   3    3.26    0.46
  -2  27  -3    2.77    0.47
   1 -27   3   -0.02    0.15
   1 -27   3    0.22    0.14
  -1  27  -3    0.03    0.16
   0 -27   3   40.21    1.12
   0 -27   3   35.88    1.08
   0 -27   3   35.60    1.24
   0  27  -3   37.40    1.29
  -1 -27   3   39.55    1.16
  -1 -27   3   39.01    1.27
   1  27  -3   37.14    1.28
  -2 -27   3    1.16    0.28
  -2 -27   3    0.91    0.26
   2  27  -3    1.29    0.31
  -3 -27   3    5.12    0.61
   3  27  -3    6.09    0.55
  -4 -27   3    4.92    0.69
   3 -27   4   19.96    1.14
   3 -27   4   19.11    1.08
  -3  27  -4   22.46    1.24
   2 -27   4    0.23    0.21
   2 -27   4    0.10    0.23
  -2  27  -4    0.13    0.26
   1 -27   4    4.48    0.53
   1 -27   4    4.70    0.58
  -1  27  -4    4.22    0.58
   0 -27   4    6.75    0.50
   0 -27   4    7.76    0.61
   0  27  -4    7.92    0.64
  -1 -27   4    0.49    0.20
  -1 -27   4    0.03    0.17
   1  27  -4    1.05    0.33
  -2 -27   4    7.28    0.59
  -2 -27   4    7.15    0.57
   2  27  -4    7.36    0.63
  -3 -27   4    0.54    0.29
   3  27  -4    0.65    0.31
   2 -27   5    4.03    0.60
   2 -27   5    4.76    0.62
  -2  27  -5    4.26    0.65
   1 -27   5    1.20    0.34
   1 -27   5    0.74    0.26
  -1  27  -5    0.58    0.31
   0 -27   5    0.51    0.26
   0  27  -5    0.46    0.28
  -1 -27   5   -0.03    0.22
  -1 -27   5    0.00    0.18
   1  27  -5    0.08    0.21
  -2 -27   5    0.06    0.21
   2  27  -5    0.04    0.19
  -3 -27   5    0.30    0.31
   3  27  -5    0.26    0.25
   1 -27   6    0.75    0.33
   1 -27   6   -0.07    0.22
  -1  27  -6    0.02    0.29
  -1  27  -6    0.14    0.22
   0 -27   6    4.47    0.63
   0  27  -6    5.53    0.77
  -1 -27   6    1.86    0.42
   1  27  -6    1.50    0.43
  -2 -27   6    2.27    0.48
   1 -28  -6    0.41    0.35
  -1  28   6   -0.07    0.25
   0 -28  -6    1.14    0.40
   0 -28  -6    1.01    0.35
   0  28   6    1.33    0.37
  -1 -28  -6    1.88    0.42
  -1 -28  -6    2.15    0.51
   1  28   6    1.22    0.47
   3 -28  -5    3.08    0.54
   2 -28  -5    3.73    0.57
   1 -28  -5    7.12    0.73
  -1  28   5    5.45    0.59
   0 -28  -5    4.23    0.55
   0 -28  -5    5.28    0.61
   0  28   5    4.25    0.55
  -1 -28  -5    3.19    0.51
  -1 -28  -5    3.07    0.52
   1  28   5    2.60    0.47
  -2 -28  -5    1.29    0.36
  -2 -28  -5    0.99    0.33
   2  28   5    1.35    0.39
   3 -28  -4    9.86    0.78
   3 -28  -4    9.44    0.71
   2 -28  -4    0.77    0.29
   1 -28  -4    4.61    0.50
   1 -28  -4    4.93    0.59
  -1  28   4    5.37    0.54
   0 -28  -4    0.99    0.30
   0 -28  -4    0.79    0.26
   0  28   4    0.68    0.25
  -1 -28  -4   -0.15    0.19
  -1 -28  -4    0.12    0.19
   1  28   4    0.42    0.30
  -2 -28  -4    3.42    0.49
  -2 -28  -4    3.45    0.54
   2  28   4    3.02    0.47
  -3 -28  -4   -0.41    0.20
  -3 -28  -4   -0.49    0.19
   3  28   4    0.03    0.23
   4 -28  -3    0.73    0.34
   4 -28  -3    0.63    0.36
   3 -28  -3    2.55    0.48
   3 -28  -3    2.58    0.46
   2 -28  -3    0.84    0.26
   2 -28  -3    1.12    0.29
   1 -28  -3    4.88    0.54
   1 -28  -3    3.46    0.42
  -1  28   3    3.97    0.41
   0 -28  -3    8.36    0.57
   0 -28  -3    9.27    0.61
   0  28   3    8.67    0.54
  -1 -28  -3    1.43    0.31
  -1 -28  -3    1.67    0.32
   1  28   3    1.40    0.29
  -2 -28  -3    2.28    0.45
  -2 -28  -3    2.01    0.37
   2  28   3    2.51    0.42
  -3 -28  -3    0.09    0.23
  -3 -28  -3    0.19    0.24
   3  28   3    0.42    0.24
   4 -28  -2    0.66    0.31
   4 -28  -2    0.27    0.25
   3 -28  -2    4.15    0.56
   3 -28  -2    4.99    0.63
   2 -28  -2    0.07    0.15
   2 -28  -2   -0.05    0.14
   2 -28  -2    0.03    0.14
   1 -28  -2   18.30    0.73
   1 -28  -2   20.38    0.84
   1 -28  -2   19.52    0.85
  -1  28   2   18.73    0.73
   0 -28  -2    1.61    0.31
   0 -28  -2    2.07    0.35
   0  28   2    1.73    0.26
  -1 -28  -2    5.22    0.56
  -1 -28  -2    4.10    0.45
   1  28   2    3.20    0.37
  -2 -28  -2    0.00    0.19
  -2 -28  -2    0.09    0.18
   2  28   2    0.19    0.18
  -3 -28  -2    0.46    0.25
  -3 -28  -2    0.30    0.29
   3  28   2   -0.26    0.18
  -4 -28  -2    5.33    0.72
  -4 -28  -2    4.59    0.66
   4  28   2    6.56    0.79
   4 -28  -1    1.63    0.40
   4 -28  -1    1.85    0.44
  -4  28   1    1.78    0.46
   3 -28  -1    0.64    0.26
   3 -28  -1    0.71    0.26
  -3  28   1    0.80    0.28
   2 -28  -1   15.51    0.79
   2 -28  -1   15.93    0.80
   2 -28  -1   15.74    0.74
  -2  28   1   16.37    0.81
   1 -28  -1   42.02    1.17
   1 -28  -1   43.73    1.26
   1 -28  -1   42.40    1.27
  -1  28   1   42.17    1.16
   0 -28  -1   10.19    0.60
   0 -28  -1   11.71    0.60
   0  28   1   10.99    0.47
   0  28   1   10.73    0.49
  -1 -28  -1   11.23    0.57
  -1 -28  -1    9.49    0.61
   1  28   1   11.85    0.59
  -2 -28  -1    0.20    0.15
  -2 -28  -1    0.11    0.15
  -2 -28  -1    0.01    0.13
   2  28   1    0.03    0.14
  -3 -28  -1    0.58    0.28
  -3 -28  -1    0.26    0.26
   3  28   1    0.51    0.26
  -4 -28  -1    0.08    0.26
  -4 -28  -1    0.23    0.27
   4  28   1    0.32    0.32
   4 -28   0    0.17    0.21
   4 -28   0    0.42    0.23
  -4  28   0    0.13    0.25
   3 -28   0    2.53    0.39
   3 -28   0    2.75    0.47
   3 -28   0    2.44    0.45
  -3  28   0    3.03    0.48
   2 -28   0    0.31    0.20
   2 -28   0    0.47    0.18
   2 -28   0    0.46    0.20
  -2  28   0    0.33    0.20
   1 -28   0    1.88    0.30
   1 -28   0    1.76    0.30
  -1  28   0    1.78    0.29
   0 -28   0    4.72    0.29
   0 -28   0    4.60    0.41
   0 -28   0    4.37    0.37
   0  28   0    4.12    0.33
   0  28   0    4.68    0.31
  -1 -28   0    1.64    0.26
  -1 -28   0    1.86    0.33
  -1 -28   0    1.61    0.26
   1  28   0    2.06    0.29
  -2 -28   0    0.58    0.18
  -2 -28   0    0.26    0.20
  -2 -28   0    0.65    0.22
   2  28   0    0.54    0.22
  -3 -28   0    2.81    0.45
  -3 -28   0    2.29    0.40
   3  28   0    2.56    0.46
  -4 -28   0    0.32    0.26
  -4 -28   0    0.94    0.31
   4 -28   1    0.08    0.22
   4 -28   1    0.35    0.25
  -4  28  -1   -0.04    0.23
   3 -28   1    0.16    0.19
   3 -28   1    0.01    0.19
   3 -28   1    0.21    0.19
  -3  28  -1    0.32    0.23
   2 -28   1   -0.06    0.11
   2 -28   1    0.33    0.18
  -2  28  -1    0.30    0.18
   1 -28   1   11.21    0.62
   1 -28   1   11.65    0.66
  -1  28  -1   11.57    0.65
   0 -28   1   11.27    0.45
   0 -28   1   11.05    0.63
   0 -28   1   10.48    0.54
   0  28  -1   11.03    0.57
  -1 -28   1   42.51    1.14
  -1 -28   1   42.85    1.32
  -1 -28   1   44.17    1.10
   1  28  -1   42.66    1.13
  -2 -28   1   15.85    0.79
  -2 -28   1   14.58    0.74
  -3 -28   1    1.01    0.31
  -3 -28   1    0.14    0.21
  -4 -28   1    2.11    0.45
   4 -28   2    4.97    0.66
   4 -28   2    4.01    0.60
  -4  28  -2    4.64    0.73
   3 -28   2   -0.10    0.20
   3 -28   2    0.07    0.17
  -3  28  -2    0.16    0.21
   2 -28   2    0.02    0.13
   2 -28   2    0.37    0.16
  -2  28  -2    0.00    0.17
   1 -28   2    3.90    0.48
   1 -28   2    3.54    0.41
  -1  28  -2    4.94    0.56
   0 -28   2    1.79    0.33
   0 -28   2    1.50    0.24
   0 -28   2    1.07    0.24
   0  28  -2    1.41    0.27
  -1 -28   2   18.67    0.86
  -1 -28   2   20.85    0.78
  -1 -28   2   18.14    0.66
   1  28  -2   20.01    0.83
  -2 -28   2    0.18    0.16
  -2 -28   2    0.07    0.13
   2  28  -2    0.09    0.14
  -3 -28   2    4.98    0.62
  -3 -28   2    4.77    0.55
  -4 -28   2    0.49    0.30
   3 -28   3    0.36    0.21
   3 -28   3    0.22    0.21
  -3  28  -3    0.13    0.22
   2 -28   3    1.71    0.36
   2 -28   3    2.17    0.39
  -2  28  -3    1.77    0.40
   1 -28   3    1.00    0.27
   1 -28   3    0.87    0.25
  -1  28  -3    1.61    0.37
   0 -28   3    8.20    0.51
   0 -28   3    8.39    0.60
   0  28  -3    9.28    0.65
  -1 -28   3    3.89    0.49
  -1 -28   3    4.43    0.45
   1  28  -3    3.96    0.49
  -2 -28   3    0.59    0.24
  -2 -28   3    0.23    0.21
   2  28  -3    0.45    0.19
  -3 -28   3    1.48    0.34
   3  28  -3    1.82    0.39
  -4 -28   3    1.18    0.37
   3 -28   4    0.03    0.26
   3 -28   4    0.07    0.23
  -3  28  -4    0.39    0.32
   2 -28   4    4.17    0.58
   2 -28   4    3.76    0.52
  -2  28  -4    3.18    0.54
   1 -28   4    0.09    0.17
   1 -28   4    0.29    0.21
  -1  28  -4   -0.10    0.20
   0 -28   4    0.56    0.22
   0 -28   4    1.01    0.29
   0  28  -4    1.08    0.29
  -1 -28   4    5.44    0.59
  -1 -28   4    4.17    0.48
   1  28  -4    5.65    0.66
  -2 -28   4    0.78    0.26
  -2 -28   4    0.82    0.28
   2  28  -4    0.92    0.33
  -3 -28   4    8.21    0.71
   3  28  -4    9.00    0.73
   2 -28   5   -0.18    0.25
   2 -28   5    0.59    0.30
  -2  28  -5    1.88    0.49
   1 -28   5    2.32    0.40
   1 -28   5    3.24    0.55
  -1  28  -5    3.45    0.57
   0 -28   5    4.28    0.58
   0  28  -5    2.80    0.51
  -1 -28   5    6.70    0.66
  -1 -28   5    5.70    0.63
   1  28  -5    5.76    0.69
  -2 -28   5    2.81    0.49
   2  28  -5    2.91    0.55
  -3 -28   5    2.97    0.54
   3  28  -5    4.37    0.64
   1 -28   6    2.08    0.44
   1 -28   6    2.28    0.47
  -1  28  -6    2.68    0.56
  -1  28  -6    1.95    0.47
   0 -28   6    2.35    0.47
   0  28  -6    1.56    0.47
   1  28  -6    0.77    0.34
  -1  29   6    0.37    0.29
   0 -29  -6   -0.09    0.16
   0 -29  -6    0.02    0.28
   0  29   6    0.46    0.29
  -1 -29  -6    2.23    0.50
  -1 -29  -6    1.65    0.42
   1  29   6    1.93    0.40
   2 -29  -5    2.21    0.43
   1 -29  -5    5.66    0.69
  -1  29   5    5.55    0.62
   0 -29  -5    0.04    0.20
   0 -29  -5    0.06    0.22
   0  29   5    0.28    0.22
  -1 -29  -5    0.45    0.29
  -1 -29  -5    0.82    0.35
   1  29   5    0.17    0.23
  -2 -29  -5    0.29    0.28
  -2 -29  -5    0.93    0.38
   2  29   5    0.64    0.31
   3 -29  -4    7.53    0.77
   3 -29  -4    8.30    0.74
   2 -29  -4    0.10    0.19
   1 -29  -4   10.90    0.73
   1 -29  -4    9.83    0.64
  -1  29   4   10.48    0.63
   0 -29  -4    1.49    0.36
   0 -29  -4    1.60    0.34
   0  29   4    1.69    0.35
  -1 -29  -4    0.04    0.22
  -1 -29  -4    0.13    0.20
   1  29   4    0.43    0.23
  -2 -29  -4    4.56    0.55
  -2 -29  -4    5.33    0.65
   2  29   4    4.27    0.57
  -3 -29  -4    0.78    0.35
  -3 -29  -4    0.74    0.34
   3  29   4    0.57    0.31
   4 -29  -3    0.50    0.31
   4 -29  -3    0.29    0.33
   3 -29  -3    1.79    0.39
   3 -29  -3    1.44    0.38
   2 -29  -3   32.55    1.23
   2 -29  -3   32.39    1.18
   1 -29  -3   24.38    1.02
   1 -29  -3   24.75    0.98
   0 -29  -3   73.51    1.87
   0 -29  -3   68.70    1.81
   0  29   3   71.61    1.67
  -1 -29  -3    3.00    0.41
  -1 -29  -3    3.04    0.44
   1  29   3    3.84    0.47
  -2 -29  -3    1.12    0.29
  -2 -29  -3    0.95    0.32
   2  29   3    0.96    0.29
  -3 -29  -3   20.22    0.96
  -3 -29  -3   19.62    1.09
   3  29   3   20.77    1.10
   4 -29  -2    1.44    0.37
   4 -29  -2    2.17    0.52
  -4  29   2    1.65    0.43
   3 -29  -2    6.45    0.69
   3 -29  -2    5.61    0.61
   2 -29  -2    0.16    0.17
   2 -29  -2    0.13    0.15
   2 -29  -2    0.15    0.13
  -2  29   2    0.09    0.18
   1 -29  -2  315.64    5.10
   1 -29  -2  322.69    4.82
   1 -29  -2  318.32    5.01
  -1  29   2  320.24    4.81
   0 -29  -2    6.49    0.50
   0 -29  -2    5.68    0.45
   0  29   2    5.63    0.41
  -1 -29  -2   18.42    0.80
  -1 -29  -2   17.86    0.86
   1  29   2   18.45    0.79
  -2 -29  -2   20.97    0.85
  -2 -29  -2   20.23    0.97
   2  29   2   21.47    0.96
  -3 -29  -2    9.69    0.75
  -3 -29  -2   10.35    0.75
   3  29   2    9.68    0.75
  -4 -29  -2    4.00    0.60
  -4 -29  -2    2.07    0.49
   4  29   2    2.37    0.47
   4 -29  -1    9.81    0.77
   4 -29  -1   10.72    0.85
  -4  29   1    7.85    0.88
   3 -29  -1    4.48    0.56
   3 -29  -1    4.13    0.58
  -3  29   1    5.49    0.66
   2 -29  -1    9.63    0.59
   2 -29  -1    8.63    0.61
   2 -29  -1   10.90    0.68
  -2  29   1    9.55    0.63
   1 -29  -1   25.83    0.97
   1 -29  -1   24.16    0.95
   1 -29  -1   24.49    0.88
  -1  29   1   24.96    0.88
   0 -29  -1    0.18    0.15
   0 -29  -1    0.20    0.16
   0  29   1    0.05    0.09
   0  29   1    0.07    0.09
  -1 -29  -1    1.31    0.28
  -1 -29  -1    1.16    0.25
  -1 -29  -1    1.04    0.21
   1  29   1    1.01    0.22
  -2 -29  -1    0.28    0.21
  -2 -29  -1    0.15    0.14
  -2 -29  -1    0.39    0.18
   2  29   1    0.10    0.15
  -3 -29  -1    0.14    0.21
  -3 -29  -1    0.75    0.25
   3  29   1    0.45    0.25
  -4 -29  -1    4.53    0.64
  -4 -29  -1    3.51    0.58
   4  29   1    3.84    0.63
   4 -29   0    1.63    0.42
   4 -29   0    0.65    0.30
  -4  29   0    1.15    0.42
   3 -29   0    5.39    0.57
   3 -29   0    5.66    0.68
   3 -29   0    4.53    0.55
  -3  29   0    5.55    0.64
   2 -29   0    0.70    0.25
   2 -29   0    0.78    0.24
   2 -29   0    1.47    0.30
  -2  29   0    0.77    0.27
   1 -29   0    0.09    0.12
   1 -29   0    0.15    0.14
  -1  29   0    0.28    0.15
   0  29   0    0.40    0.14
   0  29   0    0.42    0.14
  -1 -29   0   -0.03    0.10
  -1 -29   0    0.16    0.13
  -1 -29   0    0.42    0.18
   1  29   0    0.09    0.13
  -2 -29   0    0.98    0.27
  -2 -29   0    0.89    0.25
   2  29   0    0.45    0.20
  -3 -29   0    5.30    0.59
  -3 -29   0    3.67    0.50
   3  29   0    4.46    0.55
  -4 -29   0    1.23    0.35
  -4 -29   0    1.59    0.40
   4 -29   1    4.50    0.66
   4 -29   1    4.05    0.65
  -4  29  -1    4.24    0.69
   3 -29   1    0.17    0.23
   3 -29   1    0.38    0.19
   3 -29   1    0.47    0.25
  -3  29  -1    0.15    0.19
   2 -29   1    0.12    0.16
   2 -29   1    0.44    0.20
  -2  29  -1    0.32    0.20
   1 -29   1    1.13    0.28
   1 -29   1    1.19    0.26
  -1  29  -1    1.18    0.27
   0 -29   1    0.74    0.14
   0 -29   1    0.40    0.17
   0 -29   1    0.07    0.09
   0  29  -1    0.15    0.11
  -1 -29   1   23.43    0.98
  -1 -29   1   24.99    0.80
  -1 -29   1   24.64    0.84
   1  29  -1   24.15    0.83
  -2 -29   1    9.20    0.59
  -2 -29   1   10.46    0.65
  -3 -29   1    4.64    0.55
  -3 -29   1    3.55    0.50
  -4 -29   1    9.99    0.81
   4 -29   2    2.97    0.53
   4 -29   2    4.34    0.61
  -4  29  -2    2.22    0.48
   3 -29   2    9.09    0.70
   3 -29   2    9.83    0.73
  -3  29  -2   11.34    0.86
   2 -29   2   20.37    0.98
   2 -29   2   21.42    0.97
  -2  29  -2   21.86    1.06
   1 -29   2   18.24    0.89
   1 -29   2   19.97    0.85
  -1  29  -2   18.96    0.89
   0 -29   2    5.67    0.48
   0 -29   2    4.78    0.39
   0  29  -2    5.94    0.47
  -1 -29   2  315.54    5.12
  -1 -29   2  319.32    4.80
  -1 -29   2  317.41    4.62
   1  29  -2  314.03    4.95
  -2 -29   2   -0.15    0.15
  -2 -29   2    0.01    0.11
   2  29  -2    0.01    0.12
  -3 -29   2    5.54    0.62
  -3 -29   2    6.95    0.58
  -4 -29   2    1.35    0.40
   3 -29   3   21.18    1.12
   3 -29   3   21.71    1.12
  -3  29  -3   20.00    1.17
   2 -29   3    1.80    0.37
   2 -29   3    1.19    0.32
  -2  29  -3    1.09    0.35
   1 -29   3    3.52    0.50
   1 -29   3    3.82    0.47
  -1  29  -3    3.51    0.52
   0 -29   3   72.47    1.93
   0 -29   3   74.27    1.70
   0  29  -3   70.55    1.89
  -1 -29   3   24.57    1.03
  -1 -29   3   23.87    0.89
   1  29  -3   23.57    1.02
  -2 -29   3   31.33    1.18
  -2 -29   3   32.26    1.20
   2  29  -3   29.89    1.16
  -3 -29   3    0.79    0.31
  -4 -29   3   -0.06    0.16
   3 -29   4    0.11    0.31
   3 -29   4    0.93    0.33
  -3  29  -4    0.71    0.34
   2 -29   4    4.74    0.62
   2 -29   4    4.59    0.58
  -2  29  -4    4.86    0.67
   1 -29   4    0.37    0.23
   1 -29   4    0.39    0.22
  -1  29  -4    0.33    0.24
   0 -29   4    2.22    0.42
   0 -29   4    0.90    0.25
   0  29  -4    1.41    0.35
  -1 -29   4    9.80    0.63
  -1 -29   4   10.42    0.70
   1  29  -4    9.79    0.73
  -2 -29   4    0.42    0.23
  -2 -29   4    0.01    0.19
   2  29  -4    0.23    0.21
  -3 -29   4    6.92    0.74
   3  29  -4    7.51    0.67
   2 -29   5    0.58    0.30
  -2  29  -5    0.80    0.37
   1 -29   5    0.95    0.30
   1 -29   5    1.41    0.39
  -1  29  -5    0.73    0.35
   0 -29   5   -0.21    0.16
   0  29  -5    0.24    0.26
  -1 -29   5    5.32    0.62
  -1 -29   5    5.43    0.60
   1  29  -5    4.58    0.66
  -2 -29   5    2.21    0.45
   2  29  -5    1.77    0.46
   1 -29   6    3.20    0.51
   1 -29   6    2.48    0.47
  -1  29  -6    2.43    0.57
  -1  29  -6    1.76    0.46
   0 -29   6   -0.01    0.24
   1  29  -6    0.14    0.21
   0 -30  -6   21.86    1.11
   0  30   6   22.37    1.21
   2 -30  -5   -0.10    0.23
   1 -30  -5    4.68    0.63
   0 -30  -5    2.42    0.44
   0 -30  -5    2.34    0.44
   0  30   5    2.95    0.50
  -1 -30  -5   11.70    0.84
  -1 -30  -5   12.53    0.84
   1  30   5   13.51    0.88
  -2 -30  -5   18.62    1.06
  -2 -30  -5   20.01    1.12
   2  30   5   18.23    1.11
   3 -30  -4    7.28    0.78
   3 -30  -4    8.74    0.72
   2 -30  -4   18.78    0.99
   1 -30  -4    1.22    0.34
   1 -30  -4    1.41    0.31
   0 -30  -4   -0.10    0.17
   0 -30  -4    0.98    0.28
   0  30   4    0.79    0.24
  -1 -30  -4    4.35    0.55
  -1 -30  -4    3.07    0.46
   1  30   4    4.40    0.57
  -2 -30  -4    7.21    0.61
  -2 -30  -4    5.09    0.66
   2  30   4    6.32    0.69
  -3 -30  -4    0.05    0.22
  -3 -30  -4   -0.16    0.23
   3  30   4    0.47    0.28
   3 -30  -3   24.96    1.14
   3 -30  -3   24.80    1.18
   2 -30  -3    1.99    0.41
   2 -30  -3    2.49    0.42
   1 -30  -3    7.36    0.58
   1 -30  -3    7.93    0.56
   0 -30  -3    0.04    0.12
   0 -30  -3   -0.07    0.13
   0  30   3    0.44    0.20
  -1 -30  -3    6.34    0.51
  -1 -30  -3    5.77    0.63
   1  30   3    6.41    0.53
  -2 -30  -3    5.80    0.67
  -2 -30  -3    5.58    0.57
   2  30   3    3.95    0.53
  -3 -30  -3   -0.04    0.20
  -3 -30  -3    0.54    0.29
   3  30   3    0.00    0.23
   4 -30  -2    5.01    0.65
   4 -30  -2    6.14    0.81
  -4  30   2    5.55    0.77
   3 -30  -2    1.64    0.39
   3 -30  -2    2.99    0.47
  -3  30   2    2.42    0.46
   2 -30  -2    5.56    0.59
   2 -30  -2    6.31    0.48
   2 -30  -2    6.42    0.65
  -2  30   2    5.77    0.52
   0 -30  -2    0.60    0.23
   0 -30  -2    0.45    0.20
   0  30   2    0.22    0.14
  -1 -30  -2    5.65    0.47
  -1 -30  -2    4.72    0.52
   1  30   2    5.45    0.45
  -2 -30  -2   46.70    1.33
  -2 -30  -2   43.52    1.49
   2  30   2   44.84    1.44
  -3 -30  -2   11.64    0.80
   3  30   2   12.20    0.83
  -4 -30  -2    0.13    0.30
  -4 -30  -2    0.27    0.22
   4  30   2    0.53    0.29
   4 -30  -1   -0.05    0.19
   4 -30  -1    0.12    0.24
  -4  30   1    0.12    0.25
   3 -30  -1    2.77    0.45
   3 -30  -1    2.14    0.43
  -3  30   1    2.40    0.45
   2 -30  -1    2.25    0.36
   2 -30  -1    3.02    0.42
   2 -30  -1    3.68    0.49
  -2  30   1    2.46    0.38
   1 -30  -1   13.26    0.66
   1 -30  -1   13.16    0.70
   1 -30  -1   12.78    0.70
  -1  30   1   13.89    0.67
   0 -30  -1    2.88    0.38
   0 -30  -1    2.90    0.41
   0  30   1    3.51    0.34
  -1 -30  -1   -0.07    0.10
  -1 -30  -1    0.14    0.15
  -1 -30  -1   -0.02    0.08
   1  30   1    0.13    0.14
  -2 -30  -1   54.40    1.41
  -2 -30  -1   54.46    1.63
  -2 -30  -1   56.72    1.59
   2  30   1   56.10    1.59
  -3 -30  -1   11.58    0.79
  -3 -30  -1   12.61    0.81
   3  30   1   12.60    0.82
  -4 -30  -1    2.55    0.54
  -4 -30  -1    2.91    0.56
   4  30   1    1.76    0.47
   4 -30   0    2.03    0.46
   4 -30   0    1.56    0.40
  -4  30   0    2.04    0.50
   3 -30   0    0.00    0.17
   3 -30   0    0.01    0.16
   3 -30   0   -0.27    0.16
  -3  30   0   -0.15    0.19
   2 -30   0    9.33    0.65
   2 -30   0   10.71    0.66
   2 -30   0    9.01    0.62
  -2  30   0   10.09    0.67
   1 -30   0    7.26    0.51
   1 -30   0    6.52    0.51
  -1  30   0    7.34    0.51
   0 -30   0  346.13    5.46
   0 -30   0  351.83    4.87
   0 -30   0  344.47    5.22
   0  30   0  357.68    4.91
   0  30   0  344.22    5.08
  -1 -30   0    6.85    0.45
  -1 -30   0    7.00    0.45
  -1 -30   0    7.31    0.54
   1  30   0    7.56    0.47
  -2 -30   0    9.93    0.63
  -2 -30   0   10.65    0.69
   2  30   0   10.65    0.66
  -3 -30   0    0.02    0.19
  -3 -30   0    0.01    0.16
   3  30   0    0.13    0.18
  -4 -30   0    1.14    0.36
  -4 -30   0    1.58    0.40
   4 -30   1    2.56    0.54
   4 -30   1    2.10    0.45
  -4  30  -1    2.72    0.57
   3 -30   1   12.68    0.77
   3 -30   1   11.06    0.75
  -3  30  -1   11.28    0.84
   2 -30   1   54.77    1.62
   2 -30   1   58.87    1.67
  -2  30  -1   55.15    1.67
   1 -30   1    0.24    0.16
   1 -30   1    0.17    0.12
  -1  30  -1    0.32    0.19
   0 -30   1    2.43    0.32
   0 -30   1    2.97    0.40
   0  30  -1    2.36    0.33
  -1 -30   1   12.71    0.73
  -1 -30   1   13.02    0.59
  -1 -30   1   14.46    0.65
   1  30  -1   12.89    0.61
  -2 -30   1    3.12    0.44
  -2 -30   1    2.58    0.40
  -3 -30   1    2.06    0.43
  -3 -30   1    2.07    0.40
  -4 -30   1   -0.08    0.19
   4 -30   2   -0.16    0.13
   4 -30   2    0.25    0.29
  -4  30  -2   -0.03    0.15
   3 -30   2   11.38    0.78
   3 -30   2   10.31    0.76
  -3  30  -2   13.43    0.91
   2 -30   2   45.04    1.45
   2 -30   2   47.34    1.55
  -2  30  -2   45.61    1.57
   1 -30   2    4.44    0.48
   1 -30   2    4.46    0.52
  -1  30  -2    4.97    0.55
   0 -30   2    0.36    0.17
   0 -30   2    0.03    0.11
   0  30  -2    0.23    0.16
  -2 -30   2    5.19    0.56
  -2 -30   2    5.93    0.51
   2  30  -2    6.10    0.48
  -3 -30   2    3.02    0.45
  -3 -30   2    2.61    0.47
  -4 -30   2    5.64    0.72
   3 -30   3    0.60    0.31
   3 -30   3    0.67    0.30
  -3  30  -3   -0.04    0.21
   2 -30   3    5.30    0.63
   2 -30   3    5.31    0.61
  -2  30  -3    3.49    0.56
   1 -30   3    6.18    0.50
   1 -30   3    6.89    0.71
  -1  30  -3    4.98    0.60
   0 -30   3    0.14    0.15
   0 -30   3    0.14    0.16
   0  30  -3    0.03    0.15
  -1 -30   3    7.45    0.50
  -1 -30   3    7.11    0.57
   1  30  -3    6.77    0.55
  -2 -30   3    1.70    0.37
  -2 -30   3    2.19    0.39
   2  30  -3    2.24    0.42
  -3 -30   3   22.50    1.11
   3 -30   4   -0.16    0.16
  -3  30  -4    0.14    0.22
   2 -30   4    6.49    0.69
   2 -30   4    4.98    0.64
  -2  30  -4    6.11    0.74
   1 -30   4    4.92    0.57
   1 -30   4    4.12    0.58
  -1  30  -4    4.12    0.60
   0 -30   4    0.44    0.23
   0 -30   4    0.80    0.25
   0  30  -4    1.00    0.30
  -1 -30   4    1.28    0.33
  -1 -30   4    1.16    0.29
   1  30  -4    1.15    0.34
  -2 -30   4   18.89    0.93
  -2 -30   4   15.75    0.88
   2  30  -4   19.13    1.03
  -3 -30   4    7.62    0.78
   3  30  -4    7.56    0.70
   2 -30   5   15.19    1.03
   2 -30   5   19.86    1.09
  -2  30  -5   19.45    1.18
   1 -30   5   12.84    0.90
   1 -30   5   13.78    0.83
  -1  30  -5   13.64    0.96
   0 -30   5    2.95    0.51
   0  30  -5    2.79    0.55
  -1 -30   5    3.97    0.56
   1  30  -5    3.93    0.60
  -2 -30   5    0.04    0.24
   2  30  -5   -0.02    0.25
   0 -30   6   20.97    1.17
   1  30  -6    5.92    0.82
   0 -31  -6    1.15    0.38
   2 -31  -5    0.09    0.23
   1 -31  -5    4.14    0.59
   0 -31  -5    2.86    0.53
   0 -31  -5    4.13    0.60
   0  31   5    2.95    0.50
  -1 -31  -5    0.14    0.24
  -1 -31  -5    0.18    0.23
   1  31   5    0.21    0.23
  -2 -31  -5    5.49    0.65
  -2 -31  -5    4.09    0.62
   3 -31  -4    3.36    0.55
   3 -31  -4    2.61    0.49
   2 -31  -4    0.09    0.19
   1 -31  -4    0.75    0.29
   1 -31  -4    0.61    0.25
   0 -31  -4   16.51    0.89
   0 -31  -4   16.77    0.92
   0  31   4   16.54    0.83
  -1 -31  -4    6.62    0.67
  -1 -31  -4    7.38    0.63
   1  31   4    7.89    0.64
  -2 -31  -4    3.95    0.61
  -2 -31  -4    2.80    0.46
   2  31   4    2.33    0.46
  -3 -31  -4    2.73    0.54
  -3 -31  -4    1.96    0.48
   3  31   4    2.27    0.46
   3 -31  -3    0.30    0.27
   3 -31  -3    0.13    0.22
   2 -31  -3   23.71    1.01
   2 -31  -3   23.79    1.09
   1 -31  -3    2.34    0.41
   1 -31  -3    2.68    0.41
   0 -31  -3   24.49    1.04
   0 -31  -3   26.85    1.10
   0  31   3   25.82    0.96
  -1 -31  -3    1.33    0.37
  -1 -31  -3    1.88    0.35
   1  31   3    1.67    0.32
  -2 -31  -3    0.79    0.27
  -2 -31  -3    1.32    0.33
   2  31   3    1.34    0.33
  -3 -31  -3   11.53    0.84
   3  31   3    9.64    0.81
   4 -31  -2   -0.04    0.26
   4 -31  -2    0.09    0.27
  -4  31   2    0.27    0.34
   3 -31  -2    2.01    0.40
   3 -31  -2    1.22    0.38
  -3  31   2    2.01    0.44
   2 -31  -2   22.64    0.93
   2 -31  -2   23.30    1.01
   2 -31  -2   23.59    1.05
  -2  31   2   23.73    1.00
   1 -31  -2   38.96    1.28
   1 -31  -2   39.46    1.31
   0 -31  -2    1.31    0.32
   0 -31  -2    2.00    0.35
   0  31   2    1.58    0.27
  -1 -31  -2    8.83    0.58
  -1 -31  -2    8.40    0.63
   1  31   2    8.90    0.57
  -2 -31  -2    0.45    0.26
  -2 -31  -2    0.99    0.30
   2  31   2    0.69    0.24
  -3 -31  -2    0.44    0.29
  -3 -31  -2    0.47    0.30
   3  31   2    0.12    0.24
   4 -31  -1    4.60    0.65
   4 -31  -1    5.37    0.74
  -4  31   1    3.42    0.60
   3 -31  -1   -0.10    0.19
   3 -31  -1    0.26    0.21
  -3  31   1    0.14    0.23
   2 -31  -1   10.94    0.69
   2 -31  -1   12.71    0.74
   2 -31  -1   13.20    0.72
  -2  31   1   11.68    0.72
   1 -31  -1   34.69    1.19
   1 -31  -1   34.55    1.09
   1 -31  -1   35.28    1.18
  -1  31   1   34.14    1.10
   0 -31  -1    2.23    0.39
   0 -31  -1    1.32    0.27
   0  31   1    2.25    0.29
  -1 -31  -1   30.26    1.14
  -1 -31  -1   29.12    0.98
  -1 -31  -1   31.66    1.02
   1  31   1   29.65    1.01
  -2 -31  -1    0.54    0.21
  -2 -31  -1    1.04    0.26
  -2 -31  -1    0.96    0.28
   2  31   1    1.11    0.26
  -3 -31  -1   19.12    1.02
  -3 -31  -1   17.93    0.98
   3  31   1   19.44    1.03
  -4 -31  -1   -0.01    0.19
  -4 -31  -1    0.53    0.34
   4  31   1    0.20    0.26
   4 -31   0    0.41    0.28
   4 -31   0    0.78    0.37
  -4  31   0    1.35    0.45
   3 -31   0    0.25    0.22
   3 -31   0    0.03    0.20
   3 -31   0    0.03    0.16
  -3  31   0    0.06    0.19
   2 -31   0    0.13    0.17
   2 -31   0    0.10    0.16
   2 -31   0    0.23    0.15
  -2  31   0    0.35    0.21
   1 -31   0   41.01    1.28
   1 -31   0   42.22    1.34
  -1  31   0   42.06    1.27
   0 -31   0   13.24    0.74
   0 -31   0   14.26    0.69
  -1 -31   0   43.79    1.19
  -1 -31   0   42.19    1.18
  -1 -31   0   40.82    1.36
   1  31   0   42.73    1.21
  -2 -31   0   -0.25    0.11
  -2 -31   0   -0.01    0.13
   2  31   0    0.53    0.19
  -3 -31   0    0.09    0.19
  -3 -31   0    0.05    0.20
   3  31   0   -0.12    0.14
  -4 -31   0    0.92    0.36
  -4 -31   0    0.80    0.34
   4 -31   1    0.09    0.20
   3 -31   1   19.31    0.97
   3 -31   1   17.12    0.97
  -3  31  -1   18.97    1.08
   2 -31   1    0.68    0.24
   2 -31   1    1.47    0.29
  -2  31  -1    0.55    0.20
   1 -31   1   31.18    1.17
   1 -31   1   31.29    1.12
  -1  31  -1   31.25    1.14
   0 -31   1    1.93    0.30
   0 -31   1    1.76    0.33
   0  31  -1    1.83    0.30
  -1 -31   1   33.77    1.05
  -1 -31   1   34.91    1.23
  -1 -31   1   34.69    1.01
   1  31  -1   35.28    1.05
  -2 -31   1   11.89    0.68
  -2 -31   1   11.40    0.71
  -3 -31   1    0.00    0.17
  -3 -31   1   -0.21    0.17
  -4 -31   1    5.32    0.75
   3 -31   2    0.23    0.27
   3 -31   2    0.15    0.17
  -3  31  -2    0.05    0.21
   2 -31   2    0.98    0.32
   2 -31   2    1.15    0.31
  -2  31  -2    0.91    0.33
   1 -31   2    8.19    0.62
   1 -31   2    8.44    0.57
  -1  31  -2    8.89    0.65
   0 -31   2    1.81    0.30
   0 -31   2    1.76    0.34
   0  31  -2    2.21    0.38
  -1 -31   2   37.32    1.12
  -1 -31   2   37.87    1.32
   1  31  -2   37.11    1.19
  -2 -31   2   21.68    0.99
  -2 -31   2   22.65    0.96
  -3 -31   2    1.50    0.34
  -3 -31   2    1.05    0.33
  -4 -31   2   -0.04    0.31
   3 -31   3   10.38    0.83
   3 -31   3   11.91    0.85
  -3  31  -3   10.80    0.88
   2 -31   3    1.29    0.36
   2 -31   3    0.61    0.27
  -2  31  -3    1.40    0.40
   1 -31   3    2.52    0.40
   1 -31   3    2.06    0.40
  -1  31  -3    1.10    0.30
   0 -31   3   26.23    0.96
   0 -31   3   25.71    1.11
   0  31  -3   24.45    1.08
  -1 -31   3    2.41    0.40
  -1 -31   3    2.32    0.33
   1  31  -3    2.20    0.40
  -2 -31   3   23.24    1.02
  -2 -31   3   21.75    1.01
   2  31  -3   22.72    1.01
  -3 -31   3    0.08    0.24
   3 -31   4    1.40    0.43
  -3  31  -4    2.44    0.50
   2 -31   4    4.04    0.57
   2 -31   4    3.55    0.56
  -2  31  -4    3.44    0.60
   1 -31   4    7.18    0.77
   1 -31   4    7.00    0.59
  -1  31  -4    7.48    0.68
   0 -31   4   18.00    0.86
   0 -31   4   15.45    0.90
   0  31  -4   14.85    0.91
  -1 -31   4    0.47    0.23
  -1 -31   4    0.58    0.27
   1  31  -4    0.42    0.24
  -2 -31   4    0.16    0.20
  -2 -31   4    0.79    0.26
   2  31  -4    0.21    0.21
  -3 -31   4    2.11    0.46
   3  31  -4    3.01    0.53
   2 -31   5    5.52    0.76
   2 -31   5    4.73    0.66
  -2  31  -5    4.25    0.64
   1 -31   5    0.17    0.28
   1 -31   5   -0.04    0.20
  -1  31  -5   -0.04    0.26
   0 -31   5    4.33    0.60
   0  31  -5    3.97    0.64
  -1 -31   5    4.51    0.60
   1  31  -5    4.88    0.69
  -2 -31   5   -0.06    0.19
   2  31  -5   -0.13    0.25
   0 -31   6    0.84    0.34
   0  31  -6    0.87    0.39
   2 -32  -5    0.30    0.27
   1 -32  -5    5.57    0.68
   0 -32  -5    2.75    0.50
   0 -32  -5    1.86    0.43
   0  32   5    3.02    0.49
  -1 -32  -5    5.19    0.67
  -1 -32  -5    4.68    0.62
   1  32   5    4.50    0.65
   3 -32  -4    2.79    0.53
   2 -32  -4    0.31    0.26
   1 -32  -4    6.22    0.54
   1 -32  -4    6.16    0.67
   0 -32  -4    4.07    0.55
   0 -32  -4    3.23    0.50
   0  32   4    3.27    0.46
  -1 -32  -4    1.57    0.37
  -1 -32  -4    1.59    0.38
   1  32   4    1.31    0.34
  -2 -32  -4    1.64    0.44
  -2 -32  -4    1.51    0.39
   2  32   4    2.09    0.44
   3 -32  -3   -0.11    0.22
   3 -32  -3    0.04    0.27
   2 -32  -3   11.71    0.80
   1 -32  -3    7.45    0.57
   1 -32  -3    7.21    0.59
   0 -32  -3   75.00    1.96
   0 -32  -3   75.50    1.95
   0  32   3   75.56    1.80
  -1 -32  -3    3.28    0.50
  -1 -32  -3    2.65    0.42
   1  32   3    3.28    0.45
  -2 -32  -3    3.72    0.55
  -2 -32  -3    3.40    0.49
   2  32   3    2.77    0.45
  -3 -32  -3    2.16    0.48
   3  32   3    2.13    0.47
   4 -32  -2    0.21    0.28
   4 -32  -2   -0.04    0.26
  -4  32   2    0.32    0.24
   3 -32  -2    0.17    0.23
   3 -32  -2    0.16    0.20
  -3  32   2    0.25    0.26
   2 -32  -2   30.61    1.21
   2 -32  -2   31.96    1.14
   2 -32  -2   29.20    1.14
  -2  32   2   30.76    1.17
   1 -32  -2   11.42    0.72
   1 -32  -2   12.54    0.72
   0 -32  -2    9.62    0.65
   0 -32  -2    8.71    0.58
   0  32   2    8.67    0.50
  -1 -32  -2    3.90    0.51
  -1 -32  -2    4.09    0.47
   1  32   2    3.23    0.42
  -2 -32  -2    0.91    0.30
  -2 -32  -2    0.40    0.23
   2  32   2    0.17    0.18
  -3 -32  -2    0.30    0.29
  -3 -32  -2    0.20    0.26
   3  32   2    0.40    0.28
   4 -32  -1    0.79    0.35
   4 -32  -1    2.21    0.50
  -4  32   1    0.31    0.34
   3 -32  -1    6.32    0.71
   3 -32  -1    5.85    0.69
  -3  32   1    5.52    0.67
   2 -32  -1   62.74    1.77
   2 -32  -1   62.75    1.76
   2 -32  -1   65.41    1.74
  -2  32   1   62.58    1.76
   1 -32  -1   18.75    0.86
   1 -32  -1   18.33    0.86
  -1  32   1   17.61    0.78
   0 -32  -1   38.63    1.22
   0 -32  -1   39.15    1.31
  -1 -32  -1    8.93    0.55
  -1 -32  -1    8.67    0.55
  -1 -32  -1    9.08    0.64
   1  32   1    8.88    0.56
  -2 -32  -1    0.27    0.19
  -2 -32  -1   -0.01    0.16
  -2 -32  -1   -0.29    0.10
   2  32   1    0.28    0.20
  -3 -32  -1    0.60    0.28
  -3 -32  -1    0.25    0.24
   3  32   1   -0.30    0.19
  -4 -32  -1    0.07    0.21
  -4 -32  -1    0.07    0.32
   4  32   1    0.66    0.29
   4 -32   0    0.31    0.30
   4 -32   0    0.76    0.55
  -4  32   0    0.14    0.25
   3 -32   0    2.48    0.43
   3 -32   0    2.85    0.48
   3 -32   0    3.29    0.50
  -3  32   0    1.91    0.42
   2 -32   0    0.28    0.20
   2 -32   0    0.05    0.19
   2 -32   0    0.47    0.23
  -2  32   0    0.17    0.19
   0 -32   0    9.05    0.55
   0 -32   0    8.22    0.60
   0  32   0    9.87    0.53
  -2 -32   0    0.12    0.21
  -2 -32   0   -0.02    0.14
   2  32   0    0.23    0.19
  -3 -32   0    2.47    0.43
  -3 -32   0    2.72    0.47
   3  32   0    2.33    0.44
  -4 -32   0   -0.27    0.23
  -4 -32   0    0.53    0.23
  -4  32  -1    0.38    0.33
   3 -32   1    0.09    0.25
   3 -32   1    0.54    0.25
  -3  32  -1    0.22    0.24
   2 -32   1    0.11    0.20
   2 -32   1    0.28    0.20
  -2  32  -1    0.38    0.22
   1 -32   1    8.93    0.60
   1 -32   1    7.86    0.59
  -1  32  -1    7.88    0.57
   0 -32   1   38.59    1.33
   0 -32   1   39.59    1.19
   0  32  -1   37.99    1.19
  -1 -32   1   17.44    0.73
  -1 -32   1   17.68    0.71
  -1 -32   1   18.46    0.88
   1  32  -1   19.37    0.85
  -2 -32   1   60.62    1.78
  -2 -32   1   62.78    1.69
  -3 -32   1    7.44    0.76
  -3 -32   1    7.66    0.65
  -4 -32   1    0.57    0.30
   3 -32   2    0.16    0.21
   3 -32   2    0.13    0.21
  -3  32  -2    0.25    0.28
   2 -32   2    1.07    0.31
   2 -32   2    0.38    0.22
  -2  32  -2    0.22    0.20
   1 -32   2    5.15    0.54
   1 -32   2    4.47    0.55
  -1  32  -2    5.89    0.65
   0 -32   2    9.75    0.67
   0 -32   2    9.80    0.57
   0  32  -2    9.63    0.63
  -1 -32   2   10.95    0.60
  -1 -32   2   11.63    0.72
   1  32  -2   12.12    0.69
  -2 -32   2   29.90    1.13
  -2 -32   2   31.90    1.23
  -3 -32   2    0.14    0.22
  -3 -32   2    0.24    0.24
   3 -32   3    1.75    0.43
   3 -32   3    2.36    0.50
  -3  32  -3    2.71    0.54
   2 -32   3    3.12    0.49
   2 -32   3    3.09    0.52
  -2  32  -3    3.16    0.57
   1 -32   3    3.06    0.47
   1 -32   3    2.85    0.46
  -1  32  -3    1.71    0.38
   0 -32   3   77.23    2.06
   0 -32   3   72.53    1.75
   0  32  -3   70.81    1.98
  -1 -32   3    8.11    0.62
  -1 -32   3    8.00    0.54
   1  32  -3    8.37    0.62
  -2 -32   3   11.65    0.77
  -2 -32   3   10.88    0.71
   2  32  -3   10.77    0.71
  -3 -32   3    0.10    0.22
   2 -32   4    2.54    0.46
   2 -32   4    2.39    0.49
  -2  32  -4    2.69    0.55
   1 -32   4    1.41    0.36
   1 -32   4    1.49    0.38
  -1  32  -4    1.23    0.38
   0 -32   4    1.79    0.42
   0  32  -4    3.16    0.52
  -1 -32   4    6.92    0.71
   1  32  -4    7.62    0.80
  -2 -32   4    0.23    0.23
  -2 -32   4    0.47    0.24
   2  32  -4    0.13    0.21
  -3 -32   4    3.07    0.53
   2 -32   5    0.26    0.28
   1 -32   5    4.65    0.58
   1 -32   5    4.73    0.68
  -1  32  -5    4.93    0.73
   0 -32   5    3.20    0.54
   0  32  -5    1.82    0.44
  -1 -32   5    3.97    0.59
   1  32  -5    5.80    0.74
  -2 -32   5    0.29    0.26
   2  32  -5    0.16    0.27
   1 -33  -5    3.19    0.55
   0 -33  -5    0.52    0.28
   0 -33  -5    0.11    0.24
   0  33   5    0.53    0.31
  -1 -33  -5    0.05    0.29
  -1 -33  -5   -0.08    0.21
   1  33   5    0.28    0.28
   3 -33  -4    6.48    0.76
   2 -33  -4    0.05    0.18
   1 -33  -4    3.10    0.48
   1 -33  -4    2.67    0.44
   0 -33  -4    0.12    0.20
   0 -33  -4    0.34    0.23
   0  33   4    0.04    0.21
  -1 -33  -4    1.97    0.44
  -1 -33  -4    2.18    0.41
   1  33   4    1.62    0.39
  -2 -33  -4    4.53    0.59
  -2 -33  -4    3.39    0.56
   2  33   4    5.94    0.68
   3 -33  -3    8.50    0.75
   3 -33  -3    9.71    0.78
   2 -33  -3    0.44    0.25
   1 -33  -3   -0.13    0.16
   1 -33  -3    0.24    0.21
   0 -33  -3   39.46    1.40
   0 -33  -3   40.65    1.38
   0  33   3   38.65    1.22
  -1 -33  -3   31.51    1.27
  -1 -33  -3   32.28    1.21
   1  33   3   28.98    1.14
  -2 -33  -3    1.40    0.35
  -2 -33  -3    2.43    0.49
   2  33   3    2.11    0.43
  -3 -33  -3   -0.29    0.21
  -3 -33  -3    0.19    0.26
   3  33   3    0.48    0.34
   3 -33  -2    0.43    0.27
   3 -33  -2    0.59    0.28
  -3  33   2    0.97    0.34
   2 -33  -2   52.58    1.66
   2 -33  -2   55.63    1.62
   2 -33  -2   51.62    1.53
  -2  33   2   53.95    1.60
   1 -33  -2   32.43    1.20
   1 -33  -2   31.11    1.18
   0 -33  -2    1.75    0.32
   0 -33  -2    2.03    0.37
  -1 -33  -2    3.98    0.47
  -1 -33  -2    4.88    0.58
   1  33   2    4.16    0.49
  -2 -33  -2    8.49    0.61
  -2 -33  -2    9.41    0.71
  -2 -33  -2    9.14    0.67
   2  33   2    8.77    0.67
  -3 -33  -2    0.19    0.28
  -3 -33  -2   -0.06    0.23
   3  33   2   -0.26    0.23
   4 -33  -1   -0.11    0.19
   4 -33  -1   -0.01    0.21
  -4  33   1    0.25    0.22
   3 -33  -1   17.43    1.01
   3 -33  -1   18.02    0.99
  -3  33   1   17.74    1.02
   2 -33  -1   47.84    1.52
   2 -33  -1   45.89    1.47
   2 -33  -1   44.03    1.43
  -2  33   1   44.69    1.45
   1 -33  -1   31.67    1.15
   1 -33  -1   30.72    1.15
  -1  33   1   31.34    1.07
   0 -33  -1    7.18    0.52
   0 -33  -1    7.04    0.56
  -1 -33  -1    6.67    0.48
  -1 -33  -1    5.81    0.46
  -1 -33  -1    6.55    0.56
   1  33   1    6.36    0.50
  -2 -33  -1    1.73    0.36
  -2 -33  -1    3.18    0.40
  -2 -33  -1    2.51    0.42
   2  33   1    2.73    0.44
  -3 -33  -1    0.39    0.26
  -3 -33  -1    0.16    0.23
   3  33   1    0.22    0.25
   4 -33   0    3.95    0.64
   3 -33   0    2.83    0.48
   3 -33   0    2.59    0.46
   3 -33   0    3.09    0.46
  -3  33   0    2.11    0.43
   2 -33   0    0.77    0.27
   2 -33   0    0.09    0.18
  -2  33   0    0.47    0.27
   1 -33   0    0.77    0.23
   1 -33   0    0.79    0.24
  -1  33   0    0.67    0.21
   0 -33   0    0.26    0.16
   0 -33   0    0.49    0.20
   0  33   0    0.28    0.15
  -1 -33   0    0.75    0.29
  -1 -33   0    1.04    0.25
  -1 -33   0    0.59    0.18
   1  33   0    0.78    0.22
  -2 -33   0    0.51    0.19
  -2 -33   0    0.63    0.23
   2  33   0    0.43    0.21
  -3 -33   0    1.76    0.39
  -3 -33   0    4.49    0.59
   3  33   0    2.75    0.47
  -4 -33   0    3.83    0.61
  -4 -33   0    4.07    0.62
   3 -33   1    0.08    0.22
   3 -33   1   -0.01    0.19
  -3  33  -1    0.26    0.23
   2 -33   1    2.13    0.40
   2 -33   1    3.24    0.47
  -2  33  -1    2.85    0.48
   1 -33   1    6.09    0.53
   1 -33   1    6.38    0.51
  -1  33  -1    6.52    0.53
   0 -33   1    6.65    0.55
   0 -33   1    7.47    0.52
   0  33  -1    7.44    0.51
  -1 -33   1   32.20    1.22
  -1 -33   1   31.16    0.99
  -1 -33   1   31.79    1.02
  -2 -33   1   45.14    1.42
  -2 -33   1   46.56    1.52
  -3 -33   1   16.02    0.92
  -3 -33   1   16.72    0.95
   3 -33   2    0.15    0.23
   3 -33   2    0.13    0.19
  -3  33  -2    0.29    0.28
   2 -33   2    9.03    0.72
   2 -33   2    9.97    0.70
  -2  33  -2   10.20    0.80
   1 -33   2    4.39    0.54
   1 -33   2    5.20    0.56
  -1  33  -2    4.06    0.53
   0 -33   2    2.35    0.41
   0 -33   2    2.55    0.37
   0  33  -2    2.37    0.39
  -1 -33   2   31.74    1.03
  -1 -33   2   30.63    1.21
   1  33  -2   30.56    1.11
  -2 -33   2   50.31    1.61
  -2 -33   2   52.38    1.56
  -3 -33   2    1.29    0.36
  -3 -33   2    0.19    0.22
   3 -33   3    0.05    0.24
   3 -33   3    0.93    0.36
  -3  33  -3    0.44    0.34
   2 -33   3    1.97    0.39
   2 -33   3    1.98    0.45
  -2  33  -3    2.16    0.47
   1 -33   3   30.82    1.19
   1 -33   3   31.47    1.32
  -1  33  -3   32.35    1.33
   0 -33   3   38.84    1.23
   0 -33   3   36.99    1.40
   0  33  -3   40.43    1.44
  -1 -33   3    0.32    0.22
   1  33  -3    0.09    0.21
  -2 -33   3    0.02    0.22
  -2 -33   3    0.19    0.22
   2  33  -3    0.30    0.19
  -3 -33   3    8.38    0.85
   2 -33   4    4.91    0.67
   2 -33   4    6.61    0.70
  -2  33  -4    5.71    0.74
   1 -33   4    1.93    0.38
   1 -33   4    2.39    0.45
  -1  33  -4    2.43    0.50
   0 -33   4    0.13    0.21
   0  33  -4    0.25    0.24
  -1 -33   4    2.09    0.44
   1  33  -4    2.70    0.48
  -2 -33   4   -0.14    0.19
  -2 -33   4    0.40    0.25
   2  33  -4    0.05    0.20
  -3 -33   4    5.42    0.70
   1 -33   5   -0.18    0.24
   1 -33   5   -0.18    0.23
  -1  33  -5    0.32    0.32
   0 -33   5    0.41    0.26
   0  33  -5    0.06    0.29
  -1 -33   5    2.66    0.50
   1  33  -5    3.08    0.56
  -2 -33   5    1.54    0.42
   2  33  -5    1.84    0.46
   1 -34  -5    1.12    0.38
   0 -34  -5    2.26    0.49
   0 -34  -5    1.88    0.48
   0  34   5    2.07    0.43
  -1 -34  -5    0.19    0.28
  -1 -34  -5    0.13    0.25
   1  34   5    0.14    0.27
   2 -34  -4    1.37    0.40
   1 -34  -4    1.22    0.34
   1 -34  -4    1.47    0.36
   0 -34  -4    0.85    0.33
   0 -34  -4    0.65    0.29
   0  34   4    0.67    0.25
  -1 -34  -4   30.31    1.26
  -1 -34  -4   31.57    1.36
   1  34   4   33.42    1.32
  -2 -34  -4    3.25    0.53
  -2 -34  -4    2.84    0.55
   2  34   4    2.74    0.51
   3 -34  -3    9.01    0.75
   3 -34  -3   11.18    0.86
  -3  34   3    8.33    0.76
   2 -34  -3    1.65    0.38
   1 -34  -3    1.41    0.33
   1 -34  -3    1.07    0.29
   0 -34  -3   73.74    1.98
   0 -34  -3   71.15    1.97
  -1 -34  -3    3.94    0.58
  -1 -34  -3    3.26    0.48
   1  34   3    2.80    0.44
  -2 -34  -3    8.57    0.67
  -2 -34  -3    7.27    0.77
   2  34   3    7.19    0.75
  -3 -34  -3    6.07    0.76
   3  34   3    4.53    0.67
   3 -34  -2    0.73    0.29
   3 -34  -2    1.44    0.39
  -3  34   2    1.37    0.40
   2 -34  -2   34.46    1.27
   2 -34  -2   32.77    1.21
   2 -34  -2   35.77    1.36
  -2  34   2   32.96    1.24
   1 -34  -2    0.68    0.23
   1 -34  -2    0.77    0.28
   0 -34  -2    7.36    0.58
   0 -34  -2    6.71    0.56
  -1 -34  -2    0.19    0.21
  -1 -34  -2    0.81    0.27
   1  34   2    0.51    0.24
  -2 -34  -2    4.14    0.59
  -2 -34  -2    4.11    0.49
   2  34   2    5.01    0.58
  -3 -34  -2    5.59    0.71
  -3 -34  -2    5.65    0.70
   3  34   2    5.22    0.66
   3 -34  -1   32.06    1.39
   3 -34  -1   32.24    1.36
  -3  34   1   31.35    1.36
   2 -34  -1   49.78    1.61
   2 -34  -1   48.40    1.54
   2 -34  -1   49.82    1.54
  -2  34   1   48.56    1.53
   1 -34  -1    3.73    0.46
   1 -34  -1    4.24    0.52
  -1  34   1    3.83    0.44
   0 -34  -1    8.14    0.56
   0 -34  -1    8.12    0.62
  -1 -34  -1   10.05    0.61
  -1 -34  -1    9.20    0.58
  -1 -34  -1    8.90    0.67
   1  34   1    9.79    0.60
  -2 -34  -1    5.16    0.62
  -2 -34  -1    4.72    0.55
  -2 -34  -1    5.62    0.57
   2  34   1    4.94    0.60
  -3 -34  -1    0.21    0.27
  -3 -34  -1    0.11    0.24
   3  34   1    0.81    0.31
   3 -34   0   15.07    0.96
   3 -34   0   16.21    0.90
   3 -34   0   15.79    0.93
  -3  34   0   15.93    1.02
   2 -34   0    7.21    0.72
   2 -34   0    8.23    0.63
  -2  34   0    7.29    0.61
   1 -34   0   -0.01    0.15
   1 -34   0    0.14    0.18
  -1  34   0   -0.02    0.12
   0 -34   0   32.17    1.12
   0 -34   0   32.29    1.22
  -1 -34   0    0.01    0.15
  -1 -34   0   -0.02    0.15
  -1 -34   0    0.05    0.14
   1  34   0    0.05    0.14
  -2 -34   0    7.79    0.64
  -2 -34   0    8.80    0.61
   2  34   0    7.99    0.61
  -3 -34   0   15.89    0.95
  -3 -34   0   16.53    0.95
   3 -34   1    0.37    0.25
   3 -34   1    0.28    0.24
  -3  34  -1    0.65    0.33
   2 -34   1    5.15    0.62
   2 -34   1    5.20    0.60
  -2  34  -1    4.97    0.63
   1 -34   1    9.31    0.68
   1 -34   1    9.67    0.65
  -1  34  -1    9.26    0.64
   0 -34   1    7.08    0.58
   0 -34   1    8.80    0.57
   0  34  -1    8.44    0.55
  -1 -34   1    3.54    0.39
  -1 -34   1    4.19    0.43
  -1 -34   1    3.85    0.51
  -2 -34   1   49.75    1.50
  -2 -34   1   46.78    1.58
  -3 -34   1   32.52    1.33
  -3 -34   1   32.63    1.34
   3 -34   2    5.40    0.68
   3 -34   2    6.22    0.70
  -3  34  -2    6.33    0.82
   2 -34   2    4.71    0.59
   2 -34   2    3.75    0.57
  -2  34  -2    5.36    0.67
   1 -34   2    0.53    0.22
   1 -34   2    0.59    0.26
  -1  34  -2    0.52    0.25
   0 -34   2    7.53    0.53
   0 -34   2    7.18    0.61
   0  34  -2    7.32    0.58
  -1 -34   2    0.53    0.24
  -1 -34   2    0.62    0.24
   1  34  -2    0.65    0.23
  -2 -34   2   32.54    1.21
  -2 -34   2   34.06    1.32
  -3 -34   2    1.52    0.39
  -3 -34   2    0.94    0.32
   3 -34   3    5.06    0.66
   3 -34   3    4.00    0.64
   2 -34   3    8.39    0.75
   2 -34   3    8.22    0.69
  -2  34  -3    8.61    0.78
   1 -34   3    4.79    0.57
   1 -34   3    4.32    0.58
  -1  34  -3    3.20    0.50
   0 -34   3   73.31    2.05
   0 -34   3   73.38    1.80
   0  34  -3   71.99    2.04
  -1 -34   3    1.69    0.36
   1  34  -3    1.28    0.33
  -2 -34   3    1.30    0.34
  -2 -34   3    1.84    0.41
   2  34  -3    2.15    0.47
  -3 -34   3   10.12    0.79
   2 -34   4    4.47    0.61
   2 -34   4    2.47    0.52
  -2  34  -4    2.95    0.56
   1 -34   4   32.50    1.29
   1 -34   4   30.99    1.38
  -1  34  -4   31.49    1.41
   0 -34   4    0.14    0.24
   0  34  -4    1.06    0.33
  -1 -34   4    1.48    0.42
   1  34  -4    1.73    0.40
  -2 -34   4    1.72    0.39
  -2 -34   4    1.79    0.41
   2  34  -4    1.55    0.39
   1 -34   5   -0.76    0.19
   1 -34   5   -0.09    0.18
  -1  34  -5    0.06    0.24
   0 -34   5    1.93    0.44
   0  34  -5    2.11    0.47
  -1 -34   5    1.08    0.41
   1  34  -5    0.73    0.38
   1 -35  -5    3.07    0.63
   0 -35  -5    1.88    0.45
   0 -35  -5    1.35    0.40
  -1 -35  -5    0.23    0.26
  -1 -35  -5    0.07    0.19
   1  35   5    0.49    0.31
   2 -35  -4    0.44    0.25
   1 -35  -4    0.49    0.23
   1 -35  -4    0.77    0.30
   0 -35  -4    0.26    0.21
   0 -35  -4    0.69    0.27
  -1 -35  -4    6.00    0.72
  -1 -35  -4    7.29    0.77
   1  35   4    6.12    0.65
  -2 -35  -4    0.17    0.20
  -2 -35  -4    0.09    0.27
   2  35   4    0.52    0.29
   3 -35  -3    3.28    0.59
   3 -35  -3    4.29    0.62
  -3  35   3    5.02    0.66
   2 -35  -3   12.95    0.86
   1 -35  -3    0.61    0.28
   1 -35  -3    0.49    0.26
   0 -35  -3   12.30    0.80
   0 -35  -3   12.09    0.76
  -1 -35  -3    6.71    0.67
  -1 -35  -3    6.08    0.68
   1  35   3    6.57    0.66
  -2 -35  -3    1.53    0.42
  -2 -35  -3    0.30    0.28
   2  35   3    0.78    0.31
  -3 -35  -3    2.71    0.54
   3 -35  -2    2.64    0.49
   3 -35  -2    3.18    0.55
  -3  35   2    2.83    0.54
   2 -35  -2    0.07    0.20
   2 -35  -2    0.18    0.19
   2 -35  -2   -0.13    0.16
  -2  35   2    0.32    0.25
   1 -35  -2   14.55    0.82
   1 -35  -2   14.04    0.80
   0 -35  -2    0.87    0.27
   0 -35  -2    1.48    0.33
  -1 -35  -2    3.03    0.49
  -1 -35  -2    3.51    0.47
   1  35   2    3.91    0.47
  -2 -35  -2    3.62    0.56
  -2 -35  -2    2.92    0.45
  -2 -35  -2    3.91    0.51
   2  35   2    3.80    0.53
  -3 -35  -2    0.46    0.35
  -3 -35  -2    0.96    0.34
   3  35   2    1.90    0.42
   3 -35  -1    4.10    0.61
   3 -35  -1    2.43    0.49
  -3  35   1    2.98    0.55
   2 -35  -1    0.92    0.29
   2 -35  -1    1.45    0.37
  -2  35   1    0.58    0.22
   1 -35  -1    0.24    0.18
   1 -35  -1   -0.22    0.15
   0 -35  -1   15.20    0.79
   0 -35  -1   16.06    0.86
  -1 -35  -1    9.46    0.70
  -1 -35  -1    9.55    0.59
  -1 -35  -1   10.14    0.62
   1  35   1   10.01    0.62
  -2 -35  -1    1.80    0.36
  -2 -35  -1    2.86    0.51
   2  35   1    2.20    0.41
  -3 -35  -1    1.93    0.45
  -3 -35  -1    1.50    0.37
   3  35   1    1.81    0.43
   3 -35   0    6.26    0.73
   3 -35   0    6.47    0.71
   3 -35   0    4.86    0.59
  -3  35   0    5.70    0.72
   2 -35   0    1.81    0.40
   2 -35   0    3.00    0.45
  -2  35   0    2.01    0.43
   1 -35   0    1.53    0.32
   1 -35   0    2.62    0.43
  -1  35   0    1.74    0.32
   0 -35   0    0.91    0.24
   0 -35   0    0.97    0.24
  -1 -35   0    2.54    0.38
  -1 -35   0    1.52    0.36
  -1 -35   0    1.25    0.26
   1  35   0    1.84    0.31
  -2 -35   0    2.72    0.46
  -2 -35   0    3.38    0.47
   2  35   0    2.50    0.40
  -3 -35   0    6.18    0.70
  -3 -35   0    6.18    0.73
   3 -35   1    2.03    0.44
   3 -35   1    3.00    0.52
  -3  35  -1    1.87    0.48
   2 -35   1    1.98    0.40
   2 -35   1    2.46    0.46
  -2  35  -1    2.78    0.51
   1 -35   1   10.92    0.69
   1 -35   1   11.75    0.76
  -1  35  -1    9.89    0.68
   0 -35   1   14.83    0.85
   0 -35   1   13.81    0.73
   0  35  -1   14.67    0.74
  -1 -35   1    0.16    0.16
  -1 -35   1    0.08    0.12
  -1 -35   1   -0.05    0.16
  -2 -35   1    1.14    0.28
  -2 -35   1    1.50    0.34
  -3 -35   1    2.96    0.51
  -3 -35   1    2.53    0.47
   3 -35   2    0.81    0.35
   3 -35   2    0.56    0.31
  -3  35  -2    0.49    0.30
   2 -35   2    3.38    0.53
   2 -35   2    3.63    0.56
  -2  35  -2    4.63    0.65
   1 -35   2    4.15    0.58
   1 -35   2    3.59    0.55
  -1  35  -2    3.22    0.52
   0 -35   2    1.17    0.33
   0 -35   2    1.66    0.31
   0  35  -2    1.51    0.33
  -1 -35   2   15.33    0.89
   1  35  -2   14.57    0.77
  -2 -35   2    0.07    0.20
  -2 -35   2   -0.01    0.21
  -3 -35   2    2.53    0.48
  -3 -35   2    3.53    0.55
   3 -35   3    2.37    0.48
   3 -35   3    2.79    0.52
  -3  35  -3    3.03    0.60
   2 -35   3    0.45    0.28
   2 -35   3    0.52    0.26
  -2  35  -3    1.12    0.34
   1 -35   3    6.81    0.73
   1 -35   3    5.94    0.63
  -1  35  -3    6.78    0.74
   0 -35   3   10.98    0.77
   0 -35   3   12.39    0.70
   0  35  -3   11.15    0.78
  -1 -35   3    0.16    0.22
   1  35  -3    0.42    0.26
  -2 -35   3   12.30    0.80
  -2 -35   3   13.78    0.87
  -3 -35   3    4.98    0.68
   2 -35   4   -0.03    0.19
   2 -35   4    0.00    0.19
  -2  35  -4   -0.09    0.17
   1 -35   4    6.28    0.74
   1 -35   4    6.59    0.68
  -1  35  -4    7.81    0.86
   0 -35   4    0.31    0.24
   0  35  -4   -0.01    0.20
  -1 -35   4    0.21    0.30
   1  35  -4    0.80    0.34
  -2 -35   4    0.87    0.33
  -2 -35   4    0.91    0.33
   2  35  -4    0.43    0.27
   1 -35   5    0.48    0.30
   1 -35   5   -0.13    0.20
  -1  35  -5    0.65    0.33
   0 -35   5    1.64    0.45
   0  35  -5    1.47    0.44
  -1 -35   5    3.50    0.57
   1  35  -5    3.83    0.67
   1 -36  -5    0.17    0.19
   0 -36  -5   -0.10    0.27
   0 -36  -5    0.45    0.23
   2 -36  -4   13.33    0.95
   1 -36  -4    0.24    0.25
   1 -36  -4    0.02    0.23
   0 -36  -4   -0.09    0.25
   0 -36  -4    0.23    0.23
  -1 -36  -4    0.81    0.29
  -1 -36  -4    0.44    0.30
   1  36   4    1.68    0.38
  -2 -36  -4    0.03    0.29
  -2 -36  -4    0.11    0.22
   2  36   4    0.21    0.28
   2 -36  -3    1.46    0.38
   1 -36  -3    1.56    0.35
   1 -36  -3    1.42    0.40
   0 -36  -3    8.14    0.67
   0 -36  -3    5.54    0.61
  -1 -36  -3    1.39    0.35
  -1 -36  -3    0.38    0.32
   1  36   3    0.78    0.28
  -2 -36  -3    4.45    0.65
  -2 -36  -3    5.30    0.63
   2  36   3    4.61    0.62
   3 -36  -2    0.73    0.29
   3 -36  -2    0.50    0.32
  -3  36   2    0.45    0.32
   2 -36  -2    0.09    0.20
   2 -36  -2    0.22    0.19
   1 -36  -2    0.14    0.17
   1 -36  -2    0.34    0.21
   0 -36  -2    0.71    0.25
   0 -36  -2    0.41    0.20
  -1 -36  -2    0.08    0.21
  -1 -36  -2    0.05    0.17
   1  36   2    0.99    0.25
  -2 -36  -2    0.65    0.27
  -2 -36  -2    0.77    0.31
  -2 -36  -2    0.65    0.27
   2  36   2    0.09    0.20
  -3 -36  -2   -0.04    0.26
  -3 -36  -2    0.35    0.29
   3  36   2    0.52    0.31
   3 -36  -1    0.26    0.28
   3 -36  -1    0.15    0.26
  -3  36   1   -0.04    0.23
   2 -36  -1    0.15    0.21
   2 -36  -1    0.64    0.23
   2 -36  -1    0.96    0.34
  -2  36   1    0.73    0.25
   1 -36  -1    5.32    0.58
   1 -36  -1    7.04    0.69
   0 -36  -1   14.61    0.84
   0 -36  -1   14.14    0.77
  -1 -36  -1    0.52    0.22
  -1 -36  -1    0.27    0.19
  -1 -36  -1    0.42    0.21
   1  36   1    0.32    0.20
  -2 -36  -1    4.17    0.55
  -2 -36  -1    2.58    0.45
   2  36   1    3.35    0.50
  -3 -36  -1    0.51    0.32
  -3 -36  -1    0.88    0.33
   3  36   1    1.31    0.38
   3 -36   0    0.93    0.37
   3 -36   0    0.75    0.33
   3 -36   0    1.05    0.36
  -3  36   0    0.77    0.36
   2 -36   0    6.49    0.69
   2 -36   0    5.30    0.62
  -2  36   0    6.16    0.68
   1 -36   0   17.68    0.92
   1 -36   0   16.00    0.85
  -1  36   0   17.47    0.85
   0 -36   0   39.46    1.29
   0 -36   0   37.16    1.39
  -1 -36   0   17.74    0.78
  -1 -36   0   17.09    0.80
  -1 -36   0   18.65    0.96
   1  36   0   19.78    0.93
  -2 -36   0    6.01    0.62
  -2 -36   0    7.11    0.62
   2  36   0    6.47    0.65
  -3 -36   0    1.20    0.39
  -3 -36   0    0.59    0.34
   3 -36   1    0.47    0.28
   3 -36   1    0.44    0.26
  -3  36  -1    0.64    0.34
   2 -36   1    2.60    0.46
   2 -36   1    3.06    0.47
  -2  36  -1    3.25    0.55
   1 -36   1    0.19    0.21
   1 -36   1    0.22    0.18
  -1  36  -1    0.24    0.19
   0 -36   1   14.92    0.87
   0 -36   1   15.60    0.79
   0  36  -1   15.18    0.77
  -1 -36   1    6.96    0.55
  -1 -36   1    7.87    0.65
  -2 -36   1    0.97    0.28
  -2 -36   1    0.64    0.27
  -3 -36   1    0.12    0.23
  -3 -36   1    0.27    0.26
   3 -36   2    0.38    0.22
   3 -36   2    0.09    0.23
  -3  36  -2    0.52    0.34
   2 -36   2    0.20    0.24
   2 -36   2   -0.06    0.15
  -2  36  -2    0.49    0.29
   1 -36   2    0.10    0.20
   1 -36   2   -0.14    0.14
  -1  36  -2    0.21    0.20
   0 -36   2    0.68    0.27
   0 -36   2    0.58    0.24
   0  36  -2    0.42    0.22
  -1 -36   2    0.12    0.20
  -2 -36   2   -0.18    0.18
  -2 -36   2    0.12    0.21
  -3 -36   2    0.38    0.31
  -3 -36   2    0.52    0.26
   2 -36   3    5.79    0.75
   2 -36   3    4.22    0.59
  -2  36  -3    4.08    0.64
   1 -36   3    1.29    0.38
   1 -36   3    0.47    0.26
  -1  36  -3    1.04    0.37
   0 -36   3    7.52    0.64
   0 -36   3    7.21    0.56
   0  36  -3    6.99    0.64
  -1 -36   3    1.84    0.41
   1  36  -3    1.18    0.33
  -2 -36   3    1.22    0.35
  -2 -36   3    1.59    0.38
  -3 -36   3    0.46    0.27
   2 -36   4    0.23    0.22
   2 -36   4    0.17    0.31
  -2  36  -4    0.55    0.28
   1 -36   4    0.12    0.27
   1 -36   4    1.17    0.36
  -1  36  -4    0.76    0.34
   0 -36   4   -0.11    0.20
   0  36  -4   -0.25    0.23
  -1 -36   4    0.07    0.27
   1  36  -4    0.45    0.29
  -2 -36   4   13.73    0.90
  -2 -36   4   13.58    1.33
   2  36  -4   12.19    0.88
   0 -36   5    0.40    0.28
   0  36  -5    0.51    0.28
  -1 -36   5    0.59    0.35
   1  36  -5   -0.05    0.29
   2 -37  -4    0.83    0.29
   1 -37  -4   13.29    1.44
   1 -37  -4   12.67    0.86
   0 -37  -4    0.29    0.24
   0 -37  -4    0.76    0.30
  -1 -37  -4   14.20    0.93
  -1 -37  -4   13.23    0.90
   1  37   4   12.90    0.89
   2 -37  -3    0.00    0.27
[truncated: 25,170 more chars]
