# Supplementary material for: Crystal structure of (1E,1′E)-1,1′-(pyridine-2,6-di­yl)bis­[N-(2,3,4,5,6-penta­fluoro­phen­yl)ethan-1-imine]
Source: Acta Crystallogr E Crystallogr Commun. 2017 Jun 2;73(Pt 7):954–6. doi: 10.1107/S2056989017008040 (PMC5499267; doi:10.1107/S2056989017008040)
Supplement: Supplementary file 2 [file e-73-00954-Isup2.hkl]

data_I                                                                          
_shelx_title ' SMC_2017_02'                                                     
_shelx_refln_list_code          4                                               
_shelx_F_calc_maximum      124.61                                               
_exptl_crystal_F_000       492.00                                               
_reflns_d_resolution_high  0.7505                                               
                                                                                
loop_                                                                           
 _space_group_symop_operation_xyz                                               
 'x, y, z'                                                                      
 '-x, y+1/2, -z'                                                                
 '-x, -y, -z'                                                                   
 'x, -y-1/2, z'                                                                 
                                                                                
_cell_length_a     4.2713                                                       
_cell_length_b    35.7916                                                       
_cell_length_c     5.9516                                                       
_cell_angle_alpha  90.000                                                       
_cell_angle_beta   93.326                                                       
_cell_angle_gamma  90.000                                                       
                                                                                
_shelx_F_squared_multiplier     1.000                                           
                                                                                
loop_                                                                           
 _refln_index_h                                                                 
 _refln_index_k                                                                 
 _refln_index_l                                                                 
 _refln_F_squared_calc                                                          
 _refln_F_squared_meas                                                          
 _refln_F_squared_sigma                                                         
 _refln_observed_status                                                         
   1   0   0       3794.72       3751.31        22.17 o                         
   2   0   0       2978.53       3010.66        17.80 o                         
   3   0   0        483.10        483.63         5.42 o                         
   4   0   0        191.80        204.61         5.47 o                         
   5   0   0        147.99        150.03        19.15 o                         
   1   1   0       2529.10       2622.49        11.83 o                         
   2   1   0        100.92         89.74         1.33 o                         
   3   1   0        526.83        547.94         4.13 o                         
   4   1   0         71.51         74.46         3.25 o                         
   5   1   0         57.40         58.05         6.73 o                         
   1   2   0       2738.99       2784.69        11.31 o                         
   2   2   0        312.04        291.84         2.51 o                         
   3   2   0        781.90        814.59         5.53 o                         
   4   2   0        159.79        174.96         4.59 o                         
   5   2   0          1.12          1.78         2.03 o                         
   1   3   0          0.25          0.60         0.22 o                         
   2   3   0        274.44        275.39         2.31 o                         
   3   3   0        136.94        143.81         2.07 o                         
   4   3   0        543.41        554.61         7.88 o                         
   5   3   0         64.88         74.42         5.48 o                         
   0   4   0        735.55        749.54         6.89 o                         
   1   4   0        820.91        834.23         4.08 o                         
   2   4   0        641.11        604.96         3.75 o                         
   3   4   0        207.61        223.15         2.74 o                         
   4   4   0          1.07          1.67         0.93 o                         
   5   4   0          5.35          7.74         2.44 o                         
   1   5   0       2343.29       2354.55        10.94 o                         
   2   5   0        830.43        789.52         4.95 o                         
   3   5   0        161.35        167.52         2.36 o                         
   4   5   0         15.44         12.42         1.62 o                         
   5   5   0          6.36          7.33         2.41 o                         
   0   6   0       3161.74       3255.80        53.15 o                         
   1   6   0         10.40          6.53         0.42 o                         
   2   6   0         82.02         83.05         1.36 o                         
   3   6   0          0.97          0.94         0.46 o                         
   4   6   0        221.58        228.10         5.18 o                         
   5   6   0         22.87         18.54         3.20 o                         
   1   7   0        102.86        103.16         1.24 o                         
   2   7   0       1953.39       1873.54        10.06 o                         
   3   7   0        178.97        170.38         2.39 o                         
   4   7   0         57.58         59.62         3.06 o                         
   5   7   0         39.08         35.30         5.01 o                         
   0   8   0         69.16         63.42         1.34 o                         
   1   8   0        727.17        734.93         4.74 o                         
   2   8   0          0.59          0.94         0.38 o                         
   3   8   0        228.11        212.90         2.91 o                         
   4   8   0          6.70          5.14         1.34 o                         
   5   8   0         11.64         12.48         7.40 o                         
   1   9   0        382.96        375.16         2.45 o                         
   2   9   0        146.53        142.07         1.95 o                         
   3   9   0          0.73          0.98         0.58 o                         
   4   9   0         20.14         24.04         2.46 o                         
   5   9   0         22.07         28.21         8.25 o                         
   0  10   0         23.52         33.60         1.09 o                         
   1  10   0        176.59        180.25         2.66 o                         
   2  10   0       1306.88       1299.22         7.73 o                         
   3  10   0        214.00        214.68         3.09 o                         
   4  10   0          0.04          0.73         1.13 o                         
   5  10   0        213.36        196.33        10.54 o                         
   1  11   0        640.74        625.10         4.81 o                         
   2  11   0       1261.36       1186.11         7.26 o                         
   3  11   0        117.79        114.04         2.14 o                         
   4  11   0         47.48         47.67         2.82 o                         
   5  11   0         34.28         42.06         4.51 o                         
   0  12   0       6254.62       6038.16        47.51 o                         
   1  12   0        650.07        655.83         4.55 o                         
   2  12   0        358.79        394.53         3.94 o                         
   3  12   0          0.59          0.74         0.49 o                         
   4  12   0        835.35        834.90         9.76 o                         
   5  12   0         15.29         17.28         5.03 o                         
   1  13   0         23.79         22.78         1.53 o                         
   2  13   0        321.46        280.82         2.86 o                         
   3  13   0          2.74          1.58         0.68 o                         
   4  13   0          9.79         10.17         1.62 o                         
   5  13   0         61.62         57.51         5.32 o                         
   0  14   0       5159.19       5214.11        31.69 o                         
   1  14   0        695.52        770.65         5.93 o                         
   2  14   0         12.69         15.57         0.89 o                         
   3  14   0         15.22         15.03         1.29 o                         
   4  14   0        205.30        197.63         5.11 o                         
   5  14   0          4.43          4.27         2.39 o                         
   1  15   0        401.96        394.63         3.50 o                         
   2  15   0        334.46        381.41         3.74 o                         
   3  15   0         40.43         38.51         1.94 o                         
   4  15   0       1256.65       1235.19        12.82 o                         
   5  15   0        187.05        180.07         7.91 o                         
   0  16   0       2462.74       2478.16        16.43 o                         
   1  16   0       1161.10       1284.67         8.72 o                         
   2  16   0         12.58         15.94         0.96 o                         
   3  16   0        809.11        810.49         7.96 o                         
   4  16   0        100.85        110.12         5.58 o                         
   5  16   0          0.46          0.71         2.18 o                         
   1  17   0        430.27        459.75         4.04 o                         
   2  17   0         36.50         33.78         1.32 o                         
   3  17   0       1169.84       1156.39         9.47 o                         
   4  17   0        317.61        322.31         6.24 o                         
   5  17   0         36.51         39.42         3.88 o                         
   0  18   0       8340.56       8884.23        51.77 o                         
   1  18   0          0.43          0.74         0.37 o                         
   2  18   0          5.83         13.70         0.93 o                         
   3  18   0        303.37        290.27         4.78 o                         
   4  18   0        640.12        634.04         8.98 o                         
   5  18   0         28.13         30.56         4.30 o                         
   1  19   0        304.26        312.01         3.36 o                         
   2  19   0       1199.48       1173.28         8.16 o                         
   3  19   0        905.95        900.73         9.73 o                         
   4  19   0        304.61        302.95         6.17 o                         
   5  19   0         11.18         11.11         3.84 o                         
   0  20   0       1825.28       1937.46        14.09 o                         
   1  20   0        145.87        167.19         2.43 o                         
   2  20   0        738.48        723.90         6.06 o                         
   3  20   0        189.62        204.44         4.11 o                         
   4  20   0        295.29        294.96         6.17 o                         
   5  20   0         30.65         23.08         3.68 o                         
   1  21   0        150.23        143.94         3.81 o                         
   2  21   0        531.87        549.70         5.20 o                         
   3  21   0         29.73         30.15         2.03 o                         
   4  21   0         33.66         37.72         2.80 o                         
   5  21   0         84.24         90.14         6.57 o                         
   0  22   0         78.58         96.08         2.32 o                         
   1  22   0          9.31          9.58         0.80 o                         
   2  22   0          7.51          6.78         0.81 o                         
   3  22   0        540.78        521.93         6.93 o                         
   4  22   0        149.36        142.30         4.49 o                         
   5  22   0         96.95         90.62         7.17 o                         
   1  23   0         12.17         15.42         0.99 o                         
   2  23   0         91.22        100.08         2.46 o                         
   3  23   0        293.36        271.85         5.00 o                         
   4  23   0          5.66          7.27         1.89 o                         
   0  24   0          0.27          1.69         0.59 o                         
   1  24   0        654.80        650.44         5.64 o                         
   2  24   0          0.54          0.06         0.52 o                         
   3  24   0         95.01         92.05         3.28 o                         
   4  24   0         92.40         88.95         5.27 o                         
   1  25   0        408.12        421.19         5.19 o                         
   2  25   0         70.92         74.21         2.46 o                         
   3  25   0        143.64        138.70         3.70 o                         
   4  25   0         27.52         25.11         2.79 o                         
   0  26   0         73.79         62.59         2.26 o                         
   1  26   0          4.45         10.74         1.32 o                         
   2  26   0         54.48         57.97         2.30 o                         
   3  26   0         14.83         12.21         1.54 o                         
   4  26   0         40.25         43.69         3.45 o                         
   1  27   0         83.94         86.59         2.18 o                         
   2  27   0         64.94         64.70         2.46 o                         
   3  27   0          1.31         -0.22         0.84 o                         
   4  27   0         97.14         92.06         4.84 o                         
   0  28   0         73.69         70.48         2.33 o                         
   1  28   0         24.69         27.97         1.69 o                         
   2  28   0          4.19          7.01         1.09 o                         
   3  28   0         46.17         40.88         2.58 o                         
   4  28   0          3.65          5.74         1.73 o                         
   1  29   0          2.47          2.24         0.77 o                         
   2  29   0         15.39         13.69         1.47 o                         
   3  29   0         76.52         76.64         3.92 o                         
   4  29   0         14.32         19.46         2.56 o                         
   0  30   0       5480.31       5438.11        37.27 o                         
   1  30   0        122.38        110.99         2.87 o                         
   2  30   0        178.12        156.67         3.84 o                         
   3  30   0          1.94         -0.58         1.01 o                         
   4  30   0         19.29         25.95         2.89 o                         
   1  31   0        693.14        657.18         7.39 o                         
   2  31   0          3.09          1.72         1.17 o                         
   3  31   0          0.82          0.67         1.06 o                         
   4  31   0         13.44         12.58         2.42 o                         
   0  32   0        141.72        142.67         6.47 o                         
   2  32   0          1.04          2.62         1.10 o                         
   3  32   0         40.43         40.41         2.65 o                         
   4  32   0          6.53          3.58         2.34 o                         
   1  33   0         13.39         11.98         1.32 o                         
   2  33   0         10.42          7.16         1.38 o                         
   3  33   0         50.67         44.19         3.68 o                         
   4  33   0         54.68         61.52         5.60 o                         
   0  34   0        517.57        501.78        12.85 o                         
   1  34   0          0.14          0.39         0.85 o                         
   2  34   0        131.61        123.86         4.03 o                         
   3  34   0        247.47        247.94         6.04 o                         
   1  35   0         28.32         28.98         2.60 o                         
   2  35   0         43.22         40.96         3.23 o                         
   3  35   0         84.66         92.21         4.39 o                         
   0  36   0        635.69        598.40        17.91 o                         
   1  36   0        298.36        276.36         5.17 o                         
   2  36   0         96.25         98.10         4.10 o                         
   3  36   0         17.14         13.61         2.27 o                         
   1  37   0        184.50        204.56         5.36 o                         
   2  37   0        198.04        203.90         6.77 o                         
   3  37   0        506.32        538.30        10.13 o                         
   0  38   0        420.48        366.29        11.63 o                         
   1  38   0          3.61          7.97         1.67 o                         
   2  38   0         20.01         17.79         2.32 o                         
   3  38   0        214.66        218.39         6.63 o                         
   1  39   0          7.14          5.04         1.64 o                         
   2  39   0          4.84          4.52         1.70 o                         
   3  39   0         42.39         36.33         3.47 o                         
   0  40   0         10.78         18.27         3.46 o                         
   1  40   0         21.63         25.44         2.85 o                         
   2  40   0         73.83         83.53         4.63 o                         
   3  40   0        199.77        237.13         7.87 o                         
   1  41   0         91.89         98.97         5.34 o                         
   2  41   0          2.35          2.89         1.76 o                         
   0  42   0        249.72        215.33         9.55 o                         
   1  42   0          7.25         11.57         2.65 o                         
   2  42   0        213.04        223.53         7.66 o                         
   1  43   0         14.80         17.25         3.86 o                         
   2  43   0          0.47          4.39         2.22 o                         
   0  44   0        253.75        252.58        10.98 o                         
   1  44   0         78.73         80.50         6.14 o                         
   2  44   0         10.06         11.60         2.74 o                         
   1  45   0         51.66         50.45         5.16 o                         
   0  46   0         31.33         36.22         5.84 o                         
   1  46   0        115.21        139.19         9.21 o                         
  -5   0   1          5.92          5.96         3.12 o                         
  -4   0   1          0.07          0.47         1.42 o                         
  -3   0   1        161.60        172.78         4.40 o                         
  -2   0   1         73.31        104.81         2.10 o                         
  -1   0   1       6713.43       6705.60        60.21 o                         
   0   0   1       8602.89       7948.71        77.20 o                         
   1   0   1      11414.58      11300.66        79.47 o                         
   2   0   1       1648.06       1702.95        14.36 o                         
   3   0   1       1009.57        963.86         8.75 o                         
   4   0   1         51.00         51.19         2.64 o                         
   5   0   1          0.22          1.70         4.20 o                         
  -5   1   1          3.98          3.04         1.66 o                         
  -4   1   1        272.65        267.12         6.33 o                         
  -3   1   1        713.12        741.36         5.75 o                         
  -2   1   1          4.62          1.58         0.34 o                         
  -1   1   1       3165.56       3337.70        15.57 o                         
   0   1   1        192.61        186.70         1.62 o                         
   1   1   1        140.44        142.31         1.47 o                         
   2   1   1          0.00          0.18         0.33 o                         
   3   1   1        239.09        243.33         2.80 o                         
   4   1   1         68.16         71.10         1.80 o                         
   5   1   1         92.87         92.09         4.66 o                         
  -5   2   1         18.49         16.35         2.57 o                         
  -4   2   1        170.52        165.88         5.00 o                         
  -3   2   1          9.38          9.46         0.72 o                         
  -2   2   1       1468.86       1499.17         7.83 o                         
  -1   2   1       2200.16       2301.17        15.93 o                         
   0   2   1        687.98        697.09         3.58 o                         
   1   2   1        211.39        230.59         1.93 o                         
   2   2   1        221.81        249.97         2.53 o                         
   3   2   1         28.55         21.80         1.07 o                         
   4   2   1          2.09          1.53         0.63 o                         
   5   2   1        191.60        186.00         7.12 o                         
  -5   3   1          0.17          4.22         2.15 o                         
  -4   3   1         19.53         21.38         2.59 o                         
  -3   3   1        290.41        310.63         3.10 o                         
  -2   3   1         28.45         24.02         1.14 o                         
  -1   3   1       7374.00       7167.21        29.98 o                         
   0   3   1        722.01        707.26         3.86 o                         
   1   3   1       1388.51       1374.24         6.53 o                         
   2   3   1         29.13         31.98         1.08 o                         
   3   3   1         43.08         46.28         1.47 o                         
   4   3   1          1.22          1.34         0.60 o                         
   5   3   1         23.24         25.71         3.59 o                         
  -5   4   1         24.00         18.44         3.10 o                         
  -4   4   1        567.61        573.95         9.56 o                         
  -3   4   1        387.85        409.54         3.40 o                         
  -2   4   1       3878.33       4002.99        19.55 o                         
  -1   4   1          4.66          2.85         0.34 o                         
   0   4   1        133.49        128.04         1.28 o                         
   1   4   1       6922.91       6978.30        26.36 o                         
   2   4   1       1012.61       1044.35         6.12 o                         
   3   4   1         60.85         54.41         1.43 o                         
   4   4   1         18.56         17.48         1.08 o                         
   5   4   1          9.35          9.60         3.54 o                         
  -5   5   1         27.38         25.51         3.58 o                         
  -4   5   1         45.88         51.57         4.24 o                         
  -3   5   1        152.91        161.54         2.04 o                         
  -2   5   1       1738.30       1833.52        10.22 o                         
  -1   5   1        369.22        375.25         3.07 o                         
   0   5   1         97.44         86.83         1.14 o                         
   1   5   1      15528.06      15210.54        71.12 o                         
   2   5   1        788.63        820.12         5.31 o                         
   3   5   1       1077.14       1072.71         6.68 o                         
   4   5   1         26.30         30.93         1.37 o                         
   5   5   1         90.07         94.35         6.25 o                         
  -5   6   1          4.05          8.23         2.89 o                         
  -4   6   1          0.05         -0.04         1.08 o                         
  -3   6   1         50.74         55.75         1.64 o                         
  -2   6   1         17.49         22.20         0.78 o                         
  -1   6   1       3001.31       2975.33        16.81 o                         
   0   6   1          0.33          0.38         0.25 o                         
   1   6   1       7282.51       7457.77        38.42 o                         
   2   6   1       1606.73       1605.29         8.37 o                         
   3   6   1         71.73         71.68         1.55 o                         
   4   6   1        199.73        202.28         3.04 o                         
   5   6   1          3.93          3.42         2.07 o                         
  -5   7   1         58.07         56.22         5.01 o                         
  -4   7   1          0.05          0.73         1.00 o                         
  -3   7   1         65.96         64.17         2.51 o                         
  -2   7   1        282.52        274.52         2.68 o                         
  -1   7   1       1893.82       1882.94         9.68 o                         
   0   7   1       1556.06       1483.52         7.81 o                         
   1   7   1      14890.13      14379.96       118.03 o                         
   2   7   1       1512.64       1552.29         8.61 o                         
   3   7   1        264.29        245.37         2.73 o                         
   4   7   1          0.48          1.76         0.92 o                         
   5   7   1        235.98        233.84        10.52 o                         
  -5   8   1         77.04         68.44         6.30 o                         
  -4   8   1         48.93         49.02         2.85 o                         
  -3   8   1        183.25        181.09         2.95 o                         
  -2   8   1        178.04        163.48         2.36 o                         
  -1   8   1       1640.46       1609.39         7.96 o                         
   0   8   1          0.04          0.98         0.60 o                         
   1   8   1        262.94        265.63         2.08 o                         
   2   8   1        361.21        362.24         3.86 o                         
   3   8   1         35.30         37.52         1.42 o                         
   4   8   1        111.93        115.98         2.98 o                         
   5   8   1         20.08         22.63         3.01 o                         
  -5   9   1         22.44         23.95         3.56 o                         
  -4   9   1         24.54         22.60         2.34 o                         
  -3   9   1        112.82        106.81         3.05 o                         
  -2   9   1        265.37        305.38         3.41 o                         
  -1   9   1         26.24         22.87         0.73 o                         
   0   9   1        204.82        223.95         2.14 o                         
   1   9   1         63.72         73.55         0.98 o                         
   2   9   1          9.32          9.87         0.72 o                         
   3   9   1        116.75        118.41         2.08 o                         
   4   9   1         86.47         91.22         3.06 o                         
   5   9   1          0.55          2.94         1.91 o                         
  -5  10   1         61.19         63.04         5.18 o                         
  -4  10   1          7.95          6.35         1.54 o                         
  -3  10   1        563.75        561.66         5.96 o                         
  -2  10   1        385.33        403.98         4.08 o                         
  -1  10   1        606.64        582.73         4.13 o                         
   0  10   1          3.46          4.10         0.41 o                         
   1  10   1         70.48         73.55         1.43 o                         
   2  10   1        118.06        125.10         1.95 o                         
   3  10   1          5.46          5.67         0.67 o                         
   4  10   1          0.09          1.79         0.97 o                         
   5  10   1        551.24        562.93        17.97 o                         
  -5  11   1        107.57        122.54        11.21 o                         
  -4  11   1         61.11         59.46         3.77 o                         
  -3  11   1         49.30         54.95         1.79 o                         
  -2  11   1        216.56        229.92         3.00 o                         
  -1  11   1        813.70        794.81         5.24 o                         
   0  11   1        108.30        111.28         1.56 o                         
   1  11   1        475.96        496.93         4.02 o                         
   2  11   1       1632.49       1679.05         9.70 o                         
   3  11   1         25.83         23.95         1.16 o                         
   4  11   1        202.15        213.06         4.45 o                         
   5  11   1        729.97        741.51        11.68 o                         
  -5  12   1         20.68         23.42         7.55 o                         
  -4  12   1         11.85          7.25         2.52 o                         
  -3  12   1          8.19          6.80         0.87 o                         
  -2  12   1       1201.36       1245.86         7.74 o                         
  -1  12   1       1399.30       1348.39         7.91 o                         
   0  12   1        648.99        634.65         4.47 o                         
   1  12   1        999.15        960.60         8.36 o                         
   2  12   1         47.98         53.36         1.17 o                         
   3  12   1        826.71        802.92         7.20 o                         
   4  12   1        961.90        980.44        11.79 o                         
   5  12   1        196.85        219.21         6.36 o                         
  -5  13   1        262.97        279.21        11.61 o                         
  -4  13   1         29.61         26.58         2.57 o                         
  -3  13   1        231.84        245.25         3.65 o                         
  -2  13   1        173.84        166.08         2.75 o                         
  -1  13   1        217.17        214.44         2.40 o                         
   0  13   1       1652.81       1645.34         9.20 o                         
   1  13   1       2116.17       2227.35        13.02 o                         
   2  13   1        849.78        912.13         5.75 o                         
   3  13   1         27.95         25.27         1.39 o                         
   4  13   1        288.03        295.02         5.33 o                         
   5  13   1        154.95        159.29         5.63 o                         
  -5  14   1         65.17         74.62         7.32 o                         
  -4  14   1         44.51         31.25         2.71 o                         
  -3  14   1        148.91        145.81         2.86 o                         
  -2  14   1          9.12         11.91         0.79 o                         
  -1  14   1       1087.20       1041.97         6.73 o                         
   0  14   1        757.85        770.48         4.95 o                         
   1  14   1       4990.79       5312.54        30.33 o                         
   2  14   1         61.40         62.12         1.22 o                         
   3  14   1         54.62         57.49         2.39 o                         
   4  14   1         42.89         46.61         2.66 o                         
   5  14   1          0.50          1.58         1.86 o                         
  -5  15   1         22.43         13.00         4.03 o                         
  -4  15   1         44.20         42.15         3.22 o                         
  -3  15   1          0.50          1.85         0.79 o                         
  -2  15   1       2773.81       2923.47        15.69 o                         
  -1  15   1       1228.56       1137.66         7.28 o                         
   0  15   1          0.01          4.51         0.48 o                         
   1  15   1        242.71        257.67         3.80 o                         
   2  15   1         14.08         13.11         0.74 o                         
   3  15   1        119.46        112.28         2.97 o                         
   4  15   1        315.90        315.08         5.64 o                         
   5  15   1         87.72         92.22         5.07 o                         
  -5  16   1         22.71         30.67        10.67 o                         
  -4  16   1         11.62          7.42         1.68 o                         
  -3  16   1        898.02        903.16         9.04 o                         
  -2  16   1        722.26        729.13         5.61 o                         
  -1  16   1         24.49         19.10         0.94 o                         
   0  16   1        790.28        787.01         5.21 o                         
   1  16   1       1572.77       1713.36        12.37 o                         
   2  16   1          0.82          0.91         0.54 o                         
   3  16   1        232.82        233.19         4.14 o                         
   4  16   1          5.45          8.22         1.39 o                         
   5  16   1         12.87         14.61         2.39 o                         
  -5  17   1        251.20        254.04        11.44 o                         
  -4  17   1         60.62         57.83         4.51 o                         
  -3  17   1          1.95          1.64         0.77 o                         
  -2  17   1         17.46         16.45         0.95 o                         
  -1  17   1        228.32        199.98         2.70 o                         
   0  17   1       2425.33       2457.31        12.49 o                         
   1  17   1         91.56         84.12         2.26 o                         
   2  17   1         23.07         25.88         1.22 o                         
   3  17   1          1.91          1.64         0.79 o                         
   4  17   1         50.22         52.84         2.85 o                         
   5  17   1          7.76          5.98         2.20 o                         
  -5  18   1         16.55         16.23         5.53 o                         
  -4  18   1          0.00         -1.75         2.85 o                         
  -3  18   1        115.70        120.18         3.63 o                         
  -2  18   1         65.57         85.87         1.72 o                         
  -1  18   1        243.09        218.98         2.74 o                         
   0  18   1          7.89         22.80         1.10 o                         
   1  18   1        675.85        660.54         7.86 o                         
   2  18   1         27.03         31.16         1.81 o                         
   3  18   1        586.79        557.45         6.37 o                         
   4  18   1        498.94        509.65         7.44 o                         
   5  18   1         27.63         24.87         3.44 o                         
  -5  19   1         35.31         26.35         7.40 o                         
  -4  19   1         28.03         30.44         3.91 o                         
  -3  19   1         81.09         94.85         3.89 o                         
  -2  19   1         28.66         30.72         1.24 o                         
  -1  19   1        182.02        170.39         2.44 o                         
   0  19   1        599.73        603.85         4.63 o                         
   1  19   1        222.05        175.65         3.25 o                         
   2  19   1        201.51        202.05         3.83 o                         
   3  19   1          4.61          5.80         1.09 o                         
   4  19   1        172.30        174.64         4.50 o                         
   5  19   1         32.28         34.26         3.66 o                         
  -5  20   1         50.04         56.69         5.29 o                         
  -4  20   1          0.26          1.58         1.56 o                         
  -3  20   1       1045.76       1047.73        11.59 o                         
  -2  20   1        742.59        739.27         6.72 o                         
  -1  20   1        137.56        131.31         2.09 o                         
   0  20   1         50.77         60.87         1.39 o                         
   1  20   1         97.89        123.03         2.77 o                         
   2  20   1          2.20          1.74         0.75 o                         
   3  20   1          0.81          0.68         0.77 o                         
   4  20   1        128.81        127.49         4.19 o                         
   5  20   1         39.29         43.73         3.58 o                         
  -5  21   1         60.87         57.13         5.48 o                         
  -4  21   1         35.35         48.21         4.38 o                         
  -3  21   1        348.63        327.44         6.08 o                         
  -2  21   1        294.23        277.47         4.51 o                         
  -1  21   1         71.41         64.89         1.53 o                         
   0  21   1        118.91        133.10         2.22 o                         
   1  21   1         28.18         28.18         1.84 o                         
   2  21   1          8.01          6.65         0.99 o                         
   3  21   1         12.76         11.24         1.44 o                         
   4  21   1        144.75        140.94         4.51 o                         
   5  21   1         16.74         13.01         4.20 o                         
  -5  22   1         11.79          8.42         4.07 o                         
  -4  22   1        111.96        121.50         6.11 o                         
  -3  22   1        700.57        695.78        10.69 o                         
  -2  22   1       1638.59       1596.70        12.98 o                         
  -1  22   1         68.22         75.98         1.65 o                         
   0  22   1          5.88          6.14         0.65 o                         
   1  22   1        352.57        340.58         7.86 o                         
   2  22   1          8.50          9.96         1.05 o                         
   3  22   1         26.97         27.17         2.04 o                         
   4  22   1         24.45         26.21         2.64 o                         
  -4  23   1          0.00          2.72         1.64 o                         
  -3  23   1        143.22        140.30         4.78 o                         
  -2  23   1       1632.61       1554.11        12.07 o                         
  -1  23   1         50.70         55.54         1.51 o                         
   0  23   1        840.22        832.48         6.58 o                         
   1  23   1       2538.46       2610.44        19.95 o                         
   2  23   1         35.05         38.26         2.69 o                         
   3  23   1        120.76        122.79         3.51 o                         
   4  23   1        129.82        128.88         4.53 o                         
  -4  24   1         12.72         18.13         2.64 o                         
  -3  24   1        194.67        203.35         5.22 o                         
  -2  24   1       1172.35       1186.45        10.23 o                         
  -1  24   1         52.54         55.30         1.56 o                         
   0  24   1        144.18        158.25         2.56 o                         
   1  24   1          0.55          1.60         0.83 o                         
   2  24   1        202.27        192.06         3.57 o                         
   3  24   1         10.61         10.46         1.50 o                         
   4  24   1         57.17         59.95         3.61 o                         
  -4  25   1          2.85          3.63         1.92 o                         
  -3  25   1         85.30         80.40         4.00 o                         
  -2  25   1        382.84        362.82         5.21 o                         
  -1  25   1          0.11         -0.20         0.47 o                         
   0  25   1          1.77          3.44         0.62 o                         
   1  25   1       1711.52       1735.21        18.37 o                         
   2  25   1          8.22          5.19         0.99 o                         
   3  25   1        523.15        510.95         7.30 o                         
   4  25   1          0.60          0.62         1.38 o                         
  -4  26   1         78.03         80.03         7.53 o                         
  -3  26   1         66.26         59.14         3.56 o                         
  -2  26   1        236.35        223.55         4.11 o                         
  -1  26   1          0.03          1.15         0.58 o                         
   0  26   1        226.12        213.83         3.15 o                         
   1  26   1         65.15         89.66         5.77 o                         
   2  26   1         39.27         41.98         2.25 o                         
   3  26   1         50.51         63.83         3.18 o                         
   4  26   1         10.88         11.26         1.95 o                         
  -4  27   1          5.06          8.00         2.22 o                         
  -3  27   1          0.76          0.71         1.17 o                         
  -2  27   1        775.44        767.00         9.00 o                         
  -1  27   1        161.47        156.32         2.95 o                         
   0  27   1         24.25         24.73         1.31 o                         
   1  27   1        120.57        128.50         3.26 o                         
   2  27   1          1.66         -0.33         0.67 o                         
   3  27   1         45.22         45.89         2.70 o                         
   4  27   1          3.07          2.96         1.69 o                         
  -4  28   1         31.29         28.76         3.39 o                         
  -3  28   1         15.22          9.77         1.79 o                         
  -2  28   1        243.15        243.75         4.94 o                         
  -1  28   1        693.34        666.99         6.54 o                         
   0  28   1        176.34        170.59         2.93 o                         
   1  28   1        162.81        174.57         3.90 o                         
   2  28   1          0.43          1.71         0.84 o                         
   3  28   1          1.07          4.18         1.30 o                         
   4  28   1          1.55          2.48         1.61 o                         
  -4  29   1        153.36        151.76         7.14 o                         
  -3  29   1         71.64         69.23         3.92 o                         
  -2  29   1        151.97        151.41         4.41 o                         
  -1  29   1        372.38        383.20         4.87 o                         
   0  29   1          0.00          3.71         1.01 o                         
   1  29   1         19.15         17.69         1.46 o                         
   2  29   1          1.33          3.77         1.01 o                         
   3  29   1          3.41          5.35         1.29 o                         
   4  29   1         54.76         64.10         4.06 o                         
  -4  30   1          0.12          0.25         1.65 o                         
  -3  30   1         33.46         35.84         3.00 o                         
  -2  30   1         42.57         44.15         2.94 o                         
  -1  30   1        203.41        207.14         3.63 o                         
   0  30   1         41.95         44.75         2.28 o                         
   1  30   1          1.22          1.53         0.72 o                         
   2  30   1        989.96        868.06         9.36 o                         
   3  30   1        190.49        186.82         5.05 o                         
   4  30   1         37.55         37.93         3.28 o                         
  -4  31   1         72.34         72.86         6.00 o                         
  -3  31   1          0.40          0.05         1.32 o                         
  -2  31   1        182.90        186.75         4.63 o                         
  -1  31   1        547.55        539.55         6.09 o                         
   0  31   1         31.63         29.67         1.95 o                         
   1  31   1        554.76        476.30         6.33 o                         
   2  31   1          7.11         14.49         1.71 o                         
   3  31   1        310.25        290.48         6.40 o                         
   4  31   1          0.36          2.49         1.78 o                         
  -4  32   1         17.41         14.93         5.52 o                         
  -3  32   1        105.07        103.69         6.34 o                         
  -2  32   1        955.90        978.82        11.12 o                         
  -1  32   1        283.78        282.96         4.72 o                         
   0  32   1        645.32        604.08         8.66 o                         
   1  32   1        155.55        134.29         3.40 o                         
   2  32   1          4.43          1.34         1.24 o                         
   3  32   1          1.37          3.12         1.65 o                         
   4  32   1          0.69          4.31         2.13 o                         
  -4  33   1          0.37          0.54         1.85 o                         
  -3  33   1        260.57        267.30         6.79 o                         
  -2  33   1        708.54        711.07         9.32 o                         
  -1  33   1        510.27        489.98         6.94 o                         
   0  33   1        105.60        111.88         3.70 o                         
   1  33   1         99.67         98.69         2.98 o                         
   2  33   1         39.07         41.51         2.69 o                         
   3  33   1          2.11          2.67         1.44 o                         
  -3  34   1        512.81        500.97         9.44 o                         
  -2  34   1        742.58        761.18         9.85 o                         
  -1  34   1         54.46         60.51         2.87 o                         
   0  34   1        123.73        127.19         4.00 o                         
   1  34   1        143.86        147.67         3.71 o                         
   2  34   1         85.98         79.75         3.51 o                         
   3  34   1          5.64          5.91         1.70 o                         
  -3  35   1         48.76         46.80         3.62 o                         
  -2  35   1         16.40         17.23         2.31 o                         
  -1  35   1          0.03          0.58         1.11 o                         
   0  35   1        223.16        231.57         5.49 o                         
   1  35   1        168.89        159.09         3.88 o                         
   2  35   1         39.67         36.01         2.74 o                         
   3  35   1         35.85         31.75         2.80 o                         
  -3  36   1          1.10          2.26         1.74 o                         
  -2  36   1         12.94         10.18         1.62 o                         
  -1  36   1        110.91        106.69         6.40 o                         
   0  36   1        234.34        232.14         5.61 o                         
   1  36   1          1.19          4.77         1.17 o                         
   2  36   1         38.93         49.57         3.13 o                         
   3  36   1         15.24         10.74         1.98 o                         
  -3  37   1         94.10         90.79         6.15 o                         
  -2  37   1         94.74        104.80         4.08 o                         
  -1  37   1        106.55        104.70         5.57 o                         
   0  37   1         38.97         41.67         3.06 o                         
   1  37   1        282.29        281.07         5.38 o                         
   2  37   1          1.77          3.52         1.40 o                         
   3  37   1          6.89          4.42         1.80 o                         
  -3  38   1        147.49        140.53         5.71 o                         
  -2  38   1         13.31         14.81         2.17 o                         
  -1  38   1         34.77         38.58         6.56 o                         
   0  38   1         22.34         22.07         2.58 o                         
   1  38   1        136.35        128.34         4.52 o                         
   2  38   1         15.12         15.44         2.06 o                         
   3  38   1          6.25          4.55         2.05 o                         
  -3  39   1        106.92         99.51         7.60 o                         
  -2  39   1          5.50          2.76         1.61 o                         
  -1  39   1         42.66         39.78         4.00 o                         
   0  39   1          5.78         11.54         2.06 o                         
   1  39   1          8.42          8.16         1.75 o                         
   2  39   1          2.80          1.89         1.46 o                         
   3  39   1         46.17         44.72         3.48 o                         
  -3  40   1        508.90        554.36        10.91 o                         
  -2  40   1        167.35        174.25         6.47 o                         
  -1  40   1         15.97         16.37         3.53 o                         
   0  40   1          8.35          8.48         1.97 o                         
   1  40   1         57.31         57.86         3.81 o                         
   2  40   1          5.31          7.61         1.83 o                         
  -2  41   1        107.08        123.48         6.99 o                         
  -1  41   1         60.85         54.44         7.03 o                         
   0  41   1          2.17          5.34         1.97 o                         
   1  41   1        187.93        192.52         5.77 o                         
   2  41   1          4.49          4.37         1.73 o                         
  -2  42   1        255.11        289.61        13.14 o                         
  -1  42   1         83.78         70.25         5.44 o                         
   0  42   1         40.80         38.84         3.69 o                         
   1  42   1        162.56        146.90         7.55 o                         
   2  42   1         91.36         89.09         5.37 o                         
  -2  43   1         23.04         34.34         4.50 o                         
  -1  43   1         25.04         27.72         3.82 o                         
   0  43   1         34.61         35.19         3.82 o                         
   1  43   1          1.11          1.43         1.89 o                         
   2  43   1         81.83         80.40         6.63 o                         
  -2  44   1         82.50         75.02         7.53 o                         
  -1  44   1        102.23        112.90        10.35 o                         
   0  44   1         40.58         54.47         6.11 o                         
   1  44   1        253.74        282.49         8.22 o                         
   2  44   1          0.42          2.36         2.13 o                         
  -1  45   1          7.41         10.07         3.47 o                         
   0  45   1         34.76         36.48         4.64 o                         
   1  45   1         15.43         30.37         3.40 o                         
  -1  46   1         60.16         67.99         5.83 o                         
   0  46   1         21.87         19.02         3.23 o                         
   1  46   1        109.53        150.97         8.57 o                         
   0  47   1        187.69        204.79         9.30 o                         
  -5   0   2         43.31         42.30         5.19 o                         
  -4   0   2         28.57         23.76         3.63 o                         
  -3   0   2        148.86        152.86         4.09 o                         
  -2   0   2         32.73         41.82         2.01 o                         
  -1   0   2         98.32        110.87         2.05 o                         
   0   0   2        912.45        842.04         7.76 o                         
   1   0   2        210.96        187.34         3.05 o                         
   2   0   2       1271.08       1334.72        10.44 o                         
   3   0   2        199.37        208.14         3.67 o                         
   4   0   2         94.16        107.03         2.99 o                         
  -5   1   2        115.34        129.09         5.64 o                         
  -4   1   2         13.51          9.63         1.92 o                         
  -3   1   2        143.05        153.75         3.45 o                         
  -2   1   2       1615.05       1779.55        13.80 o                         
  -1   1   2       6135.92       6201.55        28.67 o                         
   0   1   2        747.27        749.75         4.76 o                         
   1   1   2       1464.41       1499.79         8.05 o                         
   2   1   2        297.82        288.75         4.12 o                         
   3   1   2        126.00        119.90         2.04 o                         
   4   1   2         15.88         14.95         1.06 o                         
  -5   2   2        100.64        102.79         8.99 o                         
  -4   2   2          8.32          7.93         1.64 o                         
  -3   2   2         46.69         47.96         2.40 o                         
  -2   2   2       1113.07       1160.28         9.85 o                         
  -1   2   2        862.22        900.71         5.13 o                         
   0   2   2        663.67        659.33         4.90 o                         
   1   2   2        355.31        377.63         3.75 o                         
   2   2   2         18.40         14.70         0.88 o                         
   3   2   2          0.00          0.30         0.47 o                         
   4   2   2        313.90        315.38         3.55 o                         
   5   2   2         18.62         15.91         3.53 o                         
  -5   3   2         49.13         54.79         4.16 o                         
  -4   3   2          9.28          5.34         1.46 o                         
  -3   3   2         77.33         81.40         3.02 o                         
  -2   3   2        580.07        541.22         4.37 o                         
  -1   3   2        666.31        594.63         4.14 o                         
   0   3   2       1701.36       1627.27         8.09 o                         
   1   3   2        306.25        325.40         2.94 o                         
   2   3   2        106.52        115.79         1.88 o                         
   3   3   2         40.12         45.61         1.54 o                         
   4   3   2          6.60          5.53         0.76 o                         
   5   3   2          0.14          2.38         1.89 o                         
  -5   4   2          0.42         -0.50         2.01 o                         
  -4   4   2         27.51         32.52         2.91 o                         
  -3   4   2        257.96        247.26         4.54 o                         
  -2   4   2       1584.48       1606.50        11.06 o                         
  -1   4   2         28.09         31.52         0.85 o                         
   0   4   2        171.96        182.81         1.89 o                         
   1   4   2        180.71        170.83         2.17 o                         
   2   4   2        845.87        898.00         5.96 o                         
   3   4   2         54.80         57.29         1.67 o                         
   4   4   2         48.45         46.87         1.67 o                         
   5   4   2         15.28         10.66         2.26 o                         
  -5   5   2          0.00          2.89         2.10 o                         
  -4   5   2        201.24        203.72         5.78 o                         
  -3   5   2          1.98          3.85         1.18 o                         
  -2   5   2        319.97        360.99         4.84 o                         
  -1   5   2        347.57        311.13         2.76 o                         
   0   5   2         33.15         30.59         0.82 o                         
   1   5   2         83.30         70.85         1.39 o                         
   2   5   2       1709.76       1793.66         9.62 o                         
   3   5   2         88.76         89.36         1.85 o                         
   4   5   2         74.55         65.56         2.19 o                         
   5   5   2         43.04         41.04         3.03 o                         
  -5   6   2         16.83         21.30         6.23 o                         
  -4   6   2         57.03         58.80         3.76 o                         
  -3   6   2          0.06          1.15         0.71 o                         
  -2   6   2         46.24         51.21         1.57 o                         
  -1   6   2          0.07          0.58         0.27 o                         
   0   6   2         21.34         27.64         1.52 o                         
   1   6   2        828.89        844.58         7.15 o                         
   2   6   2        259.78        264.29         3.20 o                         
   3   6   2         50.75         54.18         1.70 o                         
   4   6   2          0.01         -0.66         0.66 o                         
   5   6   2        105.92        105.12         5.33 o                         
  -5   7   2        275.20        266.73        12.44 o                         
  -4   7   2          0.13          1.96         1.55 o                         
  -3   7   2        700.82        709.06         8.43 o                         
  -2   7   2         83.53         96.08         2.11 o                         
  -1   7   2        297.88        320.16         2.90 o                         
   0   7   2         46.45         47.99         1.06 o                         
   1   7   2       1302.38       1276.53         8.98 o                         
   2   7   2       1270.94       1273.18         8.43 o                         
   3   7   2        292.52        306.38         3.58 o                         
   4   7   2         83.92         82.69         3.18 o                         
   5   7   2         24.12         26.02         2.63 o                         
  -5   8   2        106.61        102.41        13.00 o                         
  -4   8   2        403.13        389.89        12.63 o                         
  -3   8   2        992.37        959.92        10.22 o                         
  -2   8   2        111.53        102.69         1.75 o                         
  -1   8   2        374.12        394.89         3.07 o                         
   0   8   2        642.24        596.39         4.52 o                         
   1   8   2       1222.40       1128.95         6.98 o                         
   2   8   2       2145.89       2218.43        12.49 o                         
   3   8   2        371.69        368.74         3.94 o                         
   4   8   2        145.01        144.90         3.49 o                         
   5   8   2          0.38         -1.47         1.47 o                         
  -5   9   2          4.89          3.12         2.22 o                         
  -4   9   2          0.14          3.52         1.29 o                         
  -3   9   2        111.23        118.69         3.35 o                         
  -2   9   2        983.93       1117.94         7.94 o                         
  -1   9   2       7991.40       8364.62        38.37 o                         
   0   9   2        475.82        505.04         4.11 o                         
   1   9   2        384.40        369.59         3.32 o                         
   2   9   2         82.18         78.14         1.79 o                         
   3   9   2         37.87         38.94         1.54 o                         
   4   9   2          4.20          4.38         1.05 o                         
   5   9   2         14.08         13.41         2.21 o                         
  -5  10   2        343.36        334.56        15.51 o                         
  -4  10   2        520.41        532.85        13.80 o                         
  -3  10   2        750.24        761.98         8.97 o                         
  -2  10   2        132.80        130.88         2.21 o                         
  -1  10   2        178.56        209.11         2.18 o                         
   0  10   2       2431.49       2337.01        12.60 o                         
   1  10   2        689.19        647.36         4.96 o                         
   2  10   2       2241.66       2234.48        12.56 o                         
   3  10   2        531.27        531.58         5.87 o                         
   4  10   2         56.81         57.96         2.70 o                         
   5  10   2          0.34          1.31         1.59 o                         
  -5  11   2        624.68        603.36        28.19 o                         
  -4  11   2        384.64        373.95         9.59 o                         
  -3  11   2         87.08         86.28         2.90 o                         
  -2  11   2        139.69        145.35         2.38 o                         
  -1  11   2       3553.00       3717.48        18.73 o                         
   0  11   2          0.18          0.12         0.33 o                         
   1  11   2        112.18        109.03         2.46 o                         
   2  11   2       2934.93       3024.82        16.95 o                         
   3  11   2       1732.16       1724.64        18.34 o                         
   4  11   2         31.31         34.87         2.16 o                         
   5  11   2        219.48        217.83         5.93 o                         
  -5  12   2        274.72        289.31         9.61 o                         
  -4  12   2          0.05          3.33         1.76 o                         
  -3  12   2         20.21         19.58         1.68 o                         
  -2  12   2          5.23          7.18         0.75 o                         
  -1  12   2        214.58        226.55         2.65 o                         
   0  12   2         28.03         39.73         1.30 o                         
   1  12   2         20.71         20.20         1.16 o                         
   2  12   2        673.35        665.07         5.71 o                         
   3  12   2        244.90        248.05         4.45 o                         
   4  12   2          1.51          1.07         0.99 o                         
   5  12   2         39.49         39.27         3.53 o                         
  -5  13   2          1.38          4.30         2.22 o                         
  -4  13   2         43.49         43.18         3.26 o                         
  -3  13   2        279.62        262.04         5.03 o                         
  -2  13   2         61.91         67.63         1.75 o                         
  -1  13   2        899.46        976.33         6.70 o                         
   0  13   2       1568.89       1546.31         9.31 o                         
   1  13   2        153.76        165.79         2.65 o                         
   2  13   2       2517.76       2522.59        14.53 o                         
   3  13   2         61.05         67.37         3.54 o                         
   4  13   2          0.03          0.88         1.20 o                         
   5  13   2        138.51        135.55         5.97 o                         
  -5  14   2         12.55         18.04         4.18 o                         
  -4  14   2         34.13         28.77         2.79 o                         
  -3  14   2         19.73         23.47         1.85 o                         
  -2  14   2          0.95          2.35         0.59 o                         
  -1  14   2         38.60         44.64         1.49 o                         
   0  14   2        439.51        456.24         4.12 o                         
   1  14   2        172.97        200.61         2.97 o                         
   2  14   2         77.27         91.24         2.22 o                         
   3  14   2       1314.13       1282.01        11.35 o                         
   4  14   2         18.54         21.31         2.03 o                         
   5  14   2          6.03          6.39         2.25 o                         
  -5  15   2        155.12        155.10         9.17 o                         
  -4  15   2          7.39          6.04         1.75 o                         
  -3  15   2         99.96        105.41         2.97 o                         
  -2  15   2         61.52         81.96         2.36 o                         
  -1  15   2       1753.81       1854.66        10.99 o                         
   0  15   2         13.42          0.47         0.36 o                         
   1  15   2         33.36         43.05         1.89 o                         
   2  15   2        723.45        667.94         6.48 o                         
   3  15   2         20.79         21.22         1.71 o                         
   4  15   2          4.98          3.86         1.24 o                         
   5  15   2          3.01          2.42         2.00 o                         
  -5  16   2        142.70        130.39         9.06 o                         
  -4  16   2         38.70         39.89         4.32 o                         
  -3  16   2         96.13         85.08         3.76 o                         
  -2  16   2        144.29        164.62         2.86 o                         
  -1  16   2         17.41         24.80         1.27 o                         
   0  16   2        418.49        458.11         4.23 o                         
   1  16   2         76.30         65.93         1.73 o                         
   2  16   2          0.01          1.57         0.79 o                         
   3  16   2       1645.43       1602.02        14.12 o                         
   4  16   2          0.07          0.72         1.24 o                         
   5  16   2         14.31         11.25         2.63 o                         
  -5  17   2        184.07        184.19         9.78 o                         
  -4  17   2          0.11          0.27         1.32 o                         
  -3  17   2        121.16        125.75         3.66 o                         
  -2  17   2         49.43         54.97         1.88 o                         
  -1  17   2       1248.66       1336.46        11.23 o                         
   0  17   2       1388.65       1435.15         9.16 o                         
   1  17   2          0.24          0.69         0.45 o                         
   2  17   2        770.23        730.88         8.68 o                         
   3  17   2        299.72        298.52         5.10 o                         
   4  17   2         59.94         52.77         2.94 o                         
   5  17   2          0.01          0.43         1.99 o                         
  -5  18   2         63.60         63.76        11.13 o                         
  -4  18   2          0.59         -0.96         1.38 o                         
  -3  18   2         54.80         56.63         2.85 o                         
  -2  18   2          3.00          2.30         0.69 o                         
  -1  18   2         66.57         72.95         1.69 o                         
   0  18   2          0.91          0.04         0.38 o                         
   1  18   2        145.65        140.76         3.20 o                         
   2  18   2        153.07        142.43         3.41 o                         
   3  18   2         21.33         21.23         1.70 o                         
   4  18   2         31.75         42.42         2.78 o                         
  -5  19   2         14.61          6.18         2.97 o                         
  -4  19   2         53.36         54.12         6.09 o                         
  -3  19   2         78.15         80.33         3.24 o                         
  -2  19   2         11.10         11.97         1.09 o                         
  -1  19   2        560.58        566.12         5.13 o                         
   0  19   2          0.94          0.46         0.42 o                         
   1  19   2        243.28        244.02         3.50 o                         
   2  19   2        523.74        526.60         6.86 o                         
   3  19   2         68.54         69.22         3.20 o                         
   4  19   2         90.50         92.21         5.18 o                         
  -5  20   2          1.71         -5.68         5.68 o                         
  -4  20   2         22.98         19.92         2.61 o                         
  -3  20   2        233.77        231.20         5.16 o                         
  -2  20   2        169.56        179.54         3.21 o                         
  -1  20   2         64.35         70.68         1.78 o                         
   0  20   2          7.41         11.73         0.89 o                         
   1  20   2        145.09        139.67         2.65 o                         
   2  20   2        168.80        170.58         3.86 o                         
   3  20   2          0.10         -0.82         0.82 o                         
   4  20   2        147.09        162.65         4.67 o                         
  -4  21   2          8.86          6.72         2.21 o                         
  -3  21   2         40.13         44.68         3.38 o                         
  -2  21   2          5.24          4.24         0.84 o                         
  -1  21   2        165.53        178.79         2.82 o                         
   0  21   2          8.02         13.68         0.88 o                         
   1  21   2        111.66        113.58         2.42 o                         
   2  21   2         56.90         64.55         2.83 o                         
   3  21   2        102.86         97.64         3.57 o                         
   4  21   2         10.34          9.79         2.01 o                         
  -4  22   2          4.85          6.54         2.18 o                         
  -3  22   2        360.29        361.28         6.63 o                         
  -2  22   2        146.32        140.20         3.36 o                         
  -1  22   2         41.90         47.99         1.67 o                         
   0  22   2         45.38         38.62         1.32 o                         
   1  22   2        465.24        445.44         6.06 o                         
   2  22   2        494.44        491.85         8.12 o                         
   3  22   2         64.53         69.31         3.21 o                         
   4  22   2         77.89         81.20         4.46 o                         
  -4  23   2         33.14         33.56         4.00 o                         
  -3  23   2        238.41        244.91         5.52 o                         
  -2  23   2        210.75        207.34         4.15 o                         
  -1  23   2        519.36        500.86         5.10 o                         
   0  23   2          0.71          1.02         0.45 o                         
   1  23   2        186.93        159.33         3.59 o                         
   2  23   2         13.17         21.60         1.84 o                         
   3  23   2         22.73         21.45         2.01 o                         
   4  23   2         42.24         44.90         3.19 o                         
  -4  24   2          0.11          2.40         1.87 o                         
  -3  24   2         35.54         33.58         2.61 o                         
  -2  24   2         32.98         32.46         2.00 o                         
  -1  24   2        120.64        124.40         2.48 o                         
   0  24   2         39.06         51.98         1.55 o                         
   1  24   2        138.08        133.18         3.38 o                         
   2  24   2        107.98        104.71         3.29 o                         
   3  24   2        111.14        106.64         3.79 o                         
   4  24   2         24.47         25.67         2.63 o                         
  -4  25   2          1.36          2.28         1.85 o                         
  -3  25   2          1.13          0.94         1.43 o                         
  -2  25   2          6.28         10.73         1.37 o                         
  -1  25   2        951.02        941.43         7.71 o                         
   0  25   2        142.33        133.72         2.83 o                         
   1  25   2        179.79        171.11         3.83 o                         
   2  25   2          0.63          2.00         0.99 o                         
   3  25   2         19.09         12.03         1.61 o                         
   4  25   2         60.74         63.76         3.83 o                         
  -4  26   2         21.62         24.58         3.54 o                         
  -3  26   2         51.19         55.38         3.73 o                         
  -2  26   2        236.93        227.85         4.56 o                         
  -1  26   2         68.24         67.51         1.92 o                         
   0  26   2         47.07         43.21         2.17 o                         
   1  26   2        349.09        302.37         5.23 o                         
   2  26   2        131.03        120.92         3.61 o                         
   3  26   2        197.40        184.83         5.45 o                         
   4  26   2         67.76         69.84         4.02 o                         
  -4  27   2        212.49        229.84        10.20 o                         
  -3  27   2        153.20        161.92         5.49 o                         
  -2  27   2       1897.99       1876.61        15.63 o                         
  -1  27   2       4603.74       4623.62        53.48 o                         
   0  27   2          6.55          8.82         0.99 o                         
   1  27   2        137.10        138.22         3.60 o                         
   2  27   2        338.26        288.43         6.26 o                         
   3  27   2         34.38         27.13         3.48 o                         
   4  27   2          3.19          2.60         1.88 o                         
  -4  28   2          5.66          7.14         2.54 o                         
  -3  28   2         73.05         73.50         4.57 o                         
  -2  28   2          0.27          0.97         0.91 o                         
  -1  28   2        275.86        300.05         5.09 o                         
   0  28   2         20.93         24.74         1.63 o                         
   1  28   2         69.76         63.25         4.20 o                         
   2  28   2          0.32          1.73         1.04 o                         
   3  28   2          1.56          1.14         1.40 o                         
   4  28   2         66.67         78.10         4.36 o                         
  -4  29   2         21.23         25.45         3.27 o                         
  -3  29   2         87.56         96.66         5.06 o                         
  -2  29   2          0.45          0.82         0.81 o                         
  -1  29   2       4987.38       4951.69        26.95 o                         
   0  29   2         87.56         88.24         2.83 o                         
   1  29   2        355.65        290.68         5.36 o                         
   2  29   2        323.74        327.72         6.10 o                         
   3  29   2        149.46        155.14         4.78 o                         
   4  29   2         39.09         47.75         5.62 o                         
  -4  30   2         89.57         86.46         5.68 o                         
  -3  30   2         30.68         40.30         3.10 o                         
  -2  30   2         88.00         92.42         3.14 o                         
   0  30   2          4.73          4.24         1.08 o                         
   1  30   2         74.24         78.32         3.15 o                         
   2  30   2        784.73        709.34         9.31 o                         
   3  30   2        199.89        183.06         6.32 o                         
   4  30   2          0.02          1.56         1.36 o                         
  -4  31   2          1.93          0.96         2.26 o                         
  -3  31   2         25.91         24.80         2.87 o                         
  -2  31   2        353.07        356.98         6.28 o                         
  -1  31   2        621.86        592.95         8.61 o                         
   0  31   2         23.58         27.74         2.04 o                         
   1  31   2        161.16        134.26         3.82 o                         
   2  31   2         18.72         13.31         1.83 o                         
   3  31   2          2.95          3.42         1.48 o                         
  -4  32   2          0.47          2.59         2.32 o                         
  -3  32   2          0.13          2.94         1.58 o                         
  -2  32   2        469.09        478.42         7.43 o                         
  -1  32   2        183.89        182.24         4.77 o                         
   0  32   2        153.63        145.11         3.76 o                         
   1  32   2         94.29         68.57         4.98 o                         
   2  32   2          9.90          7.37         2.04 o                         
   3  32   2          4.23          3.58         1.58 o                         
  -3  33   2         10.02         10.07         2.64 o                         
  -2  33   2        825.48        821.73        10.14 o                         
  -1  33   2        470.29        487.63         7.94 o                         
   0  33   2         31.62         34.46         2.56 o                         
   1  33   2         73.02         69.07         3.33 o                         
   2  33   2        160.96        144.03         4.07 o                         
   3  33   2          0.88          1.02         1.49 o                         
  -3  34   2         19.01         18.56         2.43 o                         
  -2  34   2        527.61        524.85         8.04 o                         
  -1  34   2          8.62         10.07         1.69 o                         
   0  34   2        112.72        112.68         3.97 o                         
   1  34   2          8.05          7.96         1.52 o                         
   2  34   2         83.22         70.28         3.65 o                         
   3  34   2         77.32         89.09         4.49 o                         
  -3  35   2         45.42         45.93         3.62 o                         
  -2  35   2          0.34          1.06         1.25 o                         
  -1  35   2        235.74        227.34         6.36 o                         
   0  35   2         24.36         21.41         2.17 o                         
   1  35   2         52.71         55.87         3.23 o                         
   2  35   2         60.06         57.24         3.14 o                         
   3  35   2         12.67         13.84         2.69 o                         
  -3  36   2          5.35          8.09         2.07 o                         
  -2  36   2          1.22          0.89         1.51 o                         
  -1  36   2          1.11          3.03         1.72 o                         
   0  36   2          6.21          8.53         1.62 o                         
   1  36   2          2.37          3.04         1.74 o                         
   2  36   2          3.37          5.14         1.82 o                         
   3  36   2          8.16          4.44         1.69 o                         
  -3  37   2        138.88        153.69         5.63 o                         
  -2  37   2          0.16          0.77         1.64 o                         
  -1  37   2          8.00          6.66         2.23 o                         
   0  37   2         23.89         24.35         2.41 o                         
   1  37   2         72.11         76.91         4.64 o                         
   2  37   2         23.46         21.05         2.22 o                         
   3  37   2          8.36          9.86         3.00 o                         
  -3  38   2         55.17         53.98         4.02 o                         
  -2  38   2         39.45         35.24         4.26 o                         
  -1  38   2         23.19         22.52         3.34 o                         
   0  38   2         60.30         56.09         3.60 o                         
   1  38   2         44.25         51.19         2.96 o                         
   2  38   2        120.18        106.27         4.22 o                         
   3  38   2          1.46          1.61         1.86 o                         
  -3  39   2          0.63         -2.33         2.67 o                         
  -2  39   2         25.13         22.34         3.53 o                         
  -1  39   2        179.72        188.88         7.43 o                         
   0  39   2          2.46         -0.08         1.66 o                         
   1  39   2          5.01          6.56         1.75 o                         
   2  39   2         10.14          4.73         1.75 o                         
  -2  40   2          0.99          1.75         2.70 o                         
  -1  40   2         18.22         16.58         3.10 o                         
   0  40   2        150.71        149.92         6.67 o                         
   1  40   2        192.76        184.84         5.78 o                         
   2  40   2          6.01          5.16         1.83 o                         
  -2  41   2          6.08          6.38         3.81 o                         
  -1  41   2        153.15        165.66         7.23 o                         
   0  41   2         88.52         87.67         5.07 o                         
   1  41   2         55.74         72.04         4.32 o                         
   2  41   2          0.21          0.44         1.49 o                         
  -2  42   2          0.09         -1.80         1.80 o                         
  -1  42   2         18.35         17.03         3.09 o                         
   0  42   2          1.55          6.84         2.02 o                         
   1  42   2         31.18         34.31         3.23 o                         
   2  42   2         24.50         30.44         3.14 o                         
  -2  43   2          0.15         -2.59         3.27 o                         
  -1  43   2          4.32          3.77         2.49 o                         
   0  43   2         48.55         50.65         5.11 o                         
   1  43   2          8.97         14.53         3.84 o                         
  -1  44   2         10.00         10.36         2.88 o                         
   0  44   2          1.11          5.15         2.32 o                         
   1  44   2          1.42          2.48         1.52 o                         
  -1  45   2        149.20        169.87         7.76 o                         
   0  45   2         50.24         75.73         6.07 o                         
   1  45   2         12.77         10.56         2.68 o                         
   0  46   2         81.62        102.27         8.66 o                         
  -5   0   3        105.59         95.86         8.07 o                         
  -4   0   3         44.60         52.18         5.17 o                         
  -3   0   3          1.10          2.34         1.57 o                         
  -2   0   3         87.11         94.34         4.18 o                         
  -1   0   3          9.15          6.26         0.81 o                         
   0   0   3         36.33         41.41         2.94 o                         
   1   0   3        353.93        362.50         5.05 o                         
   2   0   3        531.46        516.22         6.81 o                         
   3   0   3         12.74         13.17         2.15 o                         
   4   0   3        495.56        484.25         7.47 o                         
   5   0   3         29.72         27.80         3.42 o                         
  -5   1   3         13.39          5.95         2.51 o                         
  -4   1   3          9.49          8.39         2.25 o                         
  -3   1   3         94.91         98.44         3.82 o                         
  -2   1   3       1368.81       1457.25        11.05 o                         
  -1   1   3         10.50          9.62         0.72 o                         
   0   1   3        698.86        689.46         5.52 o                         
   1   1   3        935.05        988.43         6.59 o                         
   2   1   3        207.07        195.31         2.86 o                         
   3   1   3        536.67        487.06         4.98 o                         
   4   1   3         47.76         48.65         2.14 o                         
   5   1   3          3.51          1.65         1.57 o                         
  -5   2   3          0.03          1.37         1.95 o                         
  -4   2   3          3.75          4.80         1.75 o                         
  -3   2   3        220.71        223.81         7.58 o                         
  -2   2   3        288.37        292.89         3.99 o                         
  -1   2   3        214.28        200.93         2.31 o                         
   0   2   3       3166.98       3127.51        16.63 o                         
   1   2   3         17.04         21.03         1.32 o                         
   2   2   3        310.75        298.95         3.56 o                         
   3   2   3         94.29         90.18         2.14 o                         
   4   2   3         33.16         38.08         1.93 o                         
   5   2   3         15.93         15.04         2.29 o                         
  -5   3   3          4.92          8.19         2.45 o                         
  -4   3   3          9.62         11.87         2.13 o                         
  -3   3   3         41.30         46.80         3.10 o                         
  -2   3   3         13.98         15.40         1.00 o                         
  -1   3   3        133.09        178.48         2.18 o                         
   0   3   3        122.08        164.31         2.29 o                         
   1   3   3         93.56         95.33         1.89 o                         
   2   3   3        391.86        352.74         3.76 o                         
   3   3   3        107.82        127.62         2.51 o                         
   4   3   3        374.24        355.35         4.74 o                         
   5   3   3          6.10          2.67         1.82 o                         
  -5   4   3          3.27          2.22         2.06 o                         
  -4   4   3        120.12        132.75         5.01 o                         
  -3   4   3       1433.69       1425.68        15.98 o                         
  -2   4   3        223.54        225.83         3.44 o                         
  -1   4   3        537.50        554.48         4.28 o                         
   0   4   3       5148.32       5181.29        22.85 o                         
   1   4   3        229.07        213.66         2.70 o                         
   2   4   3        735.60        727.01         7.12 o                         
   3   4   3          4.09          4.27         0.78 o                         
   4   4   3          3.07          4.79         1.12 o                         
   5   4   3          2.08          2.75         1.56 o                         
  -5   5   3        123.64        124.72         7.18 o                         
  -4   5   3        604.70        593.28        10.57 o                         
  -3   5   3       1748.90       1718.21        15.63 o                         
  -2   5   3        360.29        379.84         3.89 o                         
  -1   5   3        224.21        255.14         2.69 o                         
   0   5   3         14.48         20.98         0.97 o                         
   1   5   3         94.86        110.81         2.20 o                         
   2   5   3          1.61          1.85         0.68 o                         
   3   5   3          1.72          0.86         0.70 o                         
   4   5   3         14.85         13.57         1.82 o                         
   5   5   3          9.07         15.76         2.20 o                         
  -5   6   3         19.95         28.21         4.14 o                         
  -4   6   3        418.17        426.34         8.92 o                         
  -3   6   3        543.93        564.02         7.71 o                         
  -2   6   3         14.34         16.60         1.37 o                         
  -1   6   3        213.91        248.62         3.83 o                         
   0   6   3         33.01         36.78         1.22 o                         
   1   6   3        120.18        122.56         2.04 o                         
   2   6   3        167.80        156.51         2.57 o                         
   3   6   3        106.90        106.90         2.60 o                         
   4   6   3         36.70         36.89         2.25 o                         
   5   6   3         11.87         12.16         2.11 o                         
  -5   7   3         20.47         17.97         3.27 o                         
  -4   7   3        905.20        848.68        12.93 o                         
  -3   7   3         87.02         80.91         3.02 o                         
  -2   7   3          3.78          4.10         0.78 o                         
  -1   7   3        307.18        323.38         3.41 o                         
   0   7   3        216.68        194.55         2.39 o                         
   1   7   3         80.40         72.89         1.67 o                         
   2   7   3         90.57         91.95         2.01 o                         
   3   7   3         19.75         24.68         1.56 o                         
   4   7   3         15.60         14.78         1.64 o                         
   5   7   3         28.33         33.50         2.60 o                         
  -5   8   3          6.95          8.39         3.25 o                         
  -4   8   3        121.99        113.78         6.05 o                         
  -3   8   3        247.91        231.23         4.86 o                         
  -2   8   3         54.75         50.99         2.25 o                         
  -1   8   3        322.63        308.42         3.35 o                         
   0   8   3       1062.53       1063.23         6.65 o                         
   1   8   3        456.23        450.71         4.31 o                         
   2   8   3        166.38        152.98         3.16 o                         
   3   8   3        226.84        235.39         3.85 o                         
   4   8   3         16.02         17.69         1.79 o                         
   5   8   3          2.13          1.76         1.47 o                         
  -5   9   3         16.94         16.98         6.50 o                         
  -4   9   3         17.16         19.73         2.61 o                         
  -3   9   3          0.34          2.70         0.99 o                         
  -2   9   3          0.47          2.18         0.65 o                         
  -1   9   3        620.72        719.41         5.67 o                         
   0   9   3        732.41        811.72         5.59 o                         
   1   9   3         16.50         11.09         0.80 o                         
   2   9   3         39.73         40.20         1.62 o                         
   3   9   3         68.16         71.13         2.61 o                         
   4   9   3          2.20          2.15         1.12 o                         
   5   9   3          2.92          4.31         1.79 o                         
  -5  10   3          0.39          0.57         3.17 o                         
  -4  10   3        311.19        321.26         7.70 o                         
  -3  10   3         11.46         10.63         1.47 o                         
  -2  10   3        159.22        169.04         3.23 o                         
  -1  10   3         26.13         25.89         1.21 o                         
   0  10   3        720.18        725.48         5.53 o                         
   1  10   3          4.36          6.10         0.81 o                         
   2  10   3         17.62         15.83         1.20 o                         
   3  10   3        342.57        358.27         5.24 o                         
   4  10   3          0.65          0.88         1.12 o                         
  -5  11   3         11.66         -0.08         3.21 o                         
  -4  11   3        895.04        866.64        15.90 o                         
  -3  11   3         40.52         38.84         2.52 o                         
  -2  11   3         34.32         35.81         2.36 o                         
  -1  11   3        177.02        209.64         3.04 o                         
   0  11   3        508.70        533.44         4.91 o                         
   1  11   3        121.65        107.38         2.01 o                         
   2  11   3        364.68        341.84         4.50 o                         
   3  11   3        549.40        530.11         6.96 o                         
   4  11   3         33.19         30.97         2.36 o                         
  -5  12   3          1.06         -1.49         4.68 o                         
  -4  12   3          4.07          8.06         2.29 o                         
  -3  12   3        109.68         91.04         3.22 o                         
  -2  12   3        324.28        312.27         4.62 o                         
  -1  12   3         30.78         21.99         1.06 o                         
   0  12   3        105.72        106.95         2.07 o                         
   1  12   3          0.01          0.09         0.40 o                         
   2  12   3          8.79         13.17         1.81 o                         
   3  12   3        234.46        225.33         4.83 o                         
   4  12   3         96.04         94.25         4.10 o                         
  -5  13   3          7.33          6.85         3.12 o                         
  -4  13   3         87.92         80.30         5.68 o                         
  -3  13   3        371.31        340.52         6.34 o                         
  -2  13   3        324.41        338.10         4.91 o                         
  -1  13   3         97.06        136.27         2.10 o                         
   0  13   3        181.22        190.95         2.80 o                         
   1  13   3          0.29          0.59         0.50 o                         
   2  13   3        965.20        895.06        10.26 o                         
   3  13   3        111.19        112.62         3.53 o                         
   4  13   3          6.70          8.49         1.72 o                         
  -5  14   3         18.10         15.10         3.03 o                         
  -4  14   3         11.72         14.62         2.71 o                         
  -3  14   3        109.18         91.99         3.28 o                         
  -2  14   3        697.29        754.49         7.85 o                         
  -1  14   3         39.99         48.96         1.35 o                         
   0  14   3         51.12         59.46         1.64 o                         
   1  14   3         23.55         23.46         1.13 o                         
   2  14   3        152.47        146.15         3.15 o                         
   3  14   3         39.12         37.93         2.46 o                         
   4  14   3          5.79          7.33         1.63 o                         
  -5  15   3          7.52          2.75         4.12 o                         
  -4  15   3         91.94        101.24         8.43 o                         
  -3  15   3         56.72         46.65         2.80 o                         
  -2  15   3       1392.51       1421.36        11.91 o                         
  -1  15   3        569.83        579.48         4.85 o                         
   0  15   3       4237.07       4387.90        22.85 o                         
   1  15   3        931.52        879.61         7.92 o                         
   2  15   3        236.01        223.56         4.97 o                         
   3  15   3        886.89        885.72        10.38 o                         
   4  15   3        105.62        102.51         4.28 o                         
  -5  16   3          2.70          5.88         2.33 o                         
  -4  16   3         82.18         70.87         5.53 o                         
  -3  16   3         34.07         36.02         3.12 o                         
  -2  16   3        559.05        562.59         6.77 o                         
  -1  16   3        134.53        132.43         2.71 o                         
   0  16   3        571.64        558.27         5.26 o                         
   1  16   3       1030.64       1016.22         8.75 o                         
   2  16   3        205.59        196.32         5.08 o                         
   3  16   3        475.99        456.94         7.20 o                         
   4  16   3        517.45        497.65         8.25 o                         
  -4  17   3          4.11         -1.21         1.86 o                         
  -3  17   3         17.83         18.12         2.18 o                         
  -2  17   3        618.76        616.21         7.19 o                         
  -1  17   3         60.50         73.19         1.85 o                         
   0  17   3         15.62         19.64         1.18 o                         
   1  17   3          0.07          2.63         0.83 o                         
   2  17   3       1331.63       1301.53        12.35 o                         
   3  17   3        506.66        496.57         9.17 o                         
   4  17   3        612.32        625.28        14.70 o                         
  -4  18   3         52.46         49.69         4.72 o                         
  -3  18   3        119.05        113.36         4.32 o                         
  -2  18   3         79.37         94.78         2.81 o                         
  -1  18   3         23.29         28.56         1.42 o                         
   0  18   3         11.27         10.00         0.90 o                         
   1  18   3         21.98         23.81         1.54 o                         
   2  18   3         26.03         21.80         1.94 o                         
   3  18   3         32.34         30.16         3.04 o                         
   4  18   3        123.76        130.11         5.26 o                         
  -4  19   3        257.43        265.90         8.87 o                         
  -3  19   3         14.34         11.55         2.31 o                         
  -2  19   3         74.37         63.24         2.54 o                         
  -1  19   3         83.68         83.53         2.05 o                         
   0  19   3          8.73          7.28         0.96 o                         
   1  19   3        272.75        251.09         4.57 o                         
   2  19   3        323.04        297.21         6.69 o                         
   3  19   3          1.34          2.39         1.17 o                         
   4  19   3        205.28        202.51         6.19 o                         
  -4  20   3         28.30         27.18         3.37 o                         
  -3  20   3         48.65         40.69         3.28 o                         
  -2  20   3         74.05         72.40         2.80 o                         
  -1  20   3         21.86         19.07         1.25 o                         
   0  20   3       1552.47       1521.33        10.42 o                         
   1  20   3        358.52        340.00         4.76 o                         
   2  20   3         37.16         34.41         2.60 o                         
   3  20   3         59.59         50.27         2.95 o                         
   4  20   3        169.52        171.59         5.76 o                         
  -4  21   3         31.04         30.04         3.19 o                         
  -3  21   3         14.39         13.92         2.21 o                         
  -2  21   3        196.64        185.08         3.95 o                         
  -1  21   3         72.19         72.94         2.01 o                         
   0  21   3        333.11        301.15         4.40 o                         
   1  21   3        198.80        190.35         3.65 o                         
   2  21   3         41.90         44.23         2.66 o                         
   3  21   3        305.68        294.02         5.99 o                         
   4  21   3          5.29          6.79         1.84 o                         
  -4  22   3         75.35         82.37         5.00 o                         
  -3  22   3        281.98        272.82         6.93 o                         
  -2  22   3          0.00          0.44         0.80 o                         
  -1  22   3         75.25         72.61         2.04 o                         
   0  22   3       2948.72       2901.80        18.54 o                         
   1  22   3          5.53          4.29         1.06 o                         
   2  22   3        455.95        421.63         6.75 o                         
   3  22   3         20.44         16.83         2.25 o                         
   4  22   3        177.76        147.39         5.05 o                         
  -4  23   3        154.31        148.83         5.96 o                         
  -3  23   3         81.82         71.43         4.29 o                         
  -2  23   3         41.80         37.54         3.21 o                         
  -1  23   3         83.85         84.61         2.20 o                         
   0  23   3       1187.08       1153.63         9.82 o                         
   1  23   3        161.24        164.84         3.92 o                         
   2  23   3         88.88         88.82         3.42 o                         
   3  23   3          2.84          2.82         1.33 o                         
   4  23   3         74.71         70.90         4.19 o                         
  -4  24   3         23.89         32.72         3.95 o                         
  -3  24   3          0.64          0.17         1.34 o                         
  -2  24   3          0.02         -0.83         0.87 o                         
  -1  24   3        109.53        114.43         2.82 o                         
   0  24   3        393.06        375.80         5.15 o                         
   1  24   3         19.17         18.18         1.71 o                         
   2  24   3          1.98          0.98         1.26 o                         
   3  24   3         46.03         48.23         3.10 o                         
   4  24   3          0.58          1.04         1.57 o                         
  -4  25   3         24.71         17.06         3.22 o                         
  -3  25   3        380.41        361.60         9.50 o                         
  -2  25   3         45.65         44.58         2.82 o                         
  -1  25   3          5.96          7.28         1.02 o                         
   0  25   3         42.51         44.00         2.45 o                         
   1  25   3         17.93         14.24         1.60 o                         
   2  25   3         30.90         33.93         2.48 o                         
   3  25   3          8.86          5.08         1.40 o                         
   4  25   3         17.92         19.69         2.68 o                         
  -4  26   3        108.62        113.54         7.11 o                         
  -3  26   3         98.11         91.31         4.76 o                         
  -2  26   3        139.00        138.82         4.23 o                         
  -1  26   3         15.06         15.51         1.40 o                         
   0  26   3        582.80        541.59         6.47 o                         
   1  26   3          5.10          5.91         1.17 o                         
   2  26   3        108.19        105.10         3.67 o                         
   3  26   3         25.92         21.69         2.19 o                         
   4  26   3          9.08         10.10         2.31 o                         
  -4  27   3         76.73         98.17         9.41 o                         
  -3  27   3         89.54         87.25         4.63 o                         
  -2  27   3         21.11         20.22         2.08 o                         
  -1  27   3        617.40        597.09         7.58 o                         
   0  27   3        561.90        583.34         7.43 o                         
   1  27   3          0.05          0.26         0.91 o                         
   2  27   3         42.18         48.96         2.92 o                         
   3  27   3         27.10         22.08         2.71 o                         
   4  27   3        113.15        116.19         5.68 o                         
  -4  28   3         16.42         13.21         3.20 o                         
  -3  28   3         33.43         32.55         4.11 o                         
  -2  28   3          9.58          9.83         2.06 o                         
  -1  28   3         58.21         63.70         2.93 o                         
   0  28   3        136.28        134.90         3.65 o                         
   1  28   3         24.09         20.81         1.87 o                         
   2  28   3         31.93         32.45         2.51 o                         
   3  28   3          4.36          3.66         1.42 o                         
  -4  29   3          1.64          2.64         2.50 o                         
  -3  29   3         13.22         21.35         3.92 o                         
  -2  29   3        485.35        493.37         8.28 o                         
  -1  29   3        390.39        377.16         6.85 o                         
   0  29   3       1208.37       1120.10        11.47 o                         
   1  29   3         64.04         53.80         2.95 o                         
   2  29   3         13.29         18.83         2.03 o                         
   3  29   3        306.59        320.56         6.91 o                         
  -3  30   3        369.14        375.20        11.61 o                         
  -2  30   3         27.40         33.25         2.79 o                         
  -1  30   3        115.98        114.40         3.83 o                         
   0  30   3          0.00          1.53         0.93 o                         
   1  30   3         99.22         95.72         3.60 o                         
   2  30   3         72.36         77.32         5.36 o                         
   3  30   3          7.22          3.64         2.19 o                         
  -3  31   3          0.64          2.55         2.16 o                         
  -2  31   3        361.93        358.82         7.15 o                         
  -1  31   3         40.86         37.24         2.69 o                         
   0  31   3        424.24        399.15         6.59 o                         
   1  31   3         37.40         28.16         2.74 o                         
   2  31   3         19.58         17.43         2.01 o                         
   3  31   3        156.03        169.56         5.86 o                         
  -3  32   3          2.41          0.12         2.10 o                         
  -2  32   3        190.63        174.80         5.80 o                         
  -1  32   3        130.74        122.03         4.08 o                         
   0  32   3       1199.55       1158.87        12.88 o                         
   1  32   3         50.93         44.19         2.82 o                         
   2  32   3         50.13         49.97         3.22 o                         
   3  32   3         37.13         34.57         3.34 o                         
  -3  33   3        117.01        138.89         7.10 o                         
  -2  33   3          1.22          3.64         1.69 o                         
  -1  33   3          1.74          1.70         1.52 o                         
   0  33   3        560.72        609.79         8.49 o                         
   1  33   3        519.04        485.56         7.87 o                         
   2  33   3         28.68         31.08         2.68 o                         
   3  33   3         15.45          3.52         2.21 o                         
  -3  34   3        166.66        150.63         8.90 o                         
  -2  34   3         25.71         26.77         3.05 o                         
  -1  34   3         23.24         21.28         2.53 o                         
   0  34   3       1129.16       1132.83        13.66 o                         
   1  34   3         46.40         57.84         4.40 o                         
   2  34   3        127.25        126.26         4.65 o                         
   3  34   3         69.29         76.90         5.84 o                         
  -3  35   3         78.55         69.10         5.46 o                         
  -2  35   3        207.57        202.39         7.57 o                         
  -1  35   3          7.40          6.31         1.96 o                         
   0  35   3        179.25        184.27         5.29 o                         
   1  35   3        101.62        100.79         4.33 o                         
   2  35   3         11.17         11.67         2.51 o                         
   3  35   3         42.27         42.21         4.13 o                         
  -3  36   3          4.91          7.16         4.20 o                         
  -2  36   3         23.66         22.25         3.32 o                         
  -1  36   3         26.13         23.47         2.86 o                         
   0  36   3         94.27        111.24         4.98 o                         
   1  36   3         11.42         13.77         2.43 o                         
   2  36   3         67.89         73.99         4.08 o                         
  -2  37   3          0.12         -0.49         2.11 o                         
  -1  37   3          5.87          4.27         1.86 o                         
   0  37   3        109.16        119.07         4.67 o                         
   1  37   3          4.26          3.14         1.63 o                         
   2  37   3         10.69          9.51         1.97 o                         
  -2  38   3          0.46          2.01         2.30 o                         
  -1  38   3         62.45         63.34         4.43 o                         
   0  38   3         97.96        123.67         5.72 o                         
   1  38   3          9.18         11.13         2.47 o                         
   2  38   3          0.58          1.24         1.60 o                         
  -2  39   3          0.17         -1.91         4.44 o                         
  -1  39   3          9.74          5.32         2.33 o                         
   0  39   3         21.82         27.31         3.91 o                         
   1  39   3         16.42          5.91         1.90 o                         
   2  39   3          1.44          2.49         1.66 o                         
  -2  40   3         60.78         58.33        12.92 o                         
  -1  40   3          4.81          0.93         3.49 o                         
   0  40   3        205.83        221.61         8.36 o                         
   1  40   3        246.97        264.03         8.40 o                         
   2  40   3          3.38          1.49         1.38 o                         
  -2  41   3         18.87         19.74         4.57 o                         
  -1  41   3         26.42         25.82         3.77 o                         
   0  41   3         62.41         83.68         5.73 o                         
   1  41   3         26.84         30.15         3.12 o                         
  -1  42   3          6.05          4.74         2.34 o                         
   0  42   3         39.72         41.14         4.01 o                         
   1  42   3          2.73          6.45         2.24 o                         
  -1  43   3          1.23          1.47         2.44 o                         
   0  43   3          9.52          9.63         2.41 o                         
   1  43   3         10.90         15.13         2.82 o                         
   0  44   3         26.32         25.93         4.06 o                         
  -5   0   4          1.25          4.29         2.62 o                         
  -4   0   4          5.14          3.65         2.08 o                         
  -3   0   4        468.46        469.71        12.64 o                         
  -2   0   4       7203.23       7052.56        57.72 o                         
  -1   0   4          7.12          4.80         0.96 o                         
   0   0   4        562.23        617.82         9.19 o                         
   1   0   4        824.52        833.36        10.33 o                         
   2   0   4        259.68        230.57         4.90 o                         
   3   0   4          0.12          0.16         1.01 o                         
   4   0   4         32.97         32.07         2.90 o                         
  -5   1   4         16.40         19.00         3.00 o                         
  -4   1   4         54.12         60.67         4.36 o                         
  -3   1   4          5.96         12.54         2.03 o                         
  -2   1   4        116.54        116.83         3.19 o                         
  -1   1   4         13.49         18.36         1.11 o                         
   0   1   4         60.68         67.28         1.82 o                         
   1   1   4        106.68        119.21         2.42 o                         
   2   1   4         31.71         15.88         1.16 o                         
   3   1   4          6.11         11.85         1.18 o                         
   4   1   4         40.22         40.59         2.23 o                         
  -5   2   4         52.12         51.02         5.27 o                         
  -4   2   4        194.13        188.20         6.30 o                         
  -3   2   4       1051.40       1036.80        13.94 o                         
  -2   2   4       1138.53       1113.15         9.93 o                         
  -1   2   4         89.33         99.84         1.93 o                         
   0   2   4         49.40         45.84         1.76 o                         
   1   2   4        153.79        154.66         2.75 o                         
   2   2   4          6.24         13.42         1.43 o                         
   3   2   4         39.90         36.81         1.92 o                         
   4   2   4          8.73          7.08         1.25 o                         
  -5   3   4          6.23          3.35         5.16 o                         
  -4   3   4          0.35          2.28         1.59 o                         
  -3   3   4         27.69         29.32         2.93 o                         
  -2   3   4        503.78        518.26         7.20 o                         
  -1   3   4          5.33          6.30         0.68 o                         
   0   3   4        801.51        841.27         6.60 o                         
   1   3   4       1075.26       1093.27         8.17 o                         
   2   3   4        239.31        223.80         3.42 o                         
   3   3   4        415.17        390.43         5.34 o                         
   4   3   4        211.66        201.39         4.60 o                         
  -5   4   4          0.35         -2.06         6.07 o                         
  -4   4   4         29.03         24.92         3.07 o                         
  -3   4   4        750.08        727.63        11.45 o                         
  -2   4   4        351.75        338.51         5.77 o                         
  -1   4   4        205.20        203.17         2.76 o                         
   0   4   4         47.64         40.02         1.59 o                         
   1   4   4        349.19        364.39         4.07 o                         
   2   4   4         69.63         70.74         2.40 o                         
   3   4   4        122.30        110.78         3.65 o                         
   4   4   4          1.66          3.22         1.31 o                         
  -5   5   4         44.00         32.64         5.16 o                         
  -4   5   4        121.15        124.40         5.22 o                         
  -3   5   4        748.66        739.89        11.47 o                         
  -2   5   4          6.89          8.92         1.31 o                         
  -1   5   4         48.27         48.57         1.48 o                         
   0   5   4          6.41          3.76         0.61 o                         
   1   5   4        786.79        772.65         6.27 o                         
   2   5   4         19.64         14.89         1.28 o                         
   3   5   4          6.13          3.19         0.97 o                         
   4   5   4          1.02          0.77         1.11 o                         
  -5   6   4         19.60         17.85         4.72 o                         
  -4   6   4        116.96        111.86         5.40 o                         
  -3   6   4        129.17        137.92         4.90 o                         
  -2   6   4        309.91        326.94         5.70 o                         
  -1   6   4          0.09         -0.15         0.45 o                         
   0   6   4          9.60         13.49         0.91 o                         
   1   6   4         25.88         23.87         1.25 o                         
   2   6   4         13.76         11.10         0.97 o                         
   3   6   4          8.02          6.22         1.11 o                         
   4   6   4          9.05          5.65         2.17 o                         
  -5   7   4          1.51          3.11         4.05 o                         
  -4   7   4         11.62         10.00         2.11 o                         
  -3   7   4        554.99        549.57        10.57 o                         
  -2   7   4          3.12          2.37         0.94 o                         
  -1   7   4        321.93        326.84         3.93 o                         
   0   7   4        189.76        182.59         2.67 o                         
   1   7   4         62.83         62.86         1.88 o                         
   2   7   4        268.88        256.70         3.74 o                         
   3   7   4         40.34         40.70         2.14 o                         
   4   7   4          1.64          1.12         1.20 o                         
  -4   8   4          4.71          4.35         1.80 o                         
  -3   8   4          0.11          0.92         1.25 o                         
  -2   8   4         15.85         18.18         1.76 o                         
  -1   8   4         46.44         52.85         1.77 o                         
   0   8   4         25.41         24.69         1.20 o                         
   1   8   4       1071.30       1038.32         7.57 o                         
   2   8   4         87.43         81.73         2.42 o                         
   3   8   4          5.61          4.59         1.06 o                         
   4   8   4          9.94         10.38         1.63 o                         
  -4   9   4         33.49         25.48         2.98 o                         
  -3   9   4          0.18          1.24         1.41 o                         
  -2   9   4         36.80         35.82         2.35 o                         
  -1   9   4        157.78        156.63         2.72 o                         
   0   9   4        294.16        281.44         3.35 o                         
   1   9   4         70.88         67.25         1.86 o                         
   2   9   4          2.89          2.84         1.25 o                         
   3   9   4         41.75         38.56         2.25 o                         
   4   9   4         10.38          9.71         1.63 o                         
  -4  10   4         49.54         37.97         3.62 o                         
  -3  10   4          7.73          6.64         1.65 o                         
  -2  10   4          1.31         -0.34         0.84 o                         
  -1  10   4        368.39        380.39         4.38 o                         
   0  10   4        104.98        107.71         2.08 o                         
   1  10   4        614.54        603.42         5.46 o                         
   2  10   4         20.65         17.02         1.36 o                         
   3  10   4         11.71         13.94         1.54 o                         
   4  10   4         17.34         20.13         2.07 o                         
  -4  11   4         95.38        109.14         5.45 o                         
  -3  11   4         14.94          9.03         1.67 o                         
  -2  11   4          0.12          0.46         0.78 o                         
  -1  11   4        420.25        432.33         4.73 o                         
   0  11   4         50.53         51.63         1.82 o                         
   1  11   4         49.80         45.78         1.70 o                         
   2  11   4         11.30         10.15         1.07 o                         
   3  11   4        111.32        122.68         3.39 o                         
   4  11   4         18.37         16.92         2.05 o                         
  -4  12   4         16.43          6.96         2.45 o                         
  -3  12   4        109.07         91.11         3.68 o                         
  -2  12   4        720.77        666.08         8.80 o                         
  -1  12   4        897.91        911.96        10.62 o                         
   0  12   4          3.79          2.54         0.69 o                         
   1  12   4         19.36         18.31         1.27 o                         
   2  12   4         36.82         35.22         1.87 o                         
   3  12   4          0.15         -0.75         0.87 o                         
   4  12   4          0.68          0.35         1.44 o                         
  -4  13   4         79.55         90.36         9.79 o                         
  -3  13   4          0.06         -0.33         1.07 o                         
  -2  13   4          2.39          1.88         1.00 o                         
  -1  13   4         86.40        101.22         2.09 o                         
   0  13   4        210.84        214.64         3.16 o                         
   1  13   4        600.43        584.12         6.25 o                         
   2  13   4          6.41          5.50         0.93 o                         
   3  13   4          4.30          3.69         1.37 o                         
   4  13   4         61.35         67.62         3.63 o                         
  -4  14   4          0.05         -0.66         1.76 o                         
  -3  14   4        172.13        151.68         4.44 o                         
  -2  14   4         50.22         35.45         2.49 o                         
  -1  14   4          4.72          5.64         0.72 o                         
   0  14   4        426.28        422.60         4.59 o                         
   1  14   4         84.04         76.14         2.26 o                         
   2  14   4         38.25         44.17         2.43 o                         
   3  14   4          0.03         -0.54         1.00 o                         
   4  14   4         42.98         40.69         2.89 o                         
  -4  15   4         69.78         65.99         5.57 o                         
  -3  15   4         17.92         16.84         2.30 o                         
  -2  15   4         94.88         86.56         3.24 o                         
  -1  15   4        169.35        186.64         2.87 o                         
   0  15   4        272.67        277.25         3.68 o                         
   1  15   4        190.01        184.42         3.70 o                         
   2  15   4        901.39        873.94        10.19 o                         
   3  15   4         28.24         28.77         2.26 o                         
   4  15   4         42.87         60.47         3.46 o                         
  -4  16   4          0.03         -1.42         2.27 o                         
  -3  16   4         44.17         36.54         3.76 o                         
  -2  16   4          9.45          6.75         1.33 o                         
  -1  16   4        227.98        207.75         3.07 o                         
   0  16   4         48.03         41.45         2.25 o                         
   1  16   4       3068.75       2981.38        19.67 o                         
   2  16   4        505.24        496.31         7.44 o                         
   3  16   4         12.30          9.44         2.89 o                         
   4  16   4        233.87        231.46         8.77 o                         
  -4  17   4         96.48         86.27         6.28 o                         
  -3  17   4         30.39         31.29         2.59 o                         
  -2  17   4          0.01          0.78         0.95 o                         
  -1  17   4        158.10        148.04         2.64 o                         
   0  17   4         30.14         38.62         1.68 o                         
   1  17   4       2853.79       2749.47        18.63 o                         
   2  17   4         13.28         13.12         1.58 o                         
   3  17   4         28.27         27.75         2.48 o                         
   4  17   4        205.57        214.59         5.55 o                         
  -4  18   4          3.37          1.89         2.06 o                         
  -3  18   4        215.62        188.57         5.88 o                         
  -2  18   4       1598.03       1440.50        13.02 o                         
  -1  18   4        131.79        158.87         3.34 o                         
   0  18   4        171.38        162.38         3.40 o                         
   1  18   4         88.93         89.25         2.71 o                         
   2  18   4         54.48         52.34         2.98 o                         
   3  18   4          0.02         -0.01         1.26 o                         
   4  18   4         21.88         20.16         2.47 o                         
  -4  19   4        111.60         91.91         6.47 o                         
  -3  19   4         11.04         12.59         2.13 o                         
  -2  19   4          1.93          4.24         1.05 o                         
  -1  19   4        215.54        221.79         3.99 o                         
   0  19   4          7.45          4.90         0.96 o                         
   1  19   4        117.90        115.64         3.07 o                         
   2  19   4        182.51        179.93         4.59 o                         
   3  19   4         35.21         36.87         3.12 o                         
   4  19   4         14.23         19.69         2.19 o                         
  -4  20   4         28.37         30.04         4.12 o                         
  -3  20   4        163.76        161.75         5.58 o                         
  -2  20   4        213.09        185.99         4.22 o                         
  -1  20   4         74.78         79.77         2.55 o                         
   0  20   4         57.93         51.82         2.36 o                         
   1  20   4        853.92        825.17         8.59 o                         
   2  20   4        394.83        378.73         6.73 o                         
   3  20   4          1.89          2.48         1.40 o                         
   4  20   4        228.67        232.68         6.13 o                         
  -4  21   4          7.73          7.98         2.71 o                         
  -3  21   4         13.14         13.87         3.51 o                         
  -2  21   4        210.90        190.36         4.35 o                         
  -1  21   4         60.15         68.11         2.61 o                         
   0  21   4        784.76        761.60         8.00 o                         
   1  21   4         54.66         50.67         4.30 o                         
   2  21   4         12.52         14.89         1.81 o                         
   3  21   4         83.39         87.92         5.81 o                         
   4  21   4         19.61         15.65         2.66 o                         
  -4  22   4          3.51          5.62         2.57 o                         
  -3  22   4         24.87         23.76         2.81 o                         
  -2  22   4         59.77         60.11         3.01 o                         
  -1  22   4         20.58         21.17         1.65 o                         
   0  22   4         68.39         69.79         2.70 o                         
   1  22   4       1461.54       1429.60        13.65 o                         
   2  22   4         10.86         10.72         1.66 o                         
   3  22   4          0.80          1.37         1.39 o                         
  -4  23   4          0.34          1.01         2.08 o                         
  -3  23   4        233.82        230.55         6.75 o                         
  -2  23   4          9.69          7.24         1.31 o                         
  -1  23   4         96.12         98.93         3.81 o                         
   0  23   4         31.66         32.49         2.00 o                         
   1  23   4        203.63        200.74         4.71 o                         
   2  23   4         81.31         77.52         3.74 o                         
   3  23   4         32.18         34.32         2.79 o                         
  -4  24   4          0.78          3.58         2.47 o                         
  -3  24   4         50.69         40.95         4.27 o                         
  -2  24   4         31.62         21.87         2.31 o                         
  -1  24   4        169.67        161.94         3.99 o                         
   0  24   4         62.51         61.84         2.67 o                         
   1  24   4         92.80         93.34         3.65 o                         
   2  24   4         14.32         16.01         1.96 o                         
   3  24   4         10.34         10.53         1.97 o                         
  -4  25   4         79.61         83.51         6.27 o                         
  -3  25   4        177.14        180.37         6.19 o                         
  -2  25   4          0.01          3.41         1.33 o                         
  -1  25   4         77.54         77.50         4.35 o                         
   0  25   4          1.57          1.27         0.78 o                         
   1  25   4        285.64        280.41         5.66 o                         
   2  25   4         26.34         25.01         2.63 o                         
   3  25   4         15.69         14.15         1.98 o                         
  -3  26   4        125.58        121.15         5.47 o                         
  -2  26   4         16.66         17.82         2.03 o                         
  -1  26   4        312.45        306.19         5.62 o                         
   0  26   4         30.19         31.77         2.09 o                         
   1  26   4         48.32         46.27         2.83 o                         
   2  26   4          6.61          4.66         1.44 o                         
   3  26   4        107.59        115.70         5.59 o                         
  -3  27   4         10.10         10.83         2.30 o                         
  -2  27   4        105.94        113.95         4.12 o                         
  -1  27   4          7.09          7.21         2.37 o                         
   0  27   4        115.09        111.84         3.71 o                         
   1  27   4         68.99         74.49         4.47 o                         
   2  27   4          2.58          2.40         1.36 o                         
   3  27   4        280.63        314.87         7.07 o                         
  -3  28   4        133.39        142.27         5.69 o                         
  -2  28   4         13.79         12.74         2.23 o                         
  -1  28   4         81.33         77.68         3.50 o                         
   0  28   4         13.03         13.18         1.68 o                         
   1  28   4          0.04          1.40         1.28 o                         
   2  28   4         61.18         54.53         3.30 o                         
   3  28   4          0.45         -1.72         1.90 o                         
  -3  29   4        106.89        118.24         5.66 o                         
  -2  29   4          1.30          2.78         1.58 o                         
  -1  29   4        153.81        158.84         4.27 o                         
   0  29   4         33.34         24.01         2.11 o                         
   1  29   4          6.37          4.31         1.41 o                         
   2  29   4         65.48         73.37         3.83 o                         
   3  29   4         13.89          9.83         2.09 o                         
  -3  30   4        128.89        122.46         5.78 o                         
  -2  30   4        298.64        282.04        10.84 o                         
  -1  30   4         10.64         19.50         2.23 o                         
   0  30   4         12.94          9.33         2.36 o                         
   1  30   4         67.00         64.92         3.49 o                         
   2  30   4         83.70         95.83         4.46 o                         
   3  30   4          0.05          0.57         1.47 o                         
  -3  31   4         29.63         43.43         3.92 o                         
  -2  31   4          1.87          4.40         2.01 o                         
  -1  31   4          7.72          8.68         1.76 o                         
   0  31   4        280.73        256.11         5.62 o                         
   1  31   4         97.33        113.40         4.17 o                         
   2  31   4         37.70         52.06         3.67 o                         
   3  31   4         28.02         34.24         3.33 o                         
  -3  32   4         51.24         45.73         5.84 o                         
  -2  32   4          0.31          4.34         1.81 o                         
  -1  32   4         97.59        103.38         5.13 o                         
   0  32   4         50.12         49.44         3.81 o                         
   1  32   4         21.40         22.44         2.34 o                         
   2  32   4         27.78         33.62         2.89 o                         
  -3  33   4         85.71         92.71         8.25 o                         
  -2  33   4          0.04          1.09         1.56 o                         
  -1  33   4         43.15         41.54         3.57 o                         
   0  33   4          2.86          2.66         1.51 o                         
   1  33   4         35.91         32.46         2.69 o                         
   2  33   4         74.36         81.49         6.30 o                         
  -2  34   4         20.43         25.26         3.09 o                         
  -1  34   4         26.64         22.99         2.93 o                         
   0  34   4         10.36         10.03         1.95 o                         
   1  34   4        494.96        494.33         8.48 o                         
   2  34   4         42.25         49.47         3.57 o                         
  -2  35   4          8.23          9.89         2.25 o                         
  -1  35   4          8.65          8.65         2.21 o                         
   0  35   4          2.74          4.45         1.75 o                         
   1  35   4         89.29        103.51         4.63 o                         
   2  35   4          0.57          1.25         1.31 o                         
  -2  36   4        173.98        204.95         7.60 o                         
  -1  36   4          5.08          2.87         2.00 o                         
   0  36   4          2.12         -0.88         1.75 o                         
   1  36   4          8.31         13.01         2.78 o                         
   2  36   4          0.96          3.34         1.65 o                         
  -2  37   4         16.18         18.82         5.99 o                         
  -1  37   4        188.81        191.71         7.41 o                         
   0  37   4          1.94          4.32         2.00 o                         
   1  37   4        214.99        217.56         5.92 o                         
  -2  38   4        116.77        144.53         9.07 o                         
  -1  38   4         46.82         48.29         4.98 o                         
   0  38   4          7.57          5.05         2.40 o                         
   1  38   4        572.04        576.35         9.68 o                         
  -1  39   4          0.00         -1.76         4.93 o                         
   0  39   4         30.83         34.64         3.75 o                         
   1  39   4        159.44        154.79         6.61 o                         
  -1  40   4         18.78         19.49         5.03 o                         
   0  40   4          0.16         -1.80         1.80 o                         
   1  40   4        502.67        536.42        24.60 o                         
   0  41   4         42.65         45.58         4.21 o                         
  -4   0   5         40.46         39.47         5.73 o                         
  -3   0   5        275.01        282.75        10.55 o                         
  -2   0   5       1333.66       1310.23        22.66 o                         
  -1   0   5       3125.40       3118.39        26.03 o                         
   0   0   5          8.77          7.31         1.52 o                         
   1   0   5        384.57        331.41         6.79 o                         
   2   0   5        672.72        645.08        10.37 o                         
   3   0   5          0.38         -0.09         1.42 o                         
   4   0   5        123.21        135.81        11.68 o                         
  -4   1   5         22.00         16.05         2.73 o                         
  -3   1   5          5.47          2.99         2.30 o                         
  -2   1   5         35.35         35.73         3.30 o                         
  -1   1   5         17.18         22.09         1.37 o                         
   0   1   5         21.54         17.17         1.39 o                         
   1   1   5          1.15          1.44         0.91 o                         
   2   1   5          5.28          8.22         1.20 o                         
   3   1   5        106.39        101.79         3.64 o                         
   4   1   5         54.73         60.68         4.14 o                         
  -4   2   5        152.27        142.00         6.12 o                         
  -3   2   5          0.87          1.45         1.43 o                         
  -2   2   5        467.23        459.71         8.80 o                         
  -1   2   5         34.01         30.16         1.52 o                         
   0   2   5         30.17         26.98         1.92 o                         
   1   2   5        174.86        162.44         3.17 o                         
   2   2   5         15.02         21.60         1.60 o                         
   3   2   5         14.97         13.36         1.56 o                         
   4   2   5         34.10         36.39         3.25 o                         
  -4   3   5          0.06         -1.66         1.66 o                         
  -3   3   5         67.28         74.46         7.06 o                         
  -2   3   5         28.18         32.89         2.47 o                         
  -1   3   5         16.14         16.64         1.18 o                         
   0   3   5          0.20          0.69         0.68 o                         
   1   3   5          3.47          0.88         0.94 o                         
   2   3   5        338.23        322.59         4.55 o                         
   3   3   5         14.78         10.62         1.48 o                         
   4   3   5         28.51         34.70         4.73 o                         
  -4   4   5        188.71        197.11         6.91 o                         
  -3   4   5          0.99          1.23         1.96 o                         
  -2   4   5        276.48        253.25         5.45 o                         
  -1   4   5        169.22        169.45         2.92 o                         
   0   4   5        201.21        211.49         3.41 o                         
   1   4   5        133.01        131.51         2.89 o                         
   2   4   5         10.38         14.71         1.47 o                         
   3   4   5          7.71          6.85         1.30 o                         
   4   4   5         25.35         28.78         2.98 o                         
  -4   5   5         74.05         88.93         5.68 o                         
  -3   5   5          4.41          5.48         1.79 o                         
  -2   5   5        111.38        109.39         3.72 o                         
  -1   5   5       1482.04       1456.42         9.96 o                         
   0   5   5        155.41        151.84         3.00 o                         
   1   5   5        193.00        193.20         3.29 o                         
   2   5   5          0.46         -0.76         0.76 o                         
   3   5   5         24.25         28.95         2.02 o                         
   4   5   5          0.01          0.22         1.61 o                         
  -4   6   5          0.07          2.97         1.79 o                         
  -3   6   5        152.80        160.95         5.70 o                         
  -2   6   5          5.18          4.44         1.38 o                         
  -1   6   5        801.83        828.52         6.94 o                         
   0   6   5        155.28        171.01         3.07 o                         
   1   6   5         23.96         21.50         1.38 o                         
   2   6   5        264.36        256.48         4.34 o                         
   3   6   5          0.68          1.12         1.07 o                         
   4   6   5          5.39          5.01         1.85 o                         
  -4   7   5          0.03          0.21         1.82 o                         
  -3   7   5         54.75         52.69         3.95 o                         
  -2   7   5        119.59        115.97         3.81 o                         
  -1   7   5       2381.02       2311.59        14.83 o                         
   0   7   5         11.12         15.26         1.21 o                         
   1   7   5        302.16        289.90         5.06 o                         
   2   7   5        119.56        105.72         2.91 o                         
   3   7   5         88.37         85.34         3.34 o                         
   4   7   5         16.28         22.27         2.73 o                         
  -4   8   5          1.15         -0.92         1.58 o                         
  -3   8   5         37.85         39.58         3.46 o                         
  -2   8   5          0.33         -0.86         0.86 o                         
  -1   8   5        134.15        141.23         2.93 o                         
   0   8   5        241.44        243.91         3.72 o                         
   1   8   5         10.91         11.36         1.11 o                         
   2   8   5         18.63         18.81         1.56 o                         
   3   8   5        177.93        178.26         4.35 o                         
   4   8   5         62.94         67.33         4.16 o                         
  -4   9   5         33.25         38.74         3.85 o                         
  -3   9   5          3.30          1.70         1.59 o                         
  -2   9   5          4.36          3.74         1.49 o                         
  -1   9   5          0.49          1.02         0.66 o                         
   0   9   5         15.43         17.59         1.27 o                         
   1   9   5         25.59         25.75         1.64 o                         
   2   9   5          0.51          0.36         1.06 o                         
   3   9   5         28.66         32.61         2.33 o                         
   4   9   5         12.14         11.01         2.06 o                         
  -4  10   5          3.69          2.43         2.06 o                         
  -3  10   5          5.37          7.01         1.93 o                         
  -2  10   5         23.34         24.89         2.25 o                         
  -1  10   5         68.14         72.23         2.35 o                         
   0  10   5         12.21          9.93         1.00 o                         
   1  10   5         75.24         77.76         2.55 o                         
   2  10   5        260.46        261.41         4.85 o                         
   3  10   5        421.82        419.15         6.65 o                         
   4  10   5          7.63          8.97         1.82 o                         
  -4  11   5          1.29          2.61         1.93 o                         
  -3  11   5         89.91         98.88         5.37 o                         
  -2  11   5         15.72         17.53         2.00 o                         
  -1  11   5        400.55        362.88         5.77 o                         
   0  11   5         79.19         72.19         2.27 o                         
   1  11   5         22.66         19.52         1.43 o                         
   2  11   5        415.30        410.23         5.65 o                         
   3  11   5        199.29        191.45         4.54 o                         
  -4  12   5         39.02         46.02         4.53 o                         
  -3  12   5        348.43        347.85         8.29 o                         
  -2  12   5        205.52        189.34         4.97 o                         
  -1  12   5        432.79        398.49         5.58 o                         
   0  12   5        127.70        142.72         2.90 o                         
   1  12   5        168.04        163.54         3.32 o                         
   2  12   5        624.32        624.29         7.09 o                         
   3  12   5        154.21        165.40         4.29 o                         
  -4  13   5         22.39         23.77         3.95 o                         
  -3  13   5         10.91         15.67         2.44 o                         
  -2  13   5          5.31          5.24         1.32 o                         
  -1  13   5         43.70         33.22         1.99 o                         
   0  13   5          1.55          2.69         0.75 o                         
   1  13   5         16.29         17.21         1.39 o                         
   2  13   5          8.15          5.50         1.10 o                         
   3  13   5        155.91        173.96         5.03 o                         
  -4  14   5         25.64         31.67         4.37 o                         
  -3  14   5         35.82         39.90         3.53 o                         
  -2  14   5          0.70         -0.20         1.06 o                         
  -1  14   5        418.36        397.37         9.65 o                         
   0  14   5        813.45        798.00         7.80 o                         
   1  14   5          9.30          9.71         1.28 o                         
   2  14   5         63.31         65.89         3.20 o                         
   3  14   5        113.81        127.67         4.47 o                         
  -4  15   5         33.66         32.07         4.29 o                         
  -3  15   5        145.61        155.02         5.73 o                         
  -2  15   5         96.70         84.79         3.99 o                         
  -1  15   5         33.33         33.77         2.22 o                         
   0  15   5          0.11          1.42         0.84 o                         
   1  15   5        107.30         96.24         3.03 o                         
   2  15   5        542.65        574.91         7.98 o                         
   3  15   5        231.75        249.06         5.70 o                         
  -4  16   5          2.16          1.70         2.92 o                         
  -3  16   5          0.04         -1.13         1.39 o                         
  -2  16   5         22.05         25.52         2.44 o                         
  -1  16   5        217.00        203.20         4.53 o                         
   0  16   5        736.31        732.06        12.95 o                         
   1  16   5        186.13        178.02         3.77 o                         
   2  16   5        318.84        317.86         5.87 o                         
   3  16   5         10.82         15.59         2.02 o                         
  -4  17   5          5.82         10.46         3.47 o                         
  -3  17   5          3.36          2.32         1.84 o                         
  -2  17   5         42.53         47.08         3.08 o                         
  -1  17   5         57.84         56.75         2.92 o                         
   0  17   5         95.27         86.84         2.67 o                         
   1  17   5        351.49        347.83         5.31 o                         
   2  17   5        430.54        427.07         6.95 o                         
   3  17   5          0.85         -0.41         1.20 o                         
  -4  18   5          0.20         -1.11         1.79 o                         
  -3  18   5        172.43        175.46         6.15 o                         
  -2  18   5        356.79        297.37         6.43 o                         
  -1  18   5        510.65        455.55         6.87 o                         
   0  18   5        148.47        142.38         3.26 o                         
   1  18   5        110.64        104.90         3.00 o                         
   2  18   5        307.64        315.76         6.03 o                         
   3  18   5         92.19         92.48         4.19 o                         
  -3  19   5         52.52         52.66         5.25 o                         
  -2  19   5         38.37         33.38         2.71 o                         
  -1  19   5         89.58         94.22         3.57 o                         
   0  19   5         46.42         43.87         2.21 o                         
   1  19   5         24.97         23.05         1.81 o                         
   2  19   5        128.29        132.02         4.05 o                         
   3  19   5          0.23          1.38         1.35 o                         
  -3  20   5          5.74          0.52         1.82 o                         
  -2  20   5         26.10         17.67         2.11 o                         
  -1  20   5         13.10         11.01         1.71 o                         
   0  20   5         22.55         20.92         1.59 o                         
   1  20   5         32.85         29.08         2.15 o                         
   2  20   5         20.94         19.89         2.12 o                         
   3  20   5          2.37          2.60         1.54 o                         
  -3  21   5          0.09         -0.22         1.62 o                         
  -2  21   5         13.57         13.70         2.46 o                         
  -1  21   5         31.67         31.86         2.67 o                         
   0  21   5         80.45         79.40         3.02 o                         
   1  21   5          4.35          4.93         1.25 o                         
   2  21   5         68.24         66.62         3.40 o                         
   3  21   5          1.52          2.30         1.49 o                         
  -3  22   5         22.78         17.21         2.79 o                         
  -2  22   5          2.32          4.60         1.51 o                         
  -1  22   5          6.84         11.18         2.18 o                         
   0  22   5          2.29          1.02         0.90 o                         
   1  22   5          4.54          4.07         1.26 o                         
   2  22   5         32.86         38.98         3.62 o                         
   3  22   5          3.60          3.29         1.44 o                         
  -3  23   5          6.26          5.19         2.10 o                         
  -2  23   5        132.01        124.56         4.45 o                         
  -1  23   5        708.83        688.98        10.03 o                         
   0  23   5         65.48         67.06         2.82 o                         
   1  23   5         90.15         94.00         5.23 o                         
   2  23   5          0.28         -0.27         1.85 o                         
   3  23   5          1.72         -1.66         1.66 o                         
  -3  24   5         43.06         31.65         3.93 o                         
  -2  24   5         50.77         43.33         3.76 o                         
  -1  24   5         37.34         30.89         3.09 o                         
   0  24   5         90.64         94.51         3.15 o                         
   1  24   5         22.79         22.06         2.26 o                         
   2  24   5        230.27        228.89         5.91 o                         
   3  24   5         13.10         11.38         2.01 o                         
  -3  25   5          0.73          2.20         1.97 o                         
  -2  25   5         26.14         19.77         5.25 o                         
  -1  25   5        445.31        418.27         8.94 o                         
   0  25   5        113.12        128.17         3.72 o                         
   1  25   5        110.88        118.81         4.48 o                         
   2  25   5         29.00         27.51         2.62 o                         
   3  25   5         28.42         21.15         2.37 o                         
  -3  26   5          0.01          0.23         1.93 o                         
  -2  26   5         68.38         76.94         7.11 o                         
  -1  26   5         34.90         37.38         3.05 o                         
   0  26   5          3.14          2.78         1.61 o                         
   1  26   5         79.27         81.35         4.02 o                         
   2  26   5         34.58         33.39         4.12 o                         
  -3  27   5          3.27          2.26         2.08 o                         
  -2  27   5          1.04          1.57         1.91 o                         
  -1  27   5          1.43          0.35         1.41 o                         
   0  27   5         13.27          8.00         1.73 o                         
   1  27   5         16.24         15.28         2.29 o                         
   2  27   5         68.69         65.42         3.84 o                         
  -3  28   5         51.93         54.23         6.62 o                         
  -2  28   5         45.20         49.22         4.79 o                         
  -1  28   5        101.85         95.60         4.75 o                         
   0  28   5         61.27         65.97         3.96 o                         
   1  28   5         42.41         45.82         3.13 o                         
   2  28   5         15.41         14.10         3.82 o                         
  -2  29   5         30.61         32.58         4.01 o                         
  -1  29   5         64.81         83.13         4.43 o                         
   0  29   5          0.12          0.87         1.42 o                         
   1  29   5         12.56         11.16         2.15 o                         
   2  29   5          9.22          9.71         2.24 o                         
  -2  30   5          0.01         -0.43         2.15 o                         
  -1  30   5         66.17         65.31         5.35 o                         
   0  30   5         44.85         41.70         3.36 o                         
   1  30   5        177.36        202.66         5.54 o                         
   2  30   5        268.68        289.87         8.46 o                         
  -2  31   5          0.91         -0.51         1.97 o                         
  -1  31   5         51.82         69.95         5.59 o                         
   0  31   5         48.84         56.97         4.61 o                         
   1  31   5          0.03          1.56         1.50 o                         
   2  31   5         57.59         75.26         4.60 o                         
  -2  32   5          1.90          3.90         2.40 o                         
  -1  32   5         81.68         79.50         8.42 o                         
   0  32   5         28.80         40.12         4.22 o                         
   1  32   5         67.18         74.34         4.13 o                         
   2  32   5          0.01          4.05         4.36 o                         
  -2  33   5         22.64         26.31         4.83 o                         
  -1  33   5         38.59         46.30         4.81 o                         
   0  33   5          5.00          4.95         1.90 o                         
   1  33   5          2.11          0.17         1.61 o                         
  -1  34   5         16.72         15.17         3.50 o                         
   0  34   5         39.95         31.98         3.20 o                         
   1  34   5          0.14         -1.50         1.83 o                         
  -1  35   5         48.74         54.20         5.57 o                         
   0  35   5         20.12         24.83         3.37 o                         
   1  35   5          8.26          3.78         1.68 o                         
  -1  36   5          2.07          3.24         2.49 o                         
   0  36   5          0.17          4.96         2.04 o                         
  -3   0   6          4.93          5.75         2.90 o                         
  -2   0   6        612.78        588.08        15.57 o                         
  -1   0   6          3.81          1.21         1.35 o                         
   0   0   6        121.36        124.84         3.99 o                         
   1   0   6        345.27        310.27         6.54 o                         
   2   0   6         49.90         57.56         4.40 o                         
   3   0   6        280.04        327.92         8.82 o                         
  -3   1   6          0.16          2.87         1.82 o                         
  -2   1   6          3.40          5.97         1.76 o                         
  -1   1   6          9.30          8.64         1.62 o                         
   0   1   6          1.44         -0.35         0.82 o                         
   1   1   6          2.62          1.57         0.96 o                         
   2   1   6         15.65         16.38         1.80 o                         
   3   1   6         74.35         77.89         3.66 o                         
  -3   2   6          3.73          6.96         2.03 o                         
  -2   2   6         20.01         18.40         2.65 o                         
  -1   2   6         13.21         14.77         1.68 o                         
   0   2   6         28.71         29.17         1.81 o                         
   1   2   6          4.24          0.44         0.85 o                         
   2   2   6        239.96        239.44         4.87 o                         
   3   2   6         27.61         32.82         3.31 o                         
  -3   3   6         12.49         16.73         3.89 o                         
  -2   3   6        231.16        237.12        10.81 o                         
  -1   3   6         10.84          8.83         1.53 o                         
   0   3   6         62.33         56.94         3.00 o                         
   1   3   6          0.01          0.18         0.82 o                         
   2   3   6          4.31          7.24         1.56 o                         
   3   3   6          0.75          0.85         1.33 o                         
  -3   4   6          1.43          4.38         1.89 o                         
  -2   4   6          5.93          3.63         1.60 o                         
  -1   4   6         51.33         51.91         2.85 o                         
   0   4   6        148.92        149.74         3.26 o                         
   1   4   6         20.43         16.59         1.53 o                         
   2   4   6         16.59         14.60         1.73 o                         
   3   4   6         17.94         16.64         2.05 o                         
  -3   5   6         30.31         27.76         3.32 o                         
  -2   5   6          7.55          9.83         2.20 o                         
  -1   5   6         48.61         50.33         2.86 o                         
   0   5   6        467.01        448.41         5.63 o                         
   1   5   6          8.43          8.84         1.31 o                         
   2   5   6         16.55         16.88         1.79 o                         
   3   5   6        242.26        240.64         5.77 o                         
  -3   6   6          3.70          5.73         2.16 o                         
  -2   6   6          6.60          7.37         2.00 o                         
  -1   6   6        281.14        277.41         6.80 o                         
   0   6   6         70.72         80.26         2.74 o                         
   1   6   6          2.92          2.52         1.06 o                         
   2   6   6          0.71         -0.95         1.01 o                         
   3   6   6         60.37         57.54         3.72 o                         
  -3   7   6         14.27         17.19         2.78 o                         
  -2   7   6         13.12         10.68         2.54 o                         
  -1   7   6        156.34        146.50         4.58 o                         
   0   7   6       1721.78       1672.08        12.35 o                         
   1   7   6         60.08         59.38         2.83 o                         
   2   7   6          0.17          0.38         1.11 o                         
   3   7   6        112.63        109.54         5.83 o                         
  -3   8   6        114.21        125.24         5.95 o                         
  -2   8   6          8.58          8.41         2.34 o                         
  -1   8   6          0.24          0.44         1.07 o                         
   0   8   6        114.78        109.57         2.89 o                         
   1   8   6         22.58         21.90         1.81 o                         
   2   8   6         18.84         24.79         1.94 o                         
   3   8   6         25.80         24.65         2.54 o                         
  -3   9   6        174.98        198.47         6.86 o                         
  -2   9   6         20.11         18.64         2.84 o                         
  -1   9   6         32.47         36.66         2.84 o                         
   0   9   6         64.31         67.25         2.64 o                         
   1   9   6          1.62          2.81         1.03 o                         
   2   9   6         12.36         15.00         1.56 o                         
   3   9   6          4.07          2.35         2.31 o                         
  -3  10   6         86.75         87.62         7.76 o                         
  -2  10   6        165.19        160.49         5.03 o                         
  -1  10   6        136.92        130.65         4.34 o                         
   0  10   6        155.37        158.87         3.66 o                         
   1  10   6          1.16          2.55         0.98 o                         
   2  10   6         14.43         14.11         1.59 o                         
   3  10   6         72.17         74.96         3.57 o                         
  -3  11   6        112.53        127.86         5.99 o                         
  -2  11   6         53.04         56.30         3.57 o                         
  -1  11   6         54.46         49.24         3.21 o                         
   0  11   6       1277.19       1255.64        11.83 o                         
   1  11   6        203.59        198.21         4.01 o                         
   2  11   6         52.13         51.50         2.67 o                         
   3  11   6        376.67        371.12         7.14 o                         
  -3  12   6          4.67          3.04         2.14 o                         
  -2  12   6         12.09         13.53         2.02 o                         
  -1  12   6        180.63        168.15         4.96 o                         
   0  12   6        558.76        606.74         7.83 o                         
   1  12   6         31.63         36.36         3.24 o                         
   2  12   6         75.51         84.77         3.57 o                         
   3  12   6        101.80        112.48         5.45 o                         
  -3  13   6         76.42         79.88         5.23 o                         
  -2  13   6         64.25         72.19         4.05 o                         
  -1  13   6         18.78         23.93         2.38 o                         
   0  13   6        532.45        529.23         9.29 o                         
   1  13   6        195.60        203.48         4.37 o                         
   2  13   6         20.36         16.47         1.88 o                         
   3  13   6        344.46        378.23         7.87 o                         
  -3  14   6          0.58          4.98         2.07 o                         
  -2  14   6        198.17        200.25         5.68 o                         
  -1  14   6         27.95         32.91         2.82 o                         
   0  14   6        197.05        190.43         4.55 o                         
   1  14   6         28.51         33.02         2.21 o                         
   2  14   6         44.64         55.62         3.16 o                         
   3  14   6          0.55          0.82         1.30 o                         
  -3  15   6          1.23          6.36         2.26 o                         
  -2  15   6         64.41         67.36         3.89 o                         
  -1  15   6        307.07        281.61         9.28 o                         
   0  15   6         14.17         18.12         1.83 o                         
   1  15   6          4.45          4.84         1.29 o                         
   2  15   6          0.38         -0.77         1.21 o                         
   3  15   6         24.15         25.48         3.83 o                         
  -3  16   6          3.95          3.23         2.23 o                         
  -2  16   6        182.39        184.15         5.53 o                         
  -1  16   6        124.53        123.82         5.07 o                         
   0  16   6         82.44         86.73         3.23 o                         
   1  16   6         99.74         99.64         3.57 o                         
   2  16   6         42.38         46.70         3.00 o                         
  -3  17   6         59.60         56.64         4.57 o                         
  -2  17   6        117.08        116.71         4.61 o                         
  -1  17   6        103.72        106.56         5.62 o                         
   0  17   6         31.61         36.42         2.21 o                         
   1  17   6         29.70         31.64         2.21 o                         
   2  17   6         27.56         29.24         2.53 o                         
  -3  18   6          0.34          3.49         1.74 o                         
  -2  18   6         20.53         26.46         2.78 o                         
  -1  18   6        118.36        107.54         5.21 o                         
   0  18   6        232.50        240.85         4.65 o                         
   1  18   6          7.70          6.84         1.46 o                         
   2  18   6        170.46        180.67         4.96 o                         
  -3  19   6         26.94         27.59         3.93 o                         
  -2  19   6         55.94         48.75         3.66 o                         
  -1  19   6         18.55         22.26         2.73 o                         
   0  19   6        237.60        243.88         5.31 o                         
   1  19   6          9.48          9.74         1.70 o                         
   2  19   6          0.48          1.06         1.41 o                         
  -3  20   6         36.35         37.10         5.48 o                         
  -2  20   6         33.18         31.15         3.38 o                         
  -1  20   6         56.40         61.77         4.41 o                         
   0  20   6          3.88          3.96         1.43 o                         
   1  20   6         25.35         27.32         2.39 o                         
   2  20   6          2.01         -1.54         1.54 o                         
  -2  21   6          7.31          7.82         2.16 o                         
  -1  21   6         15.92         16.17         2.46 o                         
   0  21   6         47.55         50.60         3.15 o                         
   1  21   6          0.15         -1.52         1.52 o                         
   2  21   6          7.72          6.68         1.80 o                         
  -2  22   6          0.12          0.70         2.38 o                         
  -1  22   6          2.12          1.18         1.67 o                         
   0  22   6         86.88         98.47         4.37 o                         
   1  22   6         10.38         10.15         1.75 o                         
   2  22   6          4.06          2.42         1.90 o                         
  -2  23   6          8.73          5.74         2.13 o                         
  -1  23   6         39.04         36.14         3.46 o                         
   0  23   6        212.94        214.60         6.10 o                         
   1  23   6         15.24         12.41         1.87 o                         
   2  23   6         12.37          8.76         1.84 o                         
  -2  24   6          6.86          7.13         2.25 o                         
  -1  24   6          1.56          3.94         1.87 o                         
   0  24   6        113.26        119.22         8.05 o                         
   1  24   6         11.83         10.03         1.78 o                         
   2  24   6          2.81          1.53         1.69 o                         
  -2  25   6          2.43          4.43         2.40 o                         
  -1  25   6          3.73          6.58         2.10 o                         
   0  25   6          1.60         -0.62         1.55 o                         
   1  25   6         53.13         57.18         3.39 o                         
  -2  26   6          0.00          0.31         2.31 o                         
  -1  26   6         59.93         62.53         4.57 o                         
   0  26   6         82.34         85.87         4.69 o                         
   1  26   6         19.60         19.98         2.26 o                         
  -2  27   6         40.88         33.65         5.17 o                         
  -1  27   6         28.11         24.77         3.11 o                         
   0  27   6         59.06         67.73         4.33 o                         
   1  27   6          0.86          2.13         1.45 o                         
  -1  28   6         13.72          5.02         3.41 o                         
   0  28   6         30.04         23.68         3.04 o                         
   1  28   6         28.55         32.14         2.78 o                         
  -1  29   6          3.27          3.68         2.65 o                         
   0  29   6          3.31          0.94         1.73 o                         
   1  29   6         30.74         35.46         2.75 o                         
  -1  30   6         80.28         92.18        12.77 o                         
   0  30   6        318.53        338.50        10.44 o                         
   0  31   6         18.36         14.80         3.31 o                         
  -2   0   7         16.18         18.89         4.03 o                         
  -1   0   7         74.43         72.21         6.75 o                         
   0   0   7          0.01         -0.45         1.57 o                         
   1   0   7         30.49         33.92         3.38 o                         
   2   0   7         85.43         81.47         5.30 o                         
  -2   1   7         13.93         10.95         3.21 o                         
  -1   1   7         39.65         47.67         4.00 o                         
   0   1   7         59.98         62.95         2.65 o                         
   1   1   7        266.43        279.27         5.17 o                         
   2   1   7        173.18        196.78         4.94 o                         
  -2   2   7         13.18         18.61         4.68 o                         
  -1   2   7         42.60         38.92         3.35 o                         
   0   2   7         33.57         35.51         2.10 o                         
   1   2   7        166.20        156.58         4.51 o                         
   2   2   7         22.05         21.37         2.64 o                         
  -2   3   7         24.53         24.27         3.21 o                         
  -1   3   7          0.35          0.42         1.94 o                         
   0   3   7          3.83          4.85         1.21 o                         
   1   3   7         84.62         84.50         3.35 o                         
   2   3   7          0.21          1.72         1.41 o                         
  -2   4   7        160.25        199.74         7.07 o                         
  -1   4   7        139.32        138.16         4.97 o                         
   0   4   7          2.74          3.12         1.26 o                         
   1   4   7         14.54         12.93         1.79 o                         
   2   4   7         17.91         19.56         2.27 o                         
  -2   5   7         19.87         12.54         3.03 o                         
  -1   5   7         24.99         30.73         3.03 o                         
   0   5   7          0.53          1.42         1.20 o                         
   1   5   7          9.00          5.64         1.45 o                         
   2   5   7         60.13         70.20         4.23 o                         
  -2   6   7         14.37         13.47         2.61 o                         
  -1   6   7         13.44         15.12         2.27 o                         
   0   6   7          5.36          4.03         1.61 o                         
   1   6   7         58.05         62.59         4.78 o                         
   2   6   7          0.02          0.61         1.46 o                         
  -2   7   7          6.08          5.54         2.11 o                         
  -1   7   7         67.76         70.09         5.96 o                         
   0   7   7          0.00          0.24         1.33 o                         
   1   7   7         85.09         68.78         3.31 o                         
   2   7   7          0.92          4.37         1.79 o                         
  -2   8   7        139.16        143.91         7.90 o                         
  -1   8   7         89.07        103.55         5.06 o                         
   0   8   7         17.47         11.02         1.90 o                         
   1   8   7         93.13         91.13         3.77 o                         
   2   8   7          9.91         12.23         2.15 o                         
  -2   9   7         58.80         63.59         4.88 o                         
  -1   9   7         17.04         16.53         2.35 o                         
   0   9   7          0.03          0.47         1.39 o                         
   1   9   7          4.63          3.80         1.50 o                         
   2   9   7         34.19         36.40         3.31 o                         
  -2  10   7          1.70          3.78         2.11 o                         
  -1  10   7         34.54         39.46         4.00 o                         
   0  10   7         36.99         34.81         2.82 o                         
   1  10   7         66.00         59.93         3.15 o                         
   2  10   7         12.02         12.40         2.11 o                         
  -2  11   7        186.88        198.77         7.08 o                         
  -1  11   7         19.07         22.90         3.12 o                         
   0  11   7         32.34         31.10         2.68 o                         
   1  11   7        196.55        193.82         4.75 o                         
   2  11   7         10.33         10.83         2.70 o                         
  -2  12   7         11.92         15.89         2.81 o                         
  -1  12   7         96.52         85.82         5.26 o                         
   0  12   7         31.53         37.39         4.33 o                         
   1  12   7        582.93        614.16         8.92 o                         
  -2  13   7        220.30        232.50        11.24 o                         
  -1  13   7         61.10         65.73         6.54 o                         
   0  13   7         36.15         33.83         3.12 o                         
   1  13   7         53.34         57.88         3.39 o                         
  -2  14   7          8.21         13.97         3.03 o                         
  -1  14   7         90.67        103.42         5.76 o                         
   0  14   7         26.88         21.53         2.52 o                         
   1  14   7          5.84          6.59         1.75 o                         
  -2  15   7          0.57          3.52         2.95 o                         
  -1  15   7        226.51        244.06         7.48 o                         
   0  15   7         25.13         25.30         3.12 o                         
   1  15   7        538.61        595.81        11.14 o                         
  -2  16   7         45.53         62.37         7.10 o                         
  -1  16   7         26.74         18.84         5.12 o                         
   0  16   7          4.52          6.03         1.95 o                         
   1  16   7        162.10        170.45         5.34 o                         
  -2  17   7        172.16        156.74         9.25 o                         
  -1  17   7         25.40         21.05         4.45 o                         
   0  17   7         37.26         40.82         3.48 o                         
   1  17   7         91.77         86.88         5.12 o                         
  -1  18   7         17.80         15.08         2.74 o                         
   0  18   7          3.22          3.21         1.87 o                         
   1  18   7        173.91        165.91         4.89 o                         
  -1  19   7         50.21         54.99         4.46 o                         
   0  19   7          5.46          4.36         2.66 o                         
   1  19   7         43.69         48.83         3.87 o                         
  -1  20   7          9.61         13.17         2.75 o                         
   0  20   7          8.46         11.40         2.49 o                         
  -1  21   7          1.61          2.67         2.08 o                         
   0  21   7         15.40         12.27         3.18 o                         
   0  22   7          8.21          5.84         9.89 o                         
                                                                                
