# Supplementary material for: Crystal structure of (1E,1′E)-1,1′-(pyridine-2,6-di­yl)bis­[N-(2,3,4,5,6-penta­fluoro­phen­yl)ethan-1-imine]
Source: Acta Crystallogr E Crystallogr Commun. 2017 Jun 2;73(Pt 7):954–6. doi: 10.1107/S2056989017008040 (PMC5499267; doi:10.1107/S2056989017008040)
Supplement: Supplementary file 3 [file e-73-00954-Isup3.cml]

<?xml version="1.0" encoding="UTF-8"?>
<cml convention="cmlDict:cmllite" xmlns="http://www.xml-cml.org/schema" xmlns:cmlDict="http://www.xml-cml.org/dictionary/cml/" xmlns:nameDict="http://www.xml-cml.org/dictionary/cml/name/">
  <molecule id="m1">
    <name dictRef="nameDict:unknown">(1E,1'E)-1,1'-(Pyridine-2,6-diyl)bis[N-(2,3,4,5,6-pentafluorophenyl)ethan-1-imine]</name>
    <atomArray>
      <atom id="a1" elementType="N" hydrogenCount="0">
        <label value="1" dictRef="cmlDict:locant"/>
        <label value="N" dictRef="cmlDict:locant"/>
      </atom>
      <atom id="a2" elementType="C" hydrogenCount="0">
        <label value="2" dictRef="cmlDict:locant"/>
      </atom>
      <atom id="a3" elementType="C">
        <label value="3" dictRef="cmlDict:locant"/>
      </atom>
      <atom id="a4" elementType="C">
        <label value="4" dictRef="cmlDict:locant"/>
      </atom>
      <atom id="a5" elementType="C">
        <label value="5" dictRef="cmlDict:locant"/>
      </atom>
      <atom id="a6" elementType="C" hydrogenCount="0">
        <label value="6" dictRef="cmlDict:locant"/>
      </atom>
      <atom id="a36" elementType="H"/>
      <atom id="a37" elementType="H"/>
      <atom id="a38" elementType="H"/>
      <atom id="a7" elementType="F" hydrogenCount="0">
        <label value="F" dictRef="cmlDict:locant"/>
      </atom>
      <atom id="a8" elementType="C" hydrogenCount="0">
        <label value="1" dictRef="cmlDict:locant"/>
      </atom>
      <atom id="a9" elementType="C" hydrogenCount="0">
        <label value="2" dictRef="cmlDict:locant"/>
      </atom>
      <atom id="a10" elementType="C" hydrogenCount="0">
        <label value="3" dictRef="cmlDict:locant"/>
      </atom>
      <atom id="a11" elementType="C" hydrogenCount="0">
        <label value="4" dictRef="cmlDict:locant"/>
      </atom>
      <atom id="a12" elementType="C" hydrogenCount="0">
        <label value="5" dictRef="cmlDict:locant"/>
      </atom>
      <atom id="a13" elementType="C" hydrogenCount="0">
        <label value="6" dictRef="cmlDict:locant"/>
      </atom>
      <atom id="a14" elementType="C" hydrogenCount="0">
        <label value="1" dictRef="cmlDict:locant"/>
      </atom>
      <atom id="a15" elementType="C">
        <label value="2" dictRef="cmlDict:locant"/>
      </atom>
      <atom id="a17" elementType="N" hydrogenCount="0">
        <label value="N" dictRef="cmlDict:locant"/>
      </atom>
      <atom id="a39" elementType="H"/>
      <atom id="a40" elementType="H"/>
      <atom id="a41" elementType="H"/>
      <atom id="a18" elementType="F" hydrogenCount="0">
        <label value="F''''" dictRef="cmlDict:locant"/>
      </atom>
      <atom id="a19" elementType="F" hydrogenCount="0">
        <label value="F'''" dictRef="cmlDict:locant"/>
      </atom>
      <atom id="a20" elementType="F" hydrogenCount="0">
        <label value="F''" dictRef="cmlDict:locant"/>
      </atom>
      <atom id="a21" elementType="F" hydrogenCount="0">
        <label value="F'" dictRef="cmlDict:locant"/>
      </atom>
      <atom id="a22" elementType="F" hydrogenCount="0">
        <label value="F'" dictRef="cmlDict:locant"/>
      </atom>
      <atom id="a23" elementType="F" hydrogenCount="0">
        <label value="F''" dictRef="cmlDict:locant"/>
      </atom>
      <atom id="a24" elementType="F" hydrogenCount="0">
        <label value="F'''" dictRef="cmlDict:locant"/>
      </atom>
      <atom id="a25" elementType="F" hydrogenCount="0">
        <label value="F''''" dictRef="cmlDict:locant"/>
      </atom>
      <atom id="a26" elementType="F" hydrogenCount="0">
        <label value="F'''''" dictRef="cmlDict:locant"/>
      </atom>
      <atom id="a27" elementType="C" hydrogenCount="0">
        <label value="1'" dictRef="cmlDict:locant"/>
      </atom>
      <atom id="a28" elementType="C" hydrogenCount="0">
        <label value="2'" dictRef="cmlDict:locant"/>
      </atom>
      <atom id="a29" elementType="C" hydrogenCount="0">
        <label value="3'" dictRef="cmlDict:locant"/>
      </atom>
      <atom id="a30" elementType="C" hydrogenCount="0">
        <label value="4'" dictRef="cmlDict:locant"/>
      </atom>
      <atom id="a31" elementType="C" hydrogenCount="0">
        <label value="5'" dictRef="cmlDict:locant"/>
      </atom>
      <atom id="a32" elementType="C" hydrogenCount="0">
        <label value="6'" dictRef="cmlDict:locant"/>
      </atom>
      <atom id="a33" elementType="C" hydrogenCount="0">
        <label value="1'" dictRef="cmlDict:locant"/>
      </atom>
      <atom id="a34" elementType="C">
        <label value="2'" dictRef="cmlDict:locant"/>
      </atom>
      <atom id="a35" elementType="N" hydrogenCount="0">
        <label value="N'" dictRef="cmlDict:locant"/>
      </atom>
      <atom id="a42" elementType="H"/>
      <atom id="a43" elementType="H"/>
      <atom id="a44" elementType="H"/>
    </atomArray>
    <bondArray>
      <bond id="a1_a2" atomRefs2="a1 a2" order="D"/>
      <bond id="a2_a3" atomRefs2="a2 a3" order="S"/>
      <bond id="a3_a4" atomRefs2="a3 a4" order="D"/>
      <bond id="a4_a5" atomRefs2="a4 a5" order="S"/>
      <bond id="a5_a6" atomRefs2="a5 a6" order="D"/>
      <bond id="a6_a1" atomRefs2="a6 a1" order="S"/>
      <bond id="a3_a36" atomRefs2="a3 a36" order="S"/>
      <bond id="a4_a37" atomRefs2="a4 a37" order="S"/>
      <bond id="a5_a38" atomRefs2="a5 a38" order="S"/>
      <bond id="a8_a9" atomRefs2="a8 a9" order="D"/>
      <bond id="a9_a10" atomRefs2="a9 a10" order="S"/>
      <bond id="a10_a11" atomRefs2="a10 a11" order="D"/>
      <bond id="a11_a12" atomRefs2="a11 a12" order="S"/>
      <bond id="a12_a13" atomRefs2="a12 a13" order="D"/>
      <bond id="a13_a8" atomRefs2="a13 a8" order="S"/>
      <bond id="a7_a9" atomRefs2="a7 a9" order="S"/>
      <bond id="a14_a15" atomRefs2="a14 a15" order="S"/>
      <bond id="a14_a17" atomRefs2="a14 a17" order="D">
        <bondStereo atomRefs4="a2 a14 a17 a8">T</bondStereo>
      </bond>
      <bond id="a15_a39" atomRefs2="a15 a39" order="S"/>
      <bond id="a15_a40" atomRefs2="a15 a40" order="S"/>
      <bond id="a15_a41" atomRefs2="a15 a41" order="S"/>
      <bond id="a8_a17" atomRefs2="a8 a17" order="S"/>
      <bond id="a2_a14" atomRefs2="a2 a14" order="S"/>
      <bond id="a18_a13" atomRefs2="a18 a13" order="S"/>
      <bond id="a19_a12" atomRefs2="a19 a12" order="S"/>
      <bond id="a20_a11" atomRefs2="a20 a11" order="S"/>
      <bond id="a21_a10" atomRefs2="a21 a10" order="S"/>
      <bond id="a27_a28" atomRefs2="a27 a28" order="D"/>
      <bond id="a28_a29" atomRefs2="a28 a29" order="S"/>
      <bond id="a29_a30" atomRefs2="a29 a30" order="D"/>
      <bond id="a30_a31" atomRefs2="a30 a31" order="S"/>
      <bond id="a31_a32" atomRefs2="a31 a32" order="D"/>
      <bond id="a32_a27" atomRefs2="a32 a27" order="S"/>
      <bond id="a26_a32" atomRefs2="a26 a32" order="S"/>
      <bond id="a24_a30" atomRefs2="a24 a30" order="S"/>
      <bond id="a23_a29" atomRefs2="a23 a29" order="S"/>
      <bond id="a25_a31" atomRefs2="a25 a31" order="S"/>
      <bond id="a22_a28" atomRefs2="a22 a28" order="S"/>
      <bond id="a33_a34" atomRefs2="a33 a34" order="S"/>
      <bond id="a33_a35" atomRefs2="a33 a35" order="D">
        <bondStereo atomRefs4="a6 a33 a35 a27">T</bondStereo>
      </bond>
      <bond id="a34_a42" atomRefs2="a34 a42" order="S"/>
      <bond id="a34_a43" atomRefs2="a34 a43" order="S"/>
      <bond id="a34_a44" atomRefs2="a34 a44" order="S"/>
      <bond id="a27_a35" atomRefs2="a27 a35" order="S"/>
      <bond id="a6_a33" atomRefs2="a6 a33" order="S"/>
    </bondArray>
  </molecule>
</cml>
